# Supplementary material for: SETBP1 accumulation induces P53 inhibition and genotoxic stress in neural progenitors underlying neurodegeneration in Schinzel-Giedion syndrome
Source: Nat Commun. 2021 Jun 30;12:4050. doi: 10.1038/s41467-021-24391-3 (PMC8245514; doi:10.1038/s41467-021-24391-3)
Supplement: Supplementary file 4 — Dataset 1 [file 41467_2021_24391_MOESM4_ESM.xlsx]

## Sheet: D868N vs D868D
De-regulated expressed genes D868N vs D868D NPCs (FDR <0.1)
DOWN	UP
AP006222.2	CICP27
MTND1P23	RP11-34P13.16
MTCO2P12	RP4-669L17.10
MTCO3P12	MTND2P28
RP11-345P4.9	CICP3
CDK11A	RP11-206L10.2
RP1-283E3.4	SAMD11
C1orf174	KLHL17
AJAP1	PLEKHN1
RPL22	AGRN
RP11-312B8.1	TNFRSF18
CAMTA1	RP5-902P8.12
RP3-467L1.6	RP5-902P8.10
SLC25A33	SCNN1D
LZIC	ACAP3
NMNAT1	CPTP
APITD1-CORT	TAS1R3
SNORA59A	TMEM240
RP11-474O21.5	FNDC10
HNRNPCL1	MMP23B
RP4-680D5.2	FAAP20
RP11-169K16.8	SKI
RNU1-1	MORN1
RP4-798A10.7	RP4-740C4.5
RP5-875O13.1	RP4-740C4.7
NBPF1	PEX10
RNU1-3	RNF207
EIF1AXP1	ESPN
RNU1-2	TNFRSF25
MFAP2	PLEKHG5
RP11-422P22.1	KLHL21
RP1-43E13.2	SRM
OTUD3	PLOD1
HP1BP3	SLC25A34
RNU7-200P	FBLIM1
LINC00339	EPHA2
CDC42	CROCCP3
ZBTB40-IT1	ATP13A2
RP1-184J9.2	PADI1
LINC01355	IFFO2
HNRNPR	HTR6
PNRC2	TMCO4
SRSF10	ECE1
RCAN3	HSPG2
SYF2	RP5-979D14.1
RP3-465N24.5	GRHL3
RHD	MAN1C1
SDHDP6	RP1-187B23.1
TMEM57	SEPN1
STMN1	PAQR7
PDIK1L	SLC9A1
CEP85	MAP3K6
LIN28A	GPR3
RP5-968P14.2	RP4-752I6.1
PIGV	SDC3
OSTCP2	COL16A1
NPM1P39	ADGRB2
RP1-159A19.3	SPOCD1
RPA2	SYNC
SPCS2P4	RN7SKP16
SNHG12	GJA4
TAF12	NCDN
GMEB1	COL8A2
EPB41	SH3D21
RP4-604A21.1	BMP8A
SNRNP40	COL9A2
RP11-490K7.4	HIVEP3
FABP3	SZT2
SERINC2	ST3GAL3
RP11-84A19.4	ARTN
ZBTB8B	IPO13
ZBTB8A	CCDC24
ZBTB8OS	SLC6A9
RBBP4	TCTEX1D4
RP11-415J8.5	BTBD19
ZSCAN20	FAAH
ZMYM1	MOB3C
RPL5P4	CYP4A22
ZMYM4-AS1	SLC5A9
2004-08-01	TTC39A
2003-08-01	ECHDC2
RP4-665N4.8	PODN
MEAF6	DIO1
SNIP1	RP5-997D24.3
RP3-423B22.5	ACOT11
GNL2	NFIA-AS2
RSPO1	RP5-1044H5.1
CDCA8	COX6CP13
UTP11	LEPR
POU3F1	RP11-430H12.2
RP5-884C9.2	DIRAS3
LINC01343	CTBP2P8
RP11-334L9.1	FPGT
HPCAL4	FPGT-TNNI3K
PPIE	LRRC53
TRIT1	ADGRL4
RLF	RP11-131L23.1
RP1-39G22.7	RP11-131L23.2
ZFP69B	RP4-621F18.2
EXO5	CYR61
ZNF684	COL24A1
NFYC-AS1	GBP1
NFYC	GBP2
RP11-223A3.1	GBP5
RIMKLA	FAM69A
ZMYND12	RP11-386I23.1
PPCS	BCAR3
PPIH	RP5-1033H22.2
RP5-994D16.3	GCLM
SVBP	ABCA4
SLC2A1	ARHGAP29
SLC2A1-AS1	DPYD
MED8	DPYD-IT1
RP11-570P14.1	NFU1P2
KIF2C	RP5-1070A16.1
RP11-269F19.2	COL11A1
EIF2B3	SOD2P1
ZSWIM5	VAV3
TESK2	CELSR2
RPS15AP10	MYBPHL
RP11-767N6.2	SORT1
IPP	ATXN7L2
RP11-767N6.7	CYB561D1
PIK3R3	GSTM2
RP4-533D7.4	CSF1
UQCRH	KCND3
STIL	KCND3-IT1
TRABD2B	KCND3-AS1
RP4-683M8.2	RP11-88H9.2
BEND5	MOV10
CDKN2C	SLC16A1-AS1
OSBPL9	BCL2L15
TXNDC12	OLFML3
TXNDC12-AS1	SYT6
BTF3L4	RP5-1086K13.1
ZFYVE9	CD58
PRPF38A	PTGFRN
ZCCHC11	CD101
ZYG11B	CH17-13I23.3
RPS13P2	RP11-14N7.2
RNU6-969P	NBPF20
SCP2	PFN1P3
C1orf123	WI2-1896O14.1
MAGOH	ECM1
NDC1	RP11-54A4.2
TCEANC2	ADAMTSL4
TTC4	ADAMTSL4-AS1
PRKAA2	RN7SL473P
OMA1	RN7SL600P
RP4-592A1.2	S100A10
MYSM1	S100A11
FGGY	S100A6
HOOK1	S100A16
RP11-776H12.1	RP11-216N14.7
TM2D1	DENND4B
PATJ	RP11-350G8.5
KANK4	IL6R
USP1	KCNN3
DOCK7	SHC1
ANGPTL3	ZBTB7B
RP5-849H19.3	ADAM15
ATG4C	EFNA1
ALG6	TRIM46
ITGB3BP	MUC1
EFCAB7	MTX1P1
RNU7-123P	GBA
DLEU2L	RXFP4
PGM1	ARHGEF2
ROR1	LMNA
RAVER2	PAQR6
MIR3671	TMEM79
AK4	RHBG
PDE4B	RP11-139I14.2
SGIP1	C1orf61
WDR78	MEF2D
MIER1	IFI16
SLC35D1	RP11-190A12.8
SERBP1	TAGLN2
RNU6-387P	SELL
RPS7P4	KIAA0040
DEPDC1	QSOX1
RP4-694A7.2	KIAA1614
DEPDC1-AS1	NCF2
RP11-424D14.1	APOBEC4
RP11-74K19.1	FAM129A
LRRC40	CFH
RN7SL242P	PHLDA3
SRSF11	CSRP1
ANKRD13C	SHISA4
RP11-180O5.2	PTPN7
CTH	PTPRVP
RP11-42O15.3	ADORA1
PTGER3	RP11-335O13.8
ZRANB2-AS1	CHI3L1
ZRANB2	RAB29
MIR186	SLC41A1
RP4-660H19.1	PM20D1
RNU6-1246P	IKBKE
RP11-262K1.1	C1orf147
RP11-17E13.2	PFKFB2
CRYZ	C1orf132
TYW3	CD34
SLC44A5	DIEXF
ACADM	RP11-15I11.2
ST6GALNAC3	BATF3
TPI1P1	RP11-176D17.3
ST6GALNAC5	PTPN14
RP4-564M11.2	UBBP2
RP4-706A16.3	TGFB2
USP33	MARC2
FUBP1	CAPN2
DNAJB4	GTF2IP20
RP11-386I14.4	DEGS1
PTGFR	RP11-365O16.3
RPL7P10	RP11-365O16.5
LINC01362	WDR26
LINC01361	CNIH3
RP11-486G15.2	AKR1B1P1
RPF1	RP11-100E13.1
SSX2IP	ENAH
RP11-33E12.2	RP11-145A3.1
SYDE2	RP11-145A3.2
ODF2L	EPHX1
GTF2B	RP11-285F7.2
PTGES3P1	TMEM63A
HFM1	PYCR2
CDC7	LEFTY2
TGFBR3	RP11-396C23.2
SETSIP	ITPKB
GLMN	ITPKB-IT1
MTF2	ITPKB-AS1
CCDC18	PSEN2
DR1	COQ8A
FNBP1L	RP11-211A18.2
TMEM56	ZNF847P
TMEM56-RWDD3	SNAP47
EEF1A1P11	JMJD4
RPL7P9	SNAP47-AS1
PTBP2	WNT9A
SNX7	RP5-881P19.7
RP11-234N17.1	C1orf35
AGL	MRPL55
SASS6	GUK1
TRMT13	GJC2
CDC14A	IBA57
VCAM1	C1orf145
EXTL2	OBSCN
DPH5	RP5-1139B12.3
RP4-575N6.4	RP5-1139B12.4
RPSAP19	TRIM11
OLFM3	RP11-245P10.4
RP11-90H3.2	TRIM17
RP11-90H3.1	HIST3H3
RP11-270C12.3	RNF187
RP11-483I13.6	ABCB10
FAM102B	TAF5L
HENMT1	URB2
PRPF38B	GALNT2
STXBP3	RP5-956O18.2
GPSM2	AGT
RP11-20O24.4	FAM89A
TMEM167B	PCNX2
GSTM3	KCNK1
LAMTOR5-AS1	TARBP1
RP5-1074L1.4	IRF2BP2
NRBF2P3	SNORA14B
RP11-96K19.2	RPL23AP23
LRIF1	B3GALNT2
DDX20	GNG4
ST7L	RP11-365D9.1
RSBN1	LYST
BCAS2	LDHAP2
RNY1P13	LYST-AS1
NHLH2	RP4-580N22.2
SLC22A15	NID1
RP11-159M11.2	GPR137B
ATP1A1-AS1	ERO1B
RNU6-817P	LGALS8
RP4-675C20.4	RP11-385F5.5
PNRC2P1	MTR
WARS2	FMN2
LINC00622	RP11-567G24.1
HSD3BP5	ADH5P3
CH17-472G23.2	RP11-567G24.3
U1	CFL1P4
LINC00623	MAP1LC3C
RNVU1-4	RP11-561I11.4
EMBP1	RP11-561I11.3
RNVU1-18	C1orf100
RP11-403I13.4	TGIF2P1
FAM72C	KIF26B
RNVU1-15	RP11-62I21.1
SRGAP2B	SMYD3
FAM72D	RP11-83A16.1
RP11-403I13.8	RP11-36N20.1
RP11-289I10.2	CHCHD4P5
CH17-373J23.1	SMYD3-IT1
GPR89A	RP11-1086F11.1
POLR3C	KIF28P
POLR3GL	RP11-439E19.10
RP11-458D21.1	LINC01341
NOTCH2NL	RP11-488L18.3
CH17-385C13.2	ZNF496
NBPF12	TRIM58
RP11-325P15.2	SH3BP5L
PRKAB2	ZNF672
PDIA3P1	ZNF692
CCT8P1	FAM110C
CHD1L	AC019118.3
LINC00624	AC019118.4
GJA5	TSSC1-IT1
GPR89B	TRAPPC12
NBPF11	TRAPPC12-AS1
RNU1-120P	RP11-254F7.2
LINC01138	OSR1
RP11-495P10.3	HS1BP3
MIR5087	AC011752.1
RP6-74O6.6	KLHL29
RNVU1-1	AC011239.2
RNVU1-2	RP11-557N21.1
RNU1-13P	ADCY3
RP11-495P10.1	TPM3P7
RNVU1-3	SLC35F6
AC245100.1	EMILIN1
RNU1-59P	KHK
CH17-189H20.1	CGREF1
RP11-544O24.2	CAD
NBPF19	MPV17
LINC00869	ZNF513
RP11-353N4.6	KRTCAP3
HIST2H4A	BRE
HIST2H3C	AC093690.1
HIST2H2AA3	FLJ31356
HIST2H2AA4	FOSL2
HIST2H3A	RP11-373D23.2
HIST2H4B	PLB1
HIST2H2AC	AC074011.2
HIST2H2AB	RP11-713D19.1
OTUD7B	CLIP4
VPS45	CTC-336P14.1
ANP32E	AL133245.2
PRPF3	CRIM1
ENSA	CYP1B1
GOLPH3L	OXER1
GABPB2	HAAO
S100A4	AC016735.2
ILF2	AC093609.1
RP11-216N14.5	ZFP36L2
RP11-422P24.12	LINC01126
RP11-422P24.10	EPAS1
RP11-422P24.11	KCNK12
RPSAP17	HCG2040054
CKS1B	RPL36AP15
FDPS	GPR75
RUSC1-AS1	AC008280.1
RP11-110J1.2	AC092839.4
RP11-144L1.8	AC012358.4
AIM2	LINC01122
PIGM	BCL11A
ATP1A2	AC009970.1
RP11-574F21.2	AC016747.3
RP11-312J18.5	AC016894.1
F11R	RP11-391A7.1
TSTD1	SLC1A4
USF1	SPRED2
ARHGAP30	AC012370.2
DUSP12	RP11-418H16.1
UHMK1	PROKR1
UAP1	ANTXR1
HSD17B7	ASPRV1
NUF2	PCBP1-AS1
HMGB3P6	ANKRD53
PBX1	SPR
RP11-506O24.2	SFXN5
LMX1A	RAB11FIP5
RP11-466F5.8	FBXO41
RP11-9L18.2	ACTG2
RPL4P2	AC073046.25
TADA1	RTKN
CREG1	TTC31
MPC2	LBX2-AS1
GCSHP5	SEMA4F
TIPRL	TACR1
XCL2	TCF7L1
XCL1	AC093162.5
NME7	TGOLN2
BLZF1	RETSAT
CCDC181	CAPG
SLC19A2	VAMP5
RP1-206D15.5	TMEM150A
C1orf112	POLR1A
METTL18	NDUFB4P5
SCYL3	PLGLB1
KIFAP3	AC068279.3
GORAB	AC133644.2
FMO6P	LINC00152
HMGB1P11	RP11-1399P15.1
FMO4	RP4-614C10.1
PFN1P1	RP4-614C10.2
RPL4P3	PROM2
VAMP4	LINC00342
DNM3	DUSP2
PIGC	TMEM127
SUCO	ITPRIPL1
KLHL20	ARID5A
CENPL	CNNM4
ZBTB37	CNNM3
RABGAP1L	ZAP70
CACYBP	LONRF2
MRPS14	SNORD89
RP11-318C24.1	LINC01127
RFWD2	IL1R1
RP11-195C7.1	IL1RL2
PAPPA2	SLC9A4
ASTN1	TGFBRAP1
BRINP2	AC012360.6
RP5-1098D14.1	SULT1C2
RALGPS2	SULT1C4
PTPN2P1	SH3RF3
RP11-533E19.5	MIR4435-2HG
CEP350	AC108463.1
RP11-52I18.1	RP11-181E10.3
XPR1	RP11-803D5.4
STX6	RPS14P4
CACNA1E	AC093166.3
RP11-181K3.4	FBLN7
NMNAT2	RP11-399B17.1
TSEN15	AC079922.3
C1orf21	IL1B
EDEM3	RP11-67L14.1
RNF2	AC016745.3
TRMT1L	RP11-480C16.1
SWT1	DDX11L2
RP4-635A23.6	RABL2A
IVNS1ABP	RP11-19E11.1
C1orf27	EN1
OCLM	STEAP3
RP11-142L4.3	STEAP3-AS1
RP11-92K2.2	GLI2
RGS2	RP11-297J22.1
UCHL5	AC068282.3
SCARNA18B	SAP130
TROVE2	HS6ST1
GLRX2	MZT2A
EEF1A1P14	TUBA3D
KCNT2	GPR39
ASPM	YBX1P7
SEPT14P12	MGAT5
ZBTB41	AC114763.1
DENND1B	LRP1B
NEK7	AC078882.1
MIR181A1HG	TNFAIP6
LINC00862	TANC1
ZNF281	GSTM3P2
KIF14	FAP
DDX59	AC010127.3
RP11-168O16.1	SCN1A
ASCL5	SCN9A
TIMM17A	AC074363.1
PPP1R12B	CTAGE14P
RP11-175B9.2	B3GALT1
RP11-175B9.3	ABCB11
SYT2	RP11-451F14.1
RABIF	CHRNA1
TMEM183A	CHN1
ZC3H11A	AC074286.1
ZBED6	RP11-337N6.3
RP11-397P13.7	RP11-438L19.1
SNRPE	AC007319.1
RP11-203F10.6	GAPDHP59
RP11-739N20.2	TFPI
RP11-536L3.4	COL3A1
SNRPGP10	MFSD6
LEMD1	NEMP2
BLACAT1	NABP1
FAM72A	AC098617.1
YOD1	TMEFF2
CD46	C2orf66
CAMK1G	CASP8
C1orf74	RAPH1
SYT14	NRP2
ST13P19	AC007362.3
HHAT	FZD5
RP11-543B16.1	SNAI1P1
NEK2	MTND2P23
LPGAT1	MTCO1P46
RPL23AP18	FN1
FLVCR1	MARCH4
VASH2	TMBIM1
ZC3H11B	CATIP-AS2
MORF4L1P1	CTDSP1
DNAH14	ZNF142
LIN9	STK36
ZNF678	CYP27A1
MAP10	PRKAG3
RP11-301G21.1	FAM134A
RP5-827C21.1	ATG9A
RPL35P1	GLB1L
RGS7	TUBA4A
RP11-513D4.1	PTPRN
RP11-261C10.5	DNPEP
AC116609.2	SPEG
SNTG2	CHPF
RNASEH1-AS1	TMEM198
TMSB4XP2	RP11-256I23.1
AC010729.1	OBSL1
LINC01105	STK11IP
RNF144A-AS1	SLC4A3
RP11-557L19.1	SGPP2
AC013460.1	KCNE4
IAH1	SCG2
TAF1B	AC068138.1
RN7SL674P	IRS1
AC092635.1	DAW1
FAM84A	SP100
SMC6	EFHD1
RP11-111J6.2	NGEF
RDH14	INPP5D
TTC32	SAG
ATAD2B	DGKD
PTRHD1	TRPM8
DNAJC27	SH3BP4
POMC	AGAP1-IT1
CCDC121	ASB18
SNORD53_SNORD92	COL6A3
XDH	MLPH
SPAST	RAB17
GPATCH11	LRRFIP1
QPCT	RAMP1
RMDN2	AC016757.3
ATL2	HDAC4
RPLP0P6	MIR4269
HNRNPLL	GPC1
AC011247.3	PP14571
GEMIN6	MIR149
MAP4K3	ANKMY1
THUMPD2	RNPEPL1
SLC8A1	CAPN10
COX7A2L	GPR35
DYNC2LI1	KIF1A
PPM1B	STK25
CAMKMT	BOK
SRBD1	ING5
AC079250.1	D2HGDH
FOXN2	AC093642.3
ASB3	AC093642.1
MTIF2	CHL1-AS2
CCDC88A	CHL1
FANCL	RPS8P6
EIF3FP3	CHL1-AS1
AC007238.1	CNTN6
PAPOLG	CNTN4
PUS10	CNTN4-AS2
PEX13	BHLHE40
RP11-493E12.3	AC069277.2
AC092155.1	GRM7-AS3
AC016734.2	AC024162.2
VPS54	GRM7
PELI1	GRM7-AS2
LGALSL	RP11-157E16.1
AFTPH	AC023481.1
AC092669.3	LMCD1
AC078941.1	SSUH2
ETAA1	OXTR
C1D	SRGAP3-AS3
WDR92	OGG1
APLF	CAMK1
NFU1	TTLL3
AC016700.6	IL17RC
AC007395.3	PRRT3
MPHOSPH10	LINC00852
PAIP2B	GHRL
RPS20P10	GHRLOS
TPRKB	HRH1
DUSP11	RP11-169K17.4
LINC01291	RP11-169K17.3
LINC01293	TSEN2
POLE4	CAND2
RN7SKP203	IQSEC1
LRRTM4	NUP210
AC008067.2	SH3BP5
MRPL35	BTD
REEP1	AC090945.1
ANAPC1P1	GALNT15
THNSL2	RFTN1
AC027612.1	RP11-415F23.4
RP11-111H13.1	AC124914.3
LIPT1	CFL1P7
MITD1	OSBPL10
MRPL30	OSBPL10-AS1
TXNDC9	GLB1
MFSD9	TMPPE
TMEM182	CRTAP
LINC01102	SUSD5
MRPS9	XYLB
UTAT33	RPL18AP7
AC104655.3	CSRNP1
RP11-332H14.2	ZNF619
UXS1	ZBTB47
RGPD3	ZNF502
EEF1A1P12	CDCP1
CCDC138	CCR9
SEPT10	FYCO1
RGPD5	NBEAL2
RGPD6	PTPN23
BUB1	RP11-395P16.1
RPL5P9	VPS26BP1
ZC3H8	MRPS18AP1
AC079922.2	PLXNB1
CKAP2L	PFKFB4
CBWD2	COL7A1
SLC35F5	CELSR3
DPP10	NCKIPSD
INSIG2	WDR6
C2orf76	RN7SL182P
PTPN4	LAMB2
CNTNAP5	C3orf62
YWHAZP2	USP4
GPR17	TCTA
RAB6C	DAG1
FAR2P1	BSN
POTEF	MST1
AC018804.3	RNF123
AC018804.6	COX6CP14
POTEI	RP13-1056D16.2
FAR2P3	UBA7
POTEE	U73166.2
WTH3DI	SEMA3B-AS1
C2orf27A	SEMA3B
AC016909.2	LSMEM2
CCNT2	NAT6
HNRNPKP2	TMEM115
SPOPL	TEX264
GTDC1	PARP3
ZEB2-AS1	ABHD14B
TEX41	TWF2
ACVR2A	PPM1M
AC009480.3	DNAH1
ORC4	RFT1
RP11-567F11.1	PRKCD
RP11-567F11.2	CHDH
EPC2	ARHGEF3
MMADHC	ARHGEF3-AS1
RBM43	SPATA12
ARL5A	FLNB
CACNB4	FLNB-AS1
AC012501.3	RP11-456N14.4
AC012501.2	PRICKLE2
GALNT13	PRICKLE2-AS2
AC009227.2	ADAMTS9-AS2
ATP5A1P2	RPL17P17
FAM133DP	MAGI1-IT1
CCDC148	RP11-320P11.1
PKP4	RNU6-787P
AC005042.4	RN7SL482P
BTF3L4P2	GXYLT2
AC008277.1	PDZRN3
AC009506.1	CTD-2006M22.2
AC009299.2	ALG1L6P
GCA	RP11-803B1.8
KCNH7	ENPP7P2
AC007740.1	VGLL3
RP11-452N17.1	RP11-779P15.2
AC013463.2	COL8A1
SCN3A	FILIP1L
CSRNP3	NFKBIZ
TTC21B	MTND5P16
TTC21B-AS1	PVRL3-AS1
SCN7A	CCDC80
STK39	ZDHHC23
PPIG	YBX1P3
CCDC173	C3orf30
SSB	UPK1B
EIF2S2P4	RP11-174O3.1
DCAF17	DTX3L
AC007969.5	RP11-67L2.2
HAT1	MYLK
SP3	HEG1
OLA1	RP11-775J23.2
HNRNPA1P39	RCC2P4
CIR1	PLXNA1
ATF2	ABTB1
AC016739.2	MGLL
MTX2	RUVBL1-AS1
TTC30A	DNAJB8
RBM45	GATA2
PRKRA	GATA2-AS1
TTN-AS1	POU5F1P6
TTN	RAB7A
RP11-65L3.4	MARK2P8
RP11-65L3.2	FTH1P4
RP11-65L3.3	RN7SL698P
RP11-171I2.2	MARK2P17
RP11-171I2.3	ACAD9
RP11-171I2.1	RAB43
SESTD1	H1FX-AS1
CWC22	NUP210P3
PPP1R1C	IFT122
PDE1A	RHO
DUSP19	PLXND1
NUP35	FAM86HP
CACYBPP2	NEK11
ZNF804A	CPNE4
FSIP2-AS1	TMEM108
AC007966.1	TMEM108-AS1
FSIP2	AMOTL2
ZC3H15	TDGF1P6
GULP1	CLDN18
MIR561	DZIP1L
PMS1	ESYT3
HNRNPCP2	RP11-80P20.3
HIBCH	RP11-79L9.2
AC074290.1	GAPDHP39
RP11-764E7.1	RBP1
STK17B	CHST2
CCDC150	RP11-80H8.4
GTF3C3	RP11-329N15.3
NPM1P46	ZIC4
MOB4	CP
RFTN2	CPHL1P
SEPHS1P6	WWTR1
C2orf69	TSC22D2
TYW5	MBNL1-AS1
C2orf47	LINC00886
SGO2	LINC00880
CLK1	IQCJ-SCHIP1
FAM126B	IQCJ-SCHIP1-AS1
CFLAR	RP11-469J4.3
CFLAR-AS1	CLDN11
TMEM237	TNIK
NOP58	RP11-185E8.1
SNORD11	RP11-185E8.2
AC010731.2	GHSR
CREB1	MTHFD2P7
METTL21A	LAMP3
RPL12P17	MCF2L2
CRYGD	DVL3
AC006994.3	EIF4G1
RP11-105N14.1	FAM131A
BARD1	IGF2BP2-AS1
RPL10P6	ETV5
EPHA4	BCL6
CTD-2308L22.1	LPP-AS2
AC068489.1	FLJ42393
AC009302.2	P3H2
HSPA9P1	MTAPP2
DOCK10	P3H2-AS1
COL4A3	RP11-407B7.3
AC009410.1	HES1
PID1	LRRC15
SLC16A14	TMEM44
SP140L	FAM43A
TPM3P8	XXYLT1-AS2
RP11-223I10.1	MUC20P1
LINC00471	LINC00969
NPPC	MIR570
AC064852.4	TNK2
HJURP	RP11-480A16.1
MSL3P1	MELTF
AC010148.1	RUBCN
AC005104.3	IQCG
CRBN	ZNF595
ITPR1-AS1	ZNF732
SLC6A1	PDE6B
LSM3	MYL5
RN7SL4P	MFSD7
RP11-608O8.2	RP11-1191J2.4
PLCL2	GAK
PDCL3P3	TMEM175
RP11-320G10.1	DGKQ
SATB1	SLC26A1
RP11-158G18.1	IDUA
SATB1-AS1	FGFRL1
SGO1	SPON2
HMGB1P5	CTBP1-AS
RPL24P7	UVSSA
UBE2E2	AC078852.1
NKIRAS1	AC078852.2
NR1D2	TMEM129
NGLY1	LETM1
AC092415.1	ZFYVE28
AZI2	SH3BP2
DYNC1LI1	MFSD10
RPL30P4	MSANTD1
CNOT10-AS1	RGS12
RP11-10C24.3	RP11-357G3.2
RPL29P11	RP11-357G3.1
RP11-285J16.1	HGFAC
TCEA1P2	ALG1L7P
WDR48	FAM86EP
EEF1A1P24	STK32B
RP11-528N21.1	EVC2
RP11-761N21.2	EVC
ULK4	WFS1
SS18L2	MAN2B2
RP4-613B23.1	SH3TC1
ABHD5	HTRA3
LINC00694	ACOX3
ZNF197	RP11-448G15.3
ZNF501	WDR1
KIF15	RNA5SP155
TMEM42	BST1
RPS24P8	CD38
LZTFL1	FGFBP2
TMIE	QDPR
TMA7	SLIT2
CAMKV	KCNIP4
RBM5-AS1	RP11-120A1.1
SEMA3F	MIR7978
GLYCTK	RP11-556G22.1
GLYCTK-AS1	KCNIP4-IT1
SNORD38	SOD3
SELK	CCDC149
CCDC66	RP11-206P5.2
APPL1	SLC34A2
DENND6A	SEL1L3
RPP14	RP11-302F12.10
KCTD6	RP11-123O22.1
C3orf67	MTCYBP43
RPL10AP6	RP11-734I18.1
C3orf14	DTHD1
CADPS	RP11-360F5.3
RP11-24H1.1	RP11-539G18.1
SYNPR-AS1	ZBTB12BP
KBTBD8	RPL12P20
COPS8P2	GABRA4
PSMC1P1	KDR
FAM19A4	RP11-646I6.3
CTD-2013N24.2	HOPX
TMF1	RP11-630A13.4
FRMD4B	IGFBP7
RBM43P1	UBE2CP3
MITF	IGFBP7-AS1
RP11-154H23.3	ADAMTS3
EIF4E3	RP11-373J21.1
GPR27	HMGA1P2
PROK2	CXCL8
PPP4R2	CXCL6
EBLN2	CXCL1
CNTN3	CXCL2
HNRNPA3P6	NAAA
ZNF717	ART3
GBE1	RP11-688H10.1
CYP51A1P1	RNU6-145P
PPATP1	MIR4450
CGGBP1	LINC01094
ZNF654	RP11-576N17.3
C3orf38	HPSE
EPHA3	ARHGAP24
NSUN3	SPP1
ARMC10P1	RNU6-33P
HNRNPKP4	AC004066.3
MTRNR2L12	RP11-710F7.3
ARL6	SGMS2
CRYBG3	COL25A1
ST3GAL6-AS1	AC004067.5
ST3GAL6	CFI
LINC00973	ALPK1
LNP1	RTEL1P1
TMEM45A	RP11-119H12.4
SENP7	ARSJ
TRMT10C	RP11-26P13.2
RP11-234A1.1	UGT8
ZBTB11	AC113617.1
RNY1P12	RP11-384K6.6
ZBTB11-AS1	CICP16
CEP97	SYNPO2
BBX	SPRY1
KIAA1524	FOSL1P1
PLCXD2	RP11-420A23.1
ABHD10	RP11-184M15.2
RP11-90K6.1	PCDH10
RP11-180K7.1	LINC00616
CD200R1L	SLC7A11
CD200R1	LINC00499
RP11-484K9.4	RP11-98O2.1
GTPBP8	RP11-371F15.3
NEPRO	NOCT
RP11-572M11.2	RP11-102N12.3
RP11-572M11.1	RP11-364L4.1
SPICE1	RN7SKP235
GRAMD1C	SMAD1
LSAMP	SMAD1-AS2
RN7SL815P	SMAD1-AS1
LSAMP-AS1	ZNF827
BZW1P2	RP11-181K12.2
PTMAP8	RP11-315D13.1
IGSF11	NR3C2
RP11-18H7.1	PRSS48
NAP1L1P3	NPY2R
STXBP5L	TDO2
RPL7AP11	CTSO
IQCB1	NPY1R
CCDC58	RN7SKP105
WDR5B	PALLD
SEC22A	RP11-610J23.1
RPL7P15	RPL9P16
MBD4	RP11-635L1.3
RP11-77P16.4	RP11-635L1.2
COL6A4P2	MFAP3L
RPL7P16	RP11-148L24.1
RP11-65E22.2	RP11-130F10.1
UBA5	LINC01098
CEP63	ACSL1
PPP2R3A	TLR3
HSPA8P9	FAM149A
ARMC8	RPSAP70
CEP70	ORAOV1P1
EEF1A1P25	RP11-138B4.1
MRPS22	RP11-91J3.2
RP11-219D15.3	RP11-91J3.3
NMNAT3	RP11-91J3.1
SPSB4	RP11-811I15.1
RASA2	PLEKHG4B
ATP1B3-AS1	LRRC14B
TFDP2	EXOC3
XRN1	SLC9A3
RNU1-100P	CTD-2228K2.7
PLS1	TPPP
RP11-372E1.1	CTD-2589H19.6
PAQR9	NKD2
RP11-372E1.7	SLC12A7
PAQR9-AS1	ADAMTS16
PBX2P1	SRD5A1
ST13P15	ADCY2
RPL21P39	C5orf49
UBQLN4P1	MIR4458HG
RNU6-720P	ANKRD33B
RP11-651P23.5	DNAH5
RP11-651P23.4	CTB-51A17.1
EIF2A	RP11-823P9.3
P2RY1	CTD-2134P3.1
DDX50P2	CDH6
SETP14	C1QTNF3
KCNAB1	RP11-1023L17.2
METTL15P1	IL7R
KRT18P34	OFD1P17
VEPH1	OSMR-AS1
RSRC1	RP11-122C5.3
BRD7P2	OSMR
C3orf80	PTGER4
SMC4	CCDC152
TRIM59	ANXA2R
SCARNA7	AC025171.1
RP11-16N11.2	CTD-2035E11.5
B3GALNT1	ITGA1
NMD3	CCNO
RPL23AP42	ANKRD55
LINC01322	C1GALT1P2
PDCD10	CTC-436P18.4
HMGN1P8	CTC-436P18.5
SERPINI1	NLN
MECOM	CTD-2353N24.1
RP11-641D5.1	MAST4
RP11-816J6.3	RP11-287J9.1
MYNN	MAST4-IT1
RP11-362K14.5	MAST4-AS1
LRRC34	CCDC125
RP11-379K17.4	MARVELD2
SEC62-AS1	RP11-848G14.5
EIF5A2	SMN2
ECT2	MCCC2
NLGN1	PTCD2
RP11-393N4.2	CRHBP
TBL1XR1	ZBED3
KCNMB2-AS1	CTD-2179L22.1
ZNF639	SERINC5
ACTL6A	RASGRF2-AS1
RP11-15L13.4	RASGRF2
MRPL47	CKMT2
NDUFB5	CTD-2248H3.1
TTC14	ACOT12
FXR1	ATG10
DNAJC19	ATG10-AS1
DCUN1D1	RN7SL378P
MCCC1	CTC-467M3.3
MCCC1-AS1	ERAP2
B3GNT5	CTD-2587M2.1
LINC00888	RP11-159K7.2
SNORA81	SEMA6A
EEF1A1P8	LOX
RP11-778D9.4	ZNF474
EHHADH	GRAMD3
MAP3K13	RP11-517I3.2
RPL4P4	PDLIM4
DGKG	SLC22A5
RFC4	C5orf56
RPS20P14	AC116366.5
RPL39L	AC116366.6
MASP1	IRF1
RP11-30O15.1	SHROOM1
TPRG1	AC010240.2
TPRG1-AS2	ATP6V0E1P1
FGF12	TCF7
FGF12-AS1	JADE2
MB21D2	PCBD2
VEZF1P1	CXCL14
OPA1	TGFBI
OPA1-AS1	RP11-114H21.2
TFRC	CTB-1I21.1
RNF168	EGR1
CEP19	SIL1
DLG1	SNHG4
AC144530.1	TMEM173
ZNF141	CTB-35F21.1
RP11-2H3.6	CTB-35F21.2
HAUS3	HBEGF
COX6B1P5	APBB3
AC093323.3	SLC35A4
MRFAP1L1	WDR55
SORCS2	VTRNA1-3
GMPSP1	PCDHAC2
ZNF518B	PCDHB2
RAB28	AC005754.7
TAPT1	PCDHB3
RP11-452J21.2	AC005754.8
LDB2	PCDHB4
NCAPG	PCDHB5
RP13-585F24.1	PCDHB6
PACRGL	PCDHB17P
RP11-10G12.1	CH17-140K24.3
GBA3	PCDHB16
CDC42P6	PCDHB9
DHX15	PCDHB10
LGI2	PCDHB11
PI4K2B	PCDHB12
ZCCHC4	PCDHB13
ANAPC4	PCDHB14
RBPJ	PCDHB18P
TBC1D19	PCDHB19P
N4BP2	AC005752.10
RP11-395I6.3	PCDHGB6
APBB2	PCDHGB7
RP11-632F7.3	PCDHGB8P
PHOX2B	PCDHGA12
LINC00682	PCDHGB9P
RP11-814H16.2	PCDHGC3
BEND4	PCDHGC5
SHISA3	DIAPH1
ATP8A1	CTD-2024I7.13
RP11-109E24.2	RELL2
KCTD8	FCHSD1
RP11-700J17.1	SPRY4
RAC1P2	SPRY4-IT1_1
COMMD8	SPRY4-IT1_2
AC092597.3	AC005592.2
RP11-100N21.1	FGF1
RP11-121C2.3	CARMN
NFXL1	ARSI
OCIAD1-AS1	CD74
DANCR	SYNPO
CLOCK	GPX3
NMU	TNIP1
CEP135	GM2A
RP11-646I6.6	GRIA1
RP11-533F5.2	RN7SL177P
ADGRL3	LARP1
RPL17P19	FAXDC2
EXOC5P1	ITK
RP11-408P14.1	CYFIP2
CENPC	ADAM19
GCOM2	TENM2
UGT2A1	FBLL1
DCK	DOCK2
CXCL5	STK10
RP11-629B11.5	KLF3P1
RP11-44F21.5	SH3PXD2B
RCHY1	ERGIC1
NUP54	ARL10
SNX5P1	NOP16
CCNG2	RNF44
MRPL1	CDHR2
SERBP1P5	SNCB
BMP3	TSPAN17
PRKG2	HK3
RASGEF1B	RGS14
RP11-127B20.3	F12
TMEM150C	PRR7
RPL7AP26	RP11-1334A24.5
SCD5	PDLIM7
THAP9-AS1	RP11-1334A24.6
THAP9	DOK3
LIN54	B4GALT7
COPS4	RMND5B
MRPS18C	PHYKPL
FAM175A	AACSP1
RP11-8L2.1	RP11-281O15.2
CDS1	ZNF454
PTPN13	GRM6
KLHL8	LTC4S
HSD17B11	MGAT4B
HSP90AB3P	SQSTM1
ABCG2	C5orf45
PPM1K	GFPT2
HERC3	RP11-451H23.1
FAM13A	SCGB3A1
TIGD2	CTC-338M12.13
RP11-84C13.2	AC138035.2
GPRIN3	FOXC1
SNCA	HMGN2P28
SNCA-AS1	SERPINB6
MMRN1	BPHL
CCSER1	PSMG4
TMSB4XP8	SLC22A23
RP11-254A24.2	RP11-420L9.5
GRID2	RP1-140K8.5
RPL5P12	RREB1
EIF4E	DSP
METAP1	MAK
RP11-571L19.8	ERVFRD-1
RP11-696N14.1	RP3-510L9.1
ADH6	NEDD9
TRMT10A	ADTRP
MTTP	EDN1
RP11-766F14.2	GMPR
DNAJB14	RNF144B
MIR1255A	MBOAT1
SLC39A8	E2F3-IT1
UBE2D3	RNU6-141P
CENPE	RP4-551N11.1
RP11-328K4.1	NBAT1
RP11-297P16.3	DCDC2
DDX3P3	ALDH5A1
TACR3	CARMIL1
AC004069.2	TRIM38
TET2	HIST1H3A
TET2-AS1	HFE
EEF1A1P9	BTN3A2
INTS12	BTN3A3
GSTCD	POM121L6P
TBCK	HIST1H4L
RNU6-431P	HCP5B
ENPEP	MCCD1P1
LYPLA1P2	HLA-A
RP11-73K9.2	MICD
AP1AR	HCG9
OSTCP4	MCCD1P2
RPL7AP30	HCG18
MIR1243	HLA-E
AC004057.1	GNL1
NDST4	ATAT1
NDST3	MDC1
SNHG8	FLOT1
RP11-586D5.3	IER3
CEP170P1	PSORS1C1
METTL14	HLA-C
PDE5A	XXbac-BPG181B23.7
MAD2L1	PRRC2A
PRDM5	LY6G5B
RN7SKP137	MSH5
EXOSC9	MSH5-SAPCD1
CCNA2	SAPCD1
BBS7	VARS
TRPC3	SKIV2L
BBS12	C4A
NUDT6	CYP21A1P
SPATA5	STK19B
INTU	C4B
PLK4	ATF6B
SCLT1	PRRT1
C4orf33	PPT2
RP11-427M20.1	AGPAT1
RP11-400D2.2	HLA-DRA
PABPC4L	HLA-DRB5
RP11-553P9.1	HLA-DRB1
PCDH18	HLA-DQA1
RP11-714L20.1	HLA-DQB1
RP13-884E18.2	HLA-DQA2
H3F3AP6	HLA-DQB2
SCOC	HLA-DOB
RPL14P3	TAP2
CLGN	PSMB8
ELMOD2	TAP1
RNF150	HLA-DMA
GYPE	HLA-DOA
RP11-673E1.3	HLA-DPA1
ANAPC10	HLA-DPB1
ABCE1	HSD17B8
RP11-142A22.3	VPS52
LSM6	RGL2
RP11-6L6.4	TAPBP
SLC10A7	SYNGAP1
PRMT9	PPARD
RP11-526A4.1	BRPF3
SNORD73B	CDKN1A
FBXW7	TBC1D22B
MIR4453	FRS3
ARFIP1	CCND3
TRIM2	TRERF1
MND1	PRPH2
RNF175	RP3-475N16.1
RP11-290O12.2	GNMT
DCHS2	PEX6
PLRG1	RP1-20C7.6
LRAT	CUL7
MAP9	MRPL2
GUCY1B3	SRF
GRIA2	CUL9
FAM198B	ABCC10
C4orf46	DLK2
PPID	TJAP1
FSTL5	LRRC73
TMA16	GTPBP2
RP11-218F10.3	TMEM63B
APELA	RUNX2
NACA3P	RP1-244F24.1
FAM218A	RP1-166H4.2
RP11-366M4.1	C6orf141
KLHL2	TRAM2
MSMO1	COL21A1
CBR4	XXbac-BPG55C20.7
PTGES3P3	RP1-240B8.3
GALNTL6	KHDRBS2
RP11-798M19.3	RP11-160A9.3
HMGB2	KCNQ5
MORF4	KCNQ5-IT1
CEP44	COL12A1
SPCS3	ME1
NEIL3	RP11-378G13.2
CDKN2AIP	TBX18
ING2	NT5E
RP11-367N14.3	HTR1E
RWDD4	PRDM1
UFSP2	GJA1
RP11-11N5.1	RP11-624M8.1
RP11-219G10.1	HEY2
LINC01060	PPP1R14BP5
RP11-756P10.7	RP1-177A13.1
HSP90AA4P	CTGF
FRG1	MOXD1
RP11-445O3.1	TCF21
RN7SKP79	RP11-390P2.2
CTD-2296D1.2	TXLNB
FASTKD3	HIVEP2
SNHG18	RP1-66H9.1
CTD-2256P15.2	SYNJ2
FAM105A	SYNJ2-IT1
CCT6P2	TATDN2P2
EEF1A1P13	FNDC1
RBBP4P1	HNRNPH1P1
MARCH11	IGF2R
RP11-19O2.2	LINC00602
RP11-260E18.1	DACT2
RPS26P28	SMOC2
RP11-454P21.1	FAM20C
RPL36AP21	AC145676.2
CDH18	PRKAR1B
RP11-420O16.2	AC147651.5
RP11-374A4.1	DNAAF5
GUSBP1	SUN1
RP11-360I2.1	RP11-449P15.2
HSPD1P1	CYP2W1
CTD-2015B23.2	AC073957.15
CDH10	GPR146
RP11-116O11.2	AC091729.7
RP11-549K20.1	AC091729.8
RP11-184E9.1	GPER1
RP11-192H6.2	MICALL2
RP11-184E9.2	AC102953.4
C5orf22	RP11-1246C19.1
MTMR12	INTS1
MIR579	MAFK
RP11-36C20.1	TMEM184A
CTD-2203K17.1	PSMG3-AS1
RAD1	ELFN1
BRIX1	AC074389.7
DNAJC21	AC074389.6
RANBP3L	ELFN1-AS1
CTD-2653M23.3	MAD1L1
RNU7-75P	AC110781.3
WDR70	SNX8
RICTOR	CHST12
INTS6P1	IQCE
TTC33	TTYH3
ZNF131	AMZ1
HMGCS1	GNA12
RP11-159F24.3	CARD11
C5orf34	AC024028.1
EEF1A1P19	AC073316.1
FGF10	SDK1
FGF10-AS1	AC011284.3
EMB	FOXK1
PARP8	AP5Z1
MOCS2	RP11-730B22.1
NDUFS4	SLC29A4
CTD-2081C10.7	TNRC18
ARL15	AC093620.5
DHX29	RP11-1275H24.3
SKIV2L2	FBXL18
CTD-2031P19.4	MIR589
RPL26P19	DAGLB
MIER3	ZNF853
GPBP1	ZNF316
RAB3C	TWIST1
SETP21	AC002480.3
DEPDC1B	IL6
ERCC8	NPY
AC104113.3	NOD1
NDUFAF2	AC005154.6
DIMT1	AC005154.7
CKS1BP3	AC005154.8
FAM159B	PDE1C
SREK1IP1	SNX2P2
CWC27	ZNRF2P1
ADAMTS6	LINC00997
CTC-534A2.2	RP11-265E18.1
RP11-83M16.5	FKBP9
RP11-83M16.4	RP11-89N17.2
RP11-83M16.6	RP11-89N17.4
CCNB1	SFRP4
CENPH	URGCP
AK6	TUBG1P
RAD17	UBE2D4
SMN1	AC004951.5
RP11-195E2.1	SPDYE1
RP11-1280N14.3	AC004951.6
BDP1	DBNL
CTD-2631K10.1	POLM
TNPO1	AEBP1
MIR4804	ZMIZ2
CTD-2339M3.1	NACAD
FCHO2	RAMP3
RP11-79P5.10	IGFBP3
NSA2	TNS3
GCNT4	UPP1
ANKRD31	PHKG1
HMGCR	CHCHD2
POLK	HNRNPCP7
POC5	ZNF680
SV2C	BNIP3P42
AC113404.1	BNIP3P11
HMGN2P4	ERV3-1
RPL7P23	GUSB
TBCA	LINC00174
AP3B1	RP11-792A8.1
SCAMP1-AS1	GS1-124K5.9
SCAMP1	GS1-124K5.10
CTC-512J14.5	GS1-124K5.11
HNRNPA1P12	RP4-756H11.3
ZFYVE16	RP11-458F8.4
ZCCHC9	SPDYE21P
SSBP2	WBSCR17
PPIAP11	TRIM74
CTD-2015A6.1	STAG3L3
RPL5P16	ABHD11
LINC01338	CLDN3
CTD-2227C6.2	LIMK1
RP11-343L5.2	LAT2
TMEM167A	CLIP2
XRCC4	STAG3L2
VCAN-AS1	SPDYE12P
RPL5P17	GATSL2
CTC-480C2.1	TRIM73
CTD-2161E19.1	NSUN5P1
CTD-2316B1.1	POM121C
CTD-2316B1.2	SPDYE5
TMEM161B	CTB-139P11.2
AC113167.1	RHBDD2
MIR3660	TMEM120A
LINC01339	HSPB1
CETN3	DTX2
LYSMD3	RP11-467H10.2
ARRDC3	MAGI2-AS1
ARRDC3-AS1	AC004945.1
RP11-348J24.2	ERVW-1
RP11-133F8.2	RNU6-10P
CTC-529L17.2	SAMD9L
NR2F1-AS1	COL1A2
RP11-65F13.3	DLX6-AS1
FAM172A	RPS3AP29
NPM1P27	AC079781.8
KIAA0825	OR7E7P
CTC-303L1.2	TECPR1
SLF1	TMEM130
MCTP1	AC004893.10
RNU6-308P	MYH16
ARSK	TAF6
CTC-506B8.1	C7orf43
CTD-2215E18.1	GAL3ST4
LIX1	STAG3
RIOK2	GATS
CTBP2P4	SPDYE3
CHD1	STAG3L5P
RNU6-402P	MEPCE
RP11-346J10.2	TSC22D4
SLCO4C1	AGFG2
SLCO6A1	LRCH4
LINC00491	GIGYF1
GIN1	SLC12A9
PPIP5K2	TRIP6
C5orf30	ACHE
CTD-2193G5.1	TRIM56
NUDT12	SERPINE1
RP11-138J23.1	VGF
RN7SL255P	PLOD3
RP11-6N13.1	CLDN15
RP11-313L6.2	CTA-339C12.1
CTC-278L1.1	SPDYE6
RP11-120B7.1	ORAI2
FER	POLR2J3
BCLAF1P1	SPDYE2
AC010468.1	RASA4
CAMK4	AC105052.1
STARD4	POLR2J2
NREP	RASA4DP
EPB41L4A	RN7SKP198
EPB41L4A-AS1	RELN
CTC-459M5.1	LAMB1
CTC-459M5.2	NRCAM
RP11-526F3.1	IMMP2L
EPB41L4A-AS2	AC003989.3
CBX3P3	AC003989.4
DCP2	RP11-95P9.1
KCNN2	CAV2
PGGT1B	CAV1
CCDC112	AC000123.2
AC010226.4	RP11-212P7.2
ATG12	RP11-274B21.14
AP3S1	RP11-274B21.2
CTD-2287O16.1	RP11-274B21.4
COMMD10	RP11-274B21.12
DTWD2	RP11-274B21.3
PTMAP2	CICP14
MIR1244-2	RP11-274B21.10
LAMTOR3P2	RP11-274B21.5
TNFAIP8	FAM71F2
HSD17B4	OPN1SW
SNX2	CCDC136
SNX24	FLNC
CSNK1G3	RP11-309L24.2
MEGF10	ODCP
CCDC192	RP11-2E11.5
SLC12A2	AC016831.7
ISOC1	MIR29A
ADAMTS19	RP11-138A9.2
CDC42SE2	PODXL
RAPGEF6	AC008264.4
ACSL6	PLXNA4
KIF3A	CALD1
ZCCHC10	TMEM140
RP11-215P8.2	AC078842.4
RP11-215P8.3	AC013429.5
CDKN2AIPNL	KIAA1549
FBXL21	ZC3HAV1
SMAD5-AS1	HIPK2
SMAD5	PARP12
RPL7P19	DENND2A
PURA	MTND1P3
PCDHA2	AC093673.5
PCDHA3	ZYX
TAF7	EPHA1
PCDHGB4	RNY4
PCDHGA8	RNY3
PCDHGB5	RNY1
KCTD16	ZNF425
PRELID2	ZNF783
RBM27	RP4-800G7.3
GPR151	RP4-800G7.2
JAKMIP2	KRBA1
SPINK5	ZNF862
RP11-373N22.3	ABCB8
GRPEL2	TMUB1
GRPEL2-AS1	YBX1P4
RPL7P1	DPP6
IRGM	AC006019.3
ZNF300	AC006019.4
CTB-12O2.1	SHH
SAP30L	RP11-585F1.6
MRPL22	RPL23AP53
MED7	ZNF596
THG1L	RP5-855D21.3
LSM11	RP5-855D21.1
RP11-34P1.2	RP5-855D21.2
ZBED8	ERICH1
PTTG1	CLN8
ATP10B	CSMD1
GABRG2	FAM86B3P
CCNG1	C8orf74
NUDCD2	CTD-2135J3.3
HMMR	XKR6
MAT2B	AF131215.6
CTC-340A15.2	AF131215.2
CTD-2313P7.1	AF131215.3
CTB-181F24.1	AF131215.4
CTC-535M15.2	AF131215.1
CTC-425K20.1	CTSB
CTB-63M22.1	AC145124.2
CTC-286N12.1	FAM66A
PANK3	RP11-351I21.7
RPL10P9	RP11-351I21.6
SPDL1	FAM86B2
RANBP17	RP11-419I17.2
NPM1	DLC1
CTB-79E8.3	RP11-235P11.1
CTC-308K20.3	SH2D4A
BNIP1	LZTS1
CPEB4	LZTS1-AS1
C5orf47	FAM160B2
SUMO2P6	NUDT18
UIMC1	BMP1
RP11-423H2.1	SORBS3
N4BP3	PDLIM2
CLK4	CTD-3247F14.2
ZNF879	EGR3
CTC-563A5.2	LOXL2
HEIH	DOCK5
DUSP22	PTK2B
SERPINB9	CLU
C6orf201	SCARA3
FARS2	RNA5SP259
RP1-80N2.3	KIF13B
RP1-80N2.4	DUSP4
RP1-80N2.2	NRG1-IT1
BTF3P7	RNA5SP262
RP11-69L16.5	NRG1-IT3
RIOK1	MTND1P6
SNRNP48	MTND2P32
BLOC1S5	ZNF703
EEF1E1	LETM2
OFCC1	RP11-350N15.6
RPL15P3	RPS20P22
TBC1D7	RP11-675F6.3
RPL7P26	TACC1
TPMT	RP11-723D22.2
DEK	ADAM32
TDP2	PLAT
PPIAP29	IKBKB
HIST1H2BB	HGSNAT
U91328.2	RP11-697N18.4
HIST1H2APS4	CEBPD
ZNF322	RPL29P19
LINC00240	RP11-513O13.1
ZNF391	SNAI2
ZNF184	SNTG1
RSL24D1P1	PXDNL
HIST1H2AJ	TDGF1P5
HIST1H2BM	LYN
HIST1H4J	RP11-865I6.2
HIST1H4K	MSC
ZSCAN16	RDH10
ZSCAN9	STAU2-AS1
ZSCAN23	LY96
ZBED9	JPH1
NOP56P1	PI15
SUMO2P1	LINC01111
RANP1	RP11-79H23.3
RPL3P2	HEY1
HNRNPA1P2	CTD-2272D18.1
RP3-375P9.2	RP11-653B10.1
RP3-340B19.2	RP11-120I21.2
COX6A1P2	RNU6-1040P
MDGA1	RP11-509P12.1
GLO1	CA1
SAYSD1	CA3
ANKRD18EP	AF121898.3
KCNK5	CALB1
RP1-278E11.3	RP3-388N13.3
OARD1	PDP1
FOXP4-AS1	GDF6
RPL24P4	KB-1907C4.2
RP1-8B1.4	ERICH5
ENPP4	KB-1205A7.1
CYP39A1	RGS22
SLC25A27	KLF10
TNFRSF21	BAALC-AS2
CENPQ	BAALC-AS1
RP3-437C15.1	DCSTAMP
TMEM14A	NDUFA5P2
ICK	ZFPM2
FBXO9	ZFPM2-AS1
GCLC	RP11-642D21.2
RP1-27K12.4	PKHD1L1
KLHL31	RP11-422N16.3
RP11-79N23.1	TNFRSF11B
LRRC1	NOV
RP3-523E19.2	NCAPGP1
HMGCLL1	RP11-713M15.1
BMP5	HAS2
KIAA1586	HAS2-AS1
RAB23	FBXO32
PRIM2	RN7SL329P
RBBP4P4	MYC
FKBP1C	PVT1
RPL9P18	TMEM75
RP11-74E24.2	RP11-55J15.2
ADH5P4	ST3GAL1
RP11-134K13.2	KHDRBS3
B3GAT2	MAPRE1P1
LYPLA1P3	RP11-30J20.1
LINC00472	FAM135B
RP3-331H24.6	COL22A1
RIMS1	TRAPPC9
KHDC1	RP11-570L14.1
RPL39P3	RP11-642A1.1
MTO1	ERICD
FILIP1	CTD-2014D20.1
MEI4	DENND3
IRAK1BP1	RP11-10J21.2
PHIP	RP11-10J21.5
HMGN3	PTP4A3
HMGN3-AS1	CTD-3064M3.7
LCA5	TSNARE1
GAPDHP63	THEM6
TTK	LY6E
RP11-296E7.1	LY6H
RP11-379B8.1	ZFP41
IBTK	GLI4
UBE3D	ZNF696
DOPEY1	TOP1MT
RWDD2A	RHPN1
RIPPLY2	ZC3H3
CYB5R4	GSDMD
MRAP2	MROH6
CEP162	NAPRT
TPT1P6	TIGD5
SNHG5	PYCRL
RP11-393I2.4	TSTA3
ZNF292	ZNF707
GJB7	RP11-429J17.2
SMIM8	MAPK15
RP3-382I10.7	FAM83H
SLC35A1	FAM83H-AS1
RNU6-444P	SCRIB
RARS2	NRBP2
ORC3	EPPK1
RNGTT	PLEC
SRSF12	PARP10
ANKRD6	GRINA
LYRM2	SPATC1
CASP8AP2	OPLAH
MAP3K7	GPAA1
MANEA-AS1	SHARPIN
FUT9	HGH1
UFL1-AS1	MROH1
UFL1	BOP1
GPR63	HSF1
NDUFAF4	DGAT1
KLHL32	SLC52A2
MMS22L	FBXL6
BDH2P1	ADCK5
FAXC	TONSL
COQ3	TONSL-AS1
PNISR	CYHR1
RP11-98I9.4	KIFC2
USP45	PPP1R16A
RP1-199J3.6	CTD-2517M22.14
CCNC	GPT
PRDX2P4	MFSD3
RP3-344J20.1	RECQL4
RP3-467N11.1	LRRC14
HACE1	ARHGAP39
LIN28B-AS1	ZNF517
LIN28B	DOCK8
ATG5	VLDLR-AS1
RNU6-344P	VLDLR
RTN4IP1	KCNV2
QRSL1	GLIS3
RPL21P65	RP11-252M18.3
C6orf203	GLIS3-AS1
PDSS2	RP11-70J12.1
SOBP	MTCO1P11
RP1-67A8.3	MTATP6P11
OSTM1	MTND5P14
LACE1	TCF3P1
ARMC2	RLN1
SESN1	CD274
RP11-787I22.3	NFIB
CEP57L1	RP11-280O24.3
CCDC162P	CDCA4P1
PTCHD3P3	BNC2
RPL7P28	RP11-183I6.2
SMPD2	RP11-62F24.1
ZBTB24	RP11-62F24.2
AK9	ADAMTSL1
FIG4	RAP1BP1
CDC40	SAXO1
METTL24	MIR31HG
CDK19	CDKN2A
AMD1	CDKN2B-AS1
RPF2	RP11-149I2.4
SLC16A10	CDKN2B
MFSD4B	TMEM215
C6orf3	B4GALT1
TUBE1	NOL6
FAM229B	AL353662.1
RPS27AP11	KIAA1161
RP11-367G18.1	CNTFR-AS1
LINC01268	ARID3C
HDAC2	SYF2P2
RP3-399L15.3	RP11-182N22.9
NT5DC1	C9orf131
DSE	RN7SL338P
CBX3P9	PIGO
RWDD1	RUSC2
ZUFSP	TPM2
KPNA5	TLN1
FAM162B	RGP1
GPRC6A	TMEM8B
RFX6	OR13J1
GOPC	HRCT1
RP11-632C17__A.1	LINC00961
CEP85L	GLIPR2
MCM9	SHB
ASF1A	RP11-157L3.9
FAM184A	RP11-157L3.12
TBC1D32	FP325317.1
HSF2	BMS1P9
PKIB	BMS1P10
RP3-425C14.5	AQP7P1
RP11-95G17.2	RP11-236F9.2
CLVS2	RP11-460N11.2
NKAIN2	FOXD4L4
TRMT11	FAM27E3
CENPW	BANCR
RNF146	MAMDC2-AS1
ECHDC1	MAMDC2
KIAA0408	ANXA1
RP3-403A15.5	NMRK1
SOGA3	GNA14
PTPRK	TLE1
MESTP1	IDNK
BMPR1APS1	RP11-317B17.4
L3MBTL3	HNRNPA1P14
AKAP7	S1PR3
MED23	OR7E116P
RP3-523C21.2	LINC01508
STX7	DIRAS2
SLC18B1	LINC00475
TBPL1	ECM2
HBS1L	CARD19
MIR3662	NINJ1
CTA-212D2.2	YRDCP1
AHI1	C9orf3
BCLAF1	MIR2278
MAP3K5	RP11-49O14.2
PEX7	RP11-54O15.3
IFNGR1	FANCC
BTF3L4P3	RP11-330M2.4
REPS1	NUTM2G
ABRACL	TRIM14
HECA	GABBR2
NMBR	COL15A1
VTA1	NR4A3
ADAT2	NANOGP5
PEX3	NIPSNAP3B
RP1-20N2.8	EPB41L4B
VDAC1P8	RP11-576C12.1
LTV1	SLC46A2
RP3-468K18.6	WDR31
PLAGL1	HDHD3
HYMAI	ALAD
TPT1P4	ZNF618
RP1-91J24.1	AKNA
UTRN	WHRN
RP11-277I20.3	TMEM268
RP3-466P17.1	DEC1
AL023806.1	TNC
FBXO30	PAPPA
SHPRH	TLR4
GRM1	GSN
RAB32	GSN-AS1
STXBP5-AS1	STOM
STXBP5	DAB2IP
SAMD5	PTGS1
CYP51A1P3	OR5C1
UST	OR1K1
UST-AS1	DENND1A
RP11-365H23.1	RP11-230L22.4
SUMO4	LHX2
PPIL4	NEK6
RNU7-3P	RP11-121A14.2
RP1-12G14.9	RP11-121A14.3
KATNA1	OLFML2A
AL358852.1	ANGPTL2
NUP43	LRSAM1
BTBD10P2	FAM129B
RP11-350J20.5	CFAP157
LRP11	FPGS
RP11-350J20.12	RP11-228B15.4
ULBP1	AK1
RAET1K	ST6GALNAC4
ULBP3	RP11-203J24.8
RP1-292B18.1	FAM102A
RP11-613F7.1	RP11-379C10.4
ARMT1	SLC25A25-AS1
FBXO5	PTGES2
RP1-101K10.6	DNM1
MTRF1L	TRUB2
RGS17	COQ4
RP11-475C16.1	SLC27A4
RP11-230C9.3	CERCAM
TMEM242	RP11-339B21.8
RP5-933K21.3	PKN3
HSPE1P26	ZDHHC12
SERAC1	ZER1
GTF2H5	LRRC8A
RSPH3	DOLK
RP1-111C20.4	NUP188
SOD2	SH3GLB2
WTAP	MIGA2
ACAT2	CRAT
TCP1	IER5L
MRPL18	C9orf106
MAP3K4	LINC01503
PDE10A	LINC00963
SFT2D1	C9orf50
RP3-497J21.1	PTGES
RP1-167A14.2	USP20
FGFR1OP	FNBP1
RP11-517H2.6	NCS1
RP11-568A7.4	HMCN2
RP11-568A7.3	FIBCD1
TCTE3	PRRC2B
TBP	SNORD62B
PDCD2	RAPGEF1
AC093627.9	RN7SL328P
AC092610.12	RALGDS
ZNF12	GBGT1
MIOS	ADAMTS13
RPA3	SLC2A6
UMAD1	SARDH
ICA1	BRD3
AC006042.6	RP11-374P20.4
AC007128.1	WDR5
RP4-594A5.1	RNU6ATAC
NXPH1	RXRA
AC004538.3	COL5A1
THSD7A	SOCS5P2
AC004160.4	NACC2
AC073109.2	QSOX2
TAS2R2P	GPSM1
ARL4A	DNLZ
AC011288.2	CARD9
AC006000.5	SNAPC4
DGKB	INPP5E
AGMO	SEC16A
RPL36AP26	NOTCH1
ISPD	RP11-413M3.4
ANKMY2	LINC01451
TSPAN13	EGFL7
AGR2	AGPAT2
RAD17P1	RABL6
SNX13	C9orf172
TMEM196	MAMDC4
AC004543.2	PTGDS
AC005062.2	LCNL1
AC005251.3	ABCA2
SP4	NPDC1
DNAH11	ENTPD2
CDCA7L	UAP1L1
EEF1A1P6	MAN1B1
AC073072.7	DPP7
FAM126A	ANAPC2
KLHL7	TPRN
NUPL2	NDOR1
AC079780.3	RNF208
CLK2P1	CYSRT1
CCDC126	RNF224
FAM221A	SLC34A3
MPP6	C9orf173-AS1
CYCS	TOR4A
CTD-2227E11.1	EXD3
HOTAIRM1	NSMF
HOXA2	PNPLA7
EIF4HP1	ARRDC1
TAX1BP1	SETP5
JAZF1	RP11-809C18.3
CPVL	MIR5699
AC007255.8	PRR26
AC007285.6	RP11-118K6.3
PLEKHA8	PFKP
AC007285.7	AKR1C3
ADCYAP1R1	ASB13
RP9P	PFKFB3
NT5C3A	RN7SKP78
BBS9	RP11-414H17.5
AC009262.2	RP11-563J2.2
NPSR1-AS1	SDCBPP1
ANLN	RP11-563J2.3
AMPH	SFTA1P
POU6F2	LINC00710
POU6F2-AS2	CAMK1D
YAE1D1	RP11-295P9.3
AC011290.5	FRMD4A
AC004837.5	RP11-295P9.6
RWDD4P2	RNA5SP301
TCP1P1	RP11-353M9.1
C7orf25	NUTF2P5
PSMA2	ITGA8
AC005537.2	RP11-109I13.2
AC004453.8	PLXDC2
SNORA5C	HSPA8P3
SEPT7P2	RP11-490O24.2
CDC14C	TCEB2P4
FIGNL1	RP11-8L18.3
HAUS6P1	RP11-8L18.2
HAUS6P3	PARD3-AS1
SEC61G	ZNF37A
RP4-791C19.1	RP11-508N22.12
SUMO2P3	AL022344.7
RP11-700P18.1	ALOX5
RP11-760D2.7	GDF10
RP11-760D2.10	DUSP8P4
RP11-340I6.6	AGAP12P
RP11-165H4.2	TIMM23B
ZNF273	RNA5SP317
ZNF92	AGAP6
RPL35P5	FAM21A
RP5-942I16.1	NUTM2HP
GTF2IRD2P1	DKK1
GTF2IP1	RP11-264A11.1
PMS2P2	RP11-168O22.1
APTR	RP11-598C10.2
RSBN1L	RP11-598C10.1
GNAI1	MTRNR2L5
RNA5SP235	LINC00844
HNRNPA1P8	SLC16A9
SEMA3D	ARID5B
HSPA8P16	EGR2
GRM3	PBLD
AC005009.1	HK1
AC005009.2	COL13A1
KIAA1324L	RP11-262I2.2
AC005076.5	AIFM2
TMEM243	TYSND1
TP53TG1	PRF1
CROT	ADAMTS14
ABCB1	PCBD1
RUNDC3B	SPOCK2
SLC25A40	DNAJB12
DBF4	DUSP8P5
STEAP1	ZSWIM8
GTPBP10	NDST2
AC002064.7	PLAU
AC002456.2	C10orf55
FZD1	VCL
RP11-115N4.1	RP11-417O11.5
RP11-142A5.1	POLR3DP1
CTB-111F10.1	COMTD1
MTERF1	KCNMA1
AKAP9	ZMIZ1-AS1
KRIT1	RP11-481G8.2
PEX1	ZMIZ1
RBM48	ZCCHC24
FAM133B	RP11-342M3.5
VPS50	NUTM2B
BET1	NUTM2E
CASD1	ANXA11
SGCE	ACTA2
RPS3AP25	FAS
GS1-293C5.1	HHEX
SHFM1	RP11-348J12.5
SDHAF3	CYP26A1
RPS3AP26	MYOF
DNAJC2	PDLIM1
CTA-276O3.4	SORBS1
ORC5	RRP12
LINC01004	UBTD1
YBX1P2	AVPI1
THAP5	MARVELD1
DOCK4	ZFYVE27
ZNF277	PYROXD2
TMEM168	HPS1
BMT2	DNMBP
MET	DNMBP-AS1
ST7	SEC31B
LSM8	SEMA4G
TSPAN12	C10orf2
ING3	PDZD7
AASS	SFXN3
CADPS2	KCNIP2
RP5-1101C3.1	HPS6
IQUB	PPRC1
NDUFA5	NFKB2
RP11-390E23.6	PSD
TMEM229A	RP11-332O19.2
RP5-921G16.1	MARCKSL1P1
AC073934.6	CALHM2
RP11-305M3.2	GSTO2
CEP41	ITPRIP
COPG2	RP11-127L20.3
EEF1B2P6	RP11-525A16.4
RP11-371A22.1	DUSP5
AC083873.4	RP11-57H14.4
LRGUK	RP11-139K1.2
RNU6-223P	HABP2
AC090498.1	PLEKHS1
AC009245.3	RP11-317F20.3
TTC26	ABLIM1
ERHP1	RP11-106M7.1
KDM7A	VAX1
BRAF	CASC2
MRPS33	SFXN4
SSBP1	GRK5
EEF1A1P10	RN7SL749P
RPL7P59	RP11-79M19.2
CNTNAP2	BAG3
EZH2	PLPP4
[truncated: 2,826 more rows]

## Sheet: I871T vs D868D
De-regulated expressed genes I871T vs D868D NPCs (FDR <0.1)
DOWN	UP
DDX11L1	MIR6859-1
MIR1302-2	RP4-669L17.10
MTND1P23	MTND2P28
MTCO2P12	MTCO3P12
RP11-206L10.9	LINC01128
RP11-206L10.8	RP11-54O7.1
FAM87B	SAMD11
LINC00115	NOC2L
RP11-54O7.17	AGRN
HES4	RNF223
ISG15	C1orf159
RP11-54O7.11	B3GALT6
RP11-465B22.3	CPTP
ATAD3C	VWA1
RP11-345P4.6	ATAD3A
CDK11A	TMEM240
RP1-283E3.8	FNDC10
PLCH2	SLC35E2
HES5	TMEM52
RP3-395M20.12	RP11-181G12.2
RP3-395M20.8	FAAP20
MMEL1	SKI
LINC01346	MORN1
RPL22	RP4-740C4.5
HES2	RP4-740C4.7
RP11-58A11.2	PEX10
RP11-338N10.1	FAM213B
RP11-338N10.3	ARHGEF16
RP3-467L1.6	MEGF6
RP3-467L1.4	GPR153
RP4-633I8.3	ACOT7
HMGN2P17	NOL9
PIK3CD	PHF13
LZIC	DNAJC11
RP11-84A14.4	RERE
NMNAT1	ENO1
RP11-84A14.6	GPR157
RNU6-37P	H6PD
APITD1-CORT	SPSB1
CORT	TMEM201
MASP2	APITD1
RP4-635E18.8	PEX14
FBXO6	SRM
SNORA59A	DISP3
CTA-520D8.2	NPPB
RP11-344F13.1	PLOD1
FHAD1	C1orf158
RP3-467K16.4	PLEKHM2
CELA2A	FBLIM1
CELA2B	EPHA2
DNAJC16	ARHGEF19
RP4-680D5.2	SZRD1
CHCHD2P6	RP11-108M9.4
RPL12P14	ATP13A2
UQCRHL	RCC2
RP11-169K16.8	IGSF21
RP1-134O19.3	ALDH4A1
MT1XP1	MRTO4
RP4-798A10.2	PQLC2
RNU1-1	CAPZB
RP5-875O13.1	NBL1
NBPF1	TMCO4
CROCCP2	FAM43B
EIF1AXP1	PINK1-AS
RNU1-4	ECE1
RP11-108M9.3	ALPL
RP11-108M9.6	RAP1GAP
RP1-43E13.2	HSPG2
RP5-1056L3.3	WNT4
CROCCP5	E2F2
RP1-224A6.3	ID3
LINC00339	LYPLA2
RP1-224A6.8	GALE
ZBTB40-IT1	RP11-335G20.7
RP1-184J9.2	LDLRAP1
HTR1D	SEPN1
RP5-1057J7.1	AUNIP
LINC01355	PAQR7
ZNF436-AS1	FAM110D
TCEA3	SH3BGRL3
TCEB3-AS1	UBXN11
HMGCL	CD52
FUCA1	AIM1L
PNRC2	ARID1A
NIPAL3	ZDHHC18
SYF2	NUDC
RSRP1	TRNP1
RP3-465N24.6	FAM46B
RP3-465N24.5	SLC9A1
RHD	TMEM222
SDHDP6	MAP3K6
RHCE	GPR3
RP3-469D22.1	WASF2
RP1-125I3.2	AHDC1
PDIK1L	PHACTR4
PIGV	RCC1
OSTCP2	OPRD1
CHCHD3P3	TMEM200B
NPM1P39	MECR
RP11-4K3__A.3	PTPRU
ACTG1P20	LAPTM5
RP3-426I6.2	SDC3
STX12	TINAGL1
RP3-426I6.5	COL16A1
RN7SL559P	ADGRB2
SPCS2P4	SPOCD1
RP5-1092A3.4	TMEM39B
RP5-1092A3.5	MARCKSL1
TRNAU1AP	KIAA1522
SNHG12	YARS
RP11-442N24__B.1	TRIM62
RP4-604A21.1	ZNF362
RP11-201O14.2	RN7SKP16
RP11-490K7.4	SMIM12
LINC01225	NCDN
RP11-73M7.9	C1orf216
RP11-84A19.4	CLSPN
RP4-534N18.2	COL8A2
DCDC2B	MAP7D1
TMEM234	STK40
HDAC1	MANEAL
TSSK3	INPP5B
FAM229A	FHL3
BSDC1	BMP8A
ZBTB8B	PPIEL
ZBTB8A	HEYL
ZBTB8OS	COL9A2
S100PBP	CTPS1
ZSCAN20	SLFNL1-AS1
RP11-244H3.1	HIVEP3
ZMYM6	EBNA1BP2
ZMYM1	TIE1
RPL5P4	ST3GAL3
ZMYM4-AS1	SHMT1P1
2004-08-01	IPO13
2003-08-01	B4GALT2
RP4-665N4.8	CCDC24
SH3D21	SLC6A9
OSCP1	MMACHC
LINC01137	MAST2
SNIP1	RAD54L
RP3-423B22.5	DMBX1
EPHA10	CYP4Z1
RP11-334L9.1	CYP4A22-AS1
RP5-864K19.4	CYP4A22
GJA9	FOXD2-AS1
RHBDL2	FOXD2
RP11-69E11.8	TRABD2B
BMP8B	SLC5A9
TRIT1	RP5-1024N4.4
RLF	TTC39A
RP1-39G22.7	RAB3B
RP1-39G22.4	ORC1
RP11-656D10.7	GPX7
ZFP69	RP4-784A16.4
RP11-656D10.3	GLIS1
EXO5	MRPL37
ZNF684	SSBP3
NFYC-AS1	RP5-997D24.3
RP11-223A3.1	ACOT11
RIMKLA	FAM151A
ZMYND12	MROH7
PPCS	DHCR24
RP11-163G10.4	BSND
C1orf50	PCSK9
RP5-994D16.11	RP11-90C4.1
ERMAP	GOT2P1
ATP6V1E1P1	RP11-90C4.3
SLC2A1-AS1	NFIA-AS2
FAM183A	L1TD1
TMEM125	KANK4
RP1-92O14.3	FOXD3-AS1
MED8	FOXD3
RP1-92O14.6	ROR1
RP11-570P14.1	ROR1-AS1
C1orf228	DIRAS3
RPS15AP11	WLS
PLK3	CTBP2P8
PTCH2	FPGT
RP5-882O7.1	ST6GALNAC3
OSTCP5	ADGRL4
TESK2	LPAR3
CCDC17	RP4-621F18.2
GPBP1L1	CYR61
RPS15AP10	GBP1
RP11-767N6.2	GBP6
IPP	LRRC8C
RP11-767N6.7	TGFBR3
MKNK1-AS1	BCAR3
MKNK1	ABCA4
NENFP1	COL11A1
EFCAB14-AS1	PRMT6
TAL1	RP5-1065J22.4
CDKN2C	CSF1
RNF11	ALX3
CALR4P	LINC01397
OSBPL9	UBL4B
RP4-657D16.3	KCNA2
RP4-657D16.6	WDR77
TXNDC12-AS1	MOV10
BTF3L4	SLC16A1-AS1
ZFYVE9	DCLRE1B
RP4-800M22.1	OLFML3
DNAJC19P7	SYT6
ANAPC10P1	NGF
CC2D1B	VANGL1
RP11-155O18.6	RP5-1086K13.1
ZCCHC11	CD58
RPS13P2	IGSF3
SCP2	PTGFRN
RP5-1024G6.7	CD101
RP5-1024G6.5	TTF2
RP4-758J24.6	TBX15
TCEANC2	RP11-418J17.1
TTC4	RPL6P2
PRKAA2	PHGDH
C1orf168	NOTCH2
RP6-102O10.1	PIAS3
OMA1	ANKRD35
RP4-592A1.2	ITGA10
MYSM1	BCL9
JUN	HIST2H2BF
PHBP3	HIST2H3D
FGGY	HIST2H2BE
HOOK1	BOLA1
RP11-776H12.1	SF3B4
TM2D1	ECM1
PATJ	CTSK
RP11-293K19.1	SELENBP1
ANGPTL3	S100A10
RP5-849H19.3	S100A11
RP5-849H19.2	S100A6
ATG4C	CRTC2
ITGB3BP	TPM3
EFCAB7	UBAP2L
RNU7-123P	CHRNB2
DLEU2L	ADAR
RAVER2	PMVK
LINC01359	SHC1
MIR3671	RP11-307C12.11
AK4	ADAM15
RP4-700A9.1	EFNA4
DNAJC6	SLC50A1
LEPR	MUC1
RP11-430H12.2	GBA
SGIP1	FAM189B
RP4-598P13.1	ARHGEF2
WDR78	LMNA
MIER1	PMF1
SLC35D1	MEF2D
C1orf141	IQGAP3
RNU6-387P	NAXE
GADD45A	GPATCH4
RPS7P4	CRABP2
RPE65	MRPL24
RP11-424D14.1	SH2D2A
RP11-74K19.1	NTRK1
RP3-380B4.1	INSRR
LRRC7	PEAR1
SGO1P1	KIRREL
RN7SL538P	KIRREL-IT1
PIN1P1	CD1D
RP11-181B18.1	DUSP23
LRRC40	TAGLN2
RN7SL242P	IGSF9
SRSF11	PEA15
ANKRD13C	ADAMTS4
RP11-180O5.2	MPZ
CTH	DDR2
RP11-42O15.3	RGS5
PTGER3	RXRG
ZRANB2-AS1	FAM78B
ZRANB2	GPA33
MIR186	RCSD1
GDI2P2	SELL
RP4-660H19.1	PRRX1
RNU6-1246P	RP1-79C4.4
RP11-262K1.1	DNM3OS
ERICH3	ANKRD45
RP11-17E13.2	TNN
CRYZ	TNR
TYW3	TOR3A
SLC44A5	QSOX1
RP11-87O11.1	KIAA1614
RNU6-503P	ZNF648
RP4-595K12.1	LAMC1
RP4-595K12.2	NMNAT2
RABGGTB	SMG7
RP4-706A16.3	NCF2
ZZZ3	RGL1
USP33	HMCN1
MIGA1	GS1-174L6.4
DNAJB4	PTGS2
GIPC2	RP11-316I3.1
RP11-386I14.4	CFH
PTGFR	LHX9
RP4-641G12.4	C1orf106
RPL7P10	KIF21B
RP5-837I24.2	LAD1
LINC01362	TNNI1
LINC01361	PHLDA3
RP11-475O6.1	CSRP1
TTLL7	RP11-134G8.7
TTLL7-IT1	NAV1
RP11-486G15.2	RP11-25B7.1
RP11-486G15.1	RP11-90L20.2
SSX2IP	IPO9
RP11-33E12.2	RNPEP
C1orf52	UBE2T
BCL10	PCAT6
ODF2L	ADORA1
RP4-612B15.2	FMOD
RP11-384B12.2	PRELP
RP11-384B12.3	CDK18
PKN2-AS1	SRGAP2
GTF2B	IKBKE
GBP1P1	C1orf147
RP4-665J23.1	MAPKAPK2
HFM1	CD34
BRDT	PLXNA2
SETSIP	C1orf74
BTBD8	SERTAD4-AS1
GAPDHP46	SERTAD4
PRKAR1AP1	RNU5A-8P
RP4-621B10.8	RD3
HMGB3P9	DTL
RNU4-59P	RP11-15I11.2
RP11-330C7.3	RP11-15I11.3
MTF2	NENF
CCDC18-AS1	SMYD2
TMEM56-RWDD3	PTPN14
RWDD3	ABHD17AP3
RP11-57H12.5	RP11-365D23.2
EEF1A1P11	KCNK2
RPL7P9	RRP15
MIR137HG	TGFB2
RP11-490G2.2	IARS2
RP11-296E3.2	RN7SL464P
SNX7	MARC1
PLPPR5	AIDA
RP5-896L10.1	DISP1
RP11-234N17.1	CAPN2
PLPPR4	TP53BP2
FRRS1	GTF2IP20
AGL	DEGS1
SLC35A3	NVL
MFSD14A	CNIH4
TRMT13	WDR26
LRRC39	LBR
RTCA-AS1	EPHX1
CDC14A	PYCR2
BCAS2P2	RP11-396C23.2
GPR88	LIN9
VCAM1	PARP1
RP4-549L20.3	ITPKB
DPH5	PSEN2
RP11-421L21.3	SNAP47
RP4-575N6.4	JMJD4
S1PR1	SNAP47-AS1
RPSAP19	WNT9A
RNPC3	WNT3A
AMY2B	RP5-881P19.7
RP11-90H3.2	C1orf35
RP11-90H3.1	MRPL55
RP11-270C12.3	GUK1
FAM102B	GJC2
STXBP3	IBA57
RP11-475E11.2	C1orf145
AKNAD1	OBSCN
SPATA42	RP5-1139B12.3
WDR47	RP5-1139B12.4
RP5-1065J22.2	TRIM11
RP11-20O24.4	RP11-245P10.4
RP11-20O24.1	TRIM17
TAF13	HIST3H3
TMEM167B	HIST3H2A
KIAA1324	HIST3H2BB
AMIGO1	HIST3H2BA
GNAT2	RNF187
RPL7P8	DUSP5P1
GSTM1	RHOU
RP4-735C1.4	RP5-1061H20.4
LAMTOR5-AS1	ABCB10
NRBF2P3	TAF5L
RP11-96K19.2	URB2
RP11-96K19.5	GALNT2
DRAM2	PGBD5
CEPT1	AGT
OVGP1	C1orf198
RP11-552M11.8	RP5-858B6.3
UBE2FP3	FAM89A
C1orf162	DISC1
MIR4256	NTPCR
ST7L	PCNX2
MRPL53P1	KCNK1
AKR7A2P1	COA6
RP5-1073O3.2	IRF2BP2
AP4B1-AS1	RPL23AP23
AP4B1	B3GALNT2
HIPK1-AS1	GNG4
RNY1P13	NID1
HNRNPA1P43	EDARADD
ATP1A1-AS1	LGALS8
RNU6-817P	HEATR1
VTCN1	MTR
MAN1A2	RYR2
RP4-675C20.4	FH
PNRC2P1	OPN3
GDAP2	EXO1
GAPDHP33	PLD5
LINC00622	RP11-561I11.4
HSD3BP5	HNRNPU
CH17-472G23.1	KIF26B
U1	RP11-62I21.1
CH17-472G23.4	DNAJC19P8
EMBP1	RP11-522M21.2
RNVU1-18	SMYD3
FAM72C	CHCHD4P5
SRGAP2B	SMYD3-IT1
FAM72D	AHCTF1
CH17-373J23.1	ZNF695
RP11-89F3.2	ZNF670-ZNF695
GPR89A	ZNF124
PDZK1	ZNF496
RNF115	TRIM58
NUDT17	SH3BP5L
RP11-315I20.1	ZNF672
ANKRD34A	ZNF692
POLR3GL	PGBD2
TXNIP	AC079779.6
RP11-458D21.1	AC092159.2
NOTCH2NL	AC019118.4
CH17-385C13.2	TSSC1
NBPF12	TSSC1-IT1
RP11-325P15.1	TRAPPC12
RP11-325P15.2	TRAPPC12-AS1
PRKAB2	ADI1
PDIA3P1	RNASEH1
CCT8P1	ASAP2
OR13Z2P	RP11-254F7.2
GPR89B	RRM2
RP6-74O6.2	AC064875.2
RP11-94I2.4	DDX1
NBPF11	RP11-542H15.1
LINC01138	FAM49A
RP11-495P10.3	OSR1
RP6-74O6.6	MATN3
RNVU1-1	SDC1
RNVU1-2	HS1BP3
MIR6077	GDF7
RP11-495P10.1	KLHL29
RP11-495P10.10	RP11-557N21.1
AC245100.1	TP53I3
PDE4DIP	CENPO
RNU2-38P	ADCY3
RNU1-59P	RP11-443B20.1
CH17-189H20.1	EFR3B
RP11-326G21.1	DNMT3A
RP11-544O24.2	DTNB
NBPF19	ASXL2
LINC00869	KIF3C
RP11-353N4.6	SLC35F6
MTMR11	MAPRE3
VPS45	TMEM214
CIART	EMILIN1
PRPF3	KHK
FALEC	SLC5A6
ADAMTSL4-AS1	CAD
U4	GTF3C2
RP11-316M1.3	SNX17
BNIPL	ZNF513
RP11-126K1.2	PPM1G
RP11-126K1.9	C2orf16
RP11-98D18.7	BRE
OAZ3	FOSL2
RP11-98D18.9	EHD3
TCHH	VIT
S100A16	CYP1B1
SLC27A3	GALM
RP11-216N14.5	C2orf91
RP11-422P24.11	PKDCC
NUP210L	OXER1
RP11-422P24.9	HAAO
RNU7-57P	FTOP1
RPSAP17	ZFP36L2
UBE2Q1-AS1	SIX2
RP11-307C12.13	PRKCE
LENEP	U51244.2
MIR92B	AC017006.3
RUSC1-AS1	EPAS1
POU5F1P4	ATP6V1E2
ASH1L-AS1	TTC7A
RP11-29H23.7	KCNK12
RP11-29H23.5	HCG2040054
MSTO2P	GPR75
SYT11	SPTBN1
RIT1	AC092839.4
SNORA80E	VRK2
BGLAP	BCL11A
VHLL	AC009970.1
C1orf61	AC016747.3
RP11-284F21.11	COMMD1
HAPLN2	AC074289.1
RP11-66D17.5	SLC1A4
RP11-110J1.2	CEP68
CYCSP52	SPRED2
EI24P2	AC012370.2
RP11-144L1.8	PNO1
DCAF8	PPP3R1
RP11-574F21.2	CNRIP1
RPSAP18	ANTXR1
SUMO1P3	AAK1
RP11-312J18.5	PCBP1
F11R	TEX261
RP11-297K8.2	DYSF
NR1I3	RAB11FIP5
HSPA6	SMYD5
RP11-456P18.2	PRADC1
UHMK1	FBXO41
RP11-359K18.3	ACTG2
UAP1	AC073046.25
RP11-359K18.4	TET3
HSD17B7	BOLA3
HMGB3P6	BOLA3-AS1
RP11-466F5.10	DCTN1
RP11-466F5.8	RTKN
RP11-9L18.2	TTC31
RPL4P2	DOK1
DUTP6	SEMA4F
ILDR2	RP11-259N19.1
MAEL	HK2
LINC01363	POLE4
RP11-52A20.2	EVA1A
ADCY10	AC007099.1
MPC2	AC010975.1
DCAF6	AC010975.2
TBX19	AC016716.2
RP5-1059H15.1	TMSB10
MIR557	TCF7L1
RP5-968D22.3	TGOLN2
QRSL1P1	VAMP5
XCL2	ATOH8
RP4-738P11.3	MIR6071
XCL1	AC105053.3
RP4-738P11.4	POLR1A
NME7	LINC00152
RP4-800F24.1	RP11-1399P15.1
BLZF1	RPIA
CCDC181	KCNIP3
SLC19A2	FAHD2A
RP1-206D15.5	DUSP2
F5	TMEM127
METTL18	SNRNP200
SCYL3	ITPRIPL1
RN7SL269P	NCAPH
GORAB	ARID5A
HMGB1P11	KANSL3
FMO4	CNNM4
RPL4P3	SEMA4C
VAMP4	ZAP70
RP4-612B18.3	EIF5B
DNM3	AFF3
DNM3-IT1	CHST10
RNU6-157P	PDCL3
SUCO	NPAS2
RP3-395P12.2	CNOT11
TNFSF4	SNORD89
RP11-296O14.3	LINC01127
KLHL20	IL1R1
GAS5	TGFBRAP1
GAS5-AS1	FHL2
ZBTB37	NCK2
RC3H1-IT1	AC018878.3
RABGAP1L	ST6GAL2
NDUFAF4P4	ST6GAL2-IT1
RP11-318C24.1	AC016994.2
RP11-492I21.1	SULT1C2
RP11-195C7.1	SULT1C4
PAPPA2	SH3RF3-AS1
ASTN1	SH3RF3
BRINP2	MIR4265
RP11-568K15.1	MIR4435-2HG
RASAL2	AC108463.1
RP11-21M7.2	AC108463.2
RP4-765C7.2	ANAPC1
TEX35	AC104651.3
C1orf220	FBLN7
RP5-1098D14.1	RP11-399B17.1
RP11-428K3.1	TTL
RALGPS2	POLR1B
PTPN2P1	CHCHD5
RP11-533E19.7	AC079922.3
RN7SL230P	SLC20A1
RP11-533E19.5	IL1A
CEP350	IL1B
RPSAP16	RP11-67L14.1
RP11-52I18.1	AC079753.4
VDAC1P4	PSD4
XPR1	PAX8-AS1
STX6	PAX8
MR1	AC016745.3
RNASEL	RP11-480C16.1
RP11-317P15.4	DDX11L2
RP11-181K3.4	RABL2A
COLGALT2	AC009303.2
TSEN15	STEAP3
C1orf21	TMEM37
EDEM3	TMEM177
TRMT1L	GLI2
SWT1	RP11-297J22.1
CTA-253N17.1	GYPC
RPL5P5	POLR2D
RP4-635A23.3	SAP130
RP4-635A23.4	UGGT1
RP4-635A23.6	SMPD4
GS1-204I12.3	PTPN18
C1orf27	MZT2A
OCLM	TUBA3D
RP11-295K2.3	CCDC74A
PDC	MGAT5
PLA2G4A	R3HDM1
BRINP3	MCM6
LINC01351	THSD7B
RP11-142L4.3	HNMT
RGS1	LYPD6B
RP11-92K2.2	LYPD6
RGS2	TNFAIP6
TROVE2	NR4A2
GLRX2	GPD2
EEF1A1P14	GALNT5
KCNT2	ACVR1
MIR4735	TANC1
CFHR3	RNU6-580P
SEPT14P12	GSTM3P2
ZBTB41	RBMS1
RP11-332L8.1	AC007750.5
CRB1	FAP
MRPS21P3	AC092684.1
RP11-75C23.1	GRB14
NEK7	COBLL1
LINC00862	AC019181.3
DDX59	SLC38A11
RP11-92G12.3	B3GALT1
ASCL5	NOSTRIN
PPP1R12B	SPC25
RP11-175B9.2	BBS5
RP11-175B9.3	DLX1
RP11-480I12.2	DLX2
RP11-480I12.10	CDCA7
LINC01353	WIPF1
LINC01136	EVX2
BTG2	HNRNPA3
ZC3H11A	RP11-337N6.3
RP11-397P13.7	ITGA4
KISS1	FRZB
RP11-203F10.6	RP11-438L19.1
RP11-739N20.2	AC007319.1
RP11-739N20.3	TFPI
PPP1R15B	COL3A1
RP11-536L3.4	COL5A2
RAB29	INPP1
RP11-534L20.4	AC092614.2
RP11-343H5.4	MYO1B
RP11-564A8.4	NABP1
YOD1	TMEFF2
CD46	HNRNPA3P15
CDCA4P4	ATP5G2P3
RPS26P13	HSPE1
ST13P19	CASP8
RP11-543B16.1	CDK15
SLC30A1	BMPR2
RPL21P28	CTLA4
RPL23AP18	NRP2
SNORA16B	CPS1
RP11-384C4.2	CPS1-IT1
TATDN3	MTND2P23
ANGEL2	MTCO1P46
PROX1-AS1	ABCA12
PROX1	ATIC
RP11-478J18.2	FN1
RP11-365D23.4	AC012513.4
LYPLAL1	RP11-566E18.1
ZC3H11B	PKI55
RPS15AP12	MARCH4
RP11-568G11.4	SMARCAL1
DUSP10	IGFBP2
RP11-504P24.9	IGFBP5
RP11-504P24.5	TNS1
RP11-365O16.1	MIR6809
RP11-275I14.4	AC010136.2
RP11-301G21.1	PNKD
RP5-827C21.1	TMBIM1
LYST	CTDSP1
RPL35P1	CNOT9
RP11-307O1.1	PLCD4
RP11-513D4.1	ZNF142
RP11-261C10.5	BCS1L
RP11-261C10.4	RNF25
RP11-269F20.1	TTLL4
RP11-370K11.1	ATG9A
COX20	GLB1L
SH3YL1	TUBA4A
TMSB4XP2	PTPRN
LINC01249	DNPEP
MIR7515HG	GMPPA
RSAD2	CHPF
IAH1	TMEM198
ADAM17	OBSL1
RP11-400L8.2	STK11IP
GRHL1	SLC4A3
RN7SL674P	FARSB
AC092635.1	SCG2
FAM84A	AC012512.1
NBAS	AP1S3
RP11-32P22.1	SERPINE2
PSMC1P10	IRS1
SMC6	SLC19A3
LINC01376	ITM2C
TTC32	ARMC9
ATAD2B	NCL
RP11-507M3.1	COPS7B
ITSN2	EFHD1
AC009228.1	RN7SL359P
RNA5SP88	DGKD
RNU6-936P	AGAP1
DNAJC27	AGAP1-IT1
POMC	GBX2
UQCRHP2	COL6A3
ABHD1	AC112721.2
RNU6-986P	MLPH
GCKR	LRRFIP1
CCDC121	RAMP1
SPDYA	UBE2F
SNORD53_SNORD92	ESPNL
CLIP4	ERFE
XDH	TRAF3IP1
AK2P2	TWIST2
RP11-1057B6.1	HDAC4
MEMO1	MIR4269
SPAST	GPC1
DDX50P1	PP14571
NLRC4	ANKMY1
YIPF4	RNPEPL1
BIRC6-AS1	PASK
AL133243.1	PPP1R7
AL133243.2	ANO7
MIR558	FARP2
BIRC6-AS2	STK25
AL133243.4	BOK
AL121656.5	RP11-367H1.1
RASGRP3	THAP4
AC020594.5	DTYMK
HEATR5B	D2HGDH
GPATCH11	AC093642.3
RP11-423P10.2	AC093642.1
NDUFAF7	CHL1
QPCT	LINC01266
RMDN2	CNTN6
RPLP0P6	CNTN4
AC011247.3	SETMAR
AC018693.6	ITPR1
RP11-449G16.1	EGOT
THUMPD2	AC069277.2
AC009413.2	GRM7-AS3
COX7A2L	AC024162.2
DYNC2LI1	GRM7-AS2
PPM1B	LMCD1
SLC3A1	OXTR
PREPL	BRPF1
CAMKMT	OGG1
AC012354.8	CAMK1
PIGF	TADA3
CRIPT	ARPC4
RP11-536C12.1	RPUSD3
AC079250.1	IL17RE
FOXN2	PRRT3
RP11-191L17.1	EMC3-AS1
PPP1R21	CYCSP10
STON1	AC022007.5
GTF2A1L	FANCD2
LHCGR	TATDN2
ASB3	LINC00852
ERLEC1	GHRL
ACYP2	GHRLOS
EML6	SLC6A11
AC104781.1	TAMM41
RNU6-433P	SYN2
CLHC1	TSEN2
MTIF2	CAND2
PRORSD1P	IQSEC1
CCDC88A	NUP210
BTF3P5	FBLN2
SNORA12	CHCHD4
EIF3FP3	SLC6A6
AC007238.1	FGD5
PAPOLG	SH3BP5
REL	RFTN1
PUS10	AC124914.3
PEX13	AC133141.1
KIAA1841	LRRC3B
RP11-493E12.3	RBMS3
AHSA2	RBMS3-AS3
RP11-493E12.2	RBMS3-AS2
RP11-479F13.1	TGFBR2
RP11-355B11.2	OSBPL10
AC107081.5	OSBPL10-AS1
B3GNT2	CMTM8
AC092155.1	RP11-384L8.2
ACA59	CMTM7
VPS54	TMPPE
AFTPH	CRTAP
MIR4434	SUSD5
AC007365.4	STAC
AC092669.6	TRANK1
AC092669.3	MLH1
MEIS1-AS3	ITGA9
MEIS1	ITGA9-AS1
MEIS1-AS2	CTDSPL
AC023115.2	VILL
AC078941.1	XYLB
ETAA1	EXOG
C1D	CSRNP1
WDR92	ZBTB47
APLF	POMGNT2
ARHGAP25	ZNF502
GFPT1	ZDHHC3
GMCL1	LARS2
RP11-401N16.2	LIMD1
MXD1	FYCO1
C2orf42	PTH1R
AC016700.6	NBEAL2
AC007395.3	KIF9
MCEE	RP11-447D11.3
MPHOSPH10	PTPN23
PAIP2B	SCAP
ZNF638	ELP6
ZNF638-IT1	DHX30
RPS20P10	MAP4
ALMS1-IT1	CDC25A
RP11-434P11.2	PLXNB1
DUSP11	ATRIP
TAF13P2	PFKFB4
INO80B	NCKIPSD
LBX2	PRKAR2A
M1AP	WDR6
RN7SKP203	NDUFAF3
LRRTM4	QRICH1
AC079117.1	RN7SL182P
PEBP1P2	CCDC71
ELMOD3	C3orf62
RNF103-CHMP3	USP4
AC015971.2	RHOA
RNF103	TCTA
ANAPC1P1	DAG1
RGPD1	BSN
AC111200.7	APEH
IGKV3OR2-268	RNF123
AC068279.3	GMPPB
RGPD2	IP6K1
AC108479.2	FAM212A
THNSL2	TRAIP
AC104134.2	MON1A
EIF2AK3	SEMA3F
AC062029.1	SLC38A3
ANKRD36BP2	SEMA3B
RP11-575H3.1	IFRD2
AC027612.6	NAT6
AC027612.1	HYAL2
ZNF514	TMEM115
GPAT2	CISH
ANKRD36	MAPKAPK3
ANKRD36B	DCAF1
AC159540.14	RAD54L2
AC092675.3	TEX264
COA5	RRP9
UNC50	ABHD14A
MGAT4A	DUSP7
YWHAQP5	POC1A
KIAA1211L	TWF2
TSGA10	DNAH1
AC019097.7	BAP1
RP11-111H13.1	SEMA3G
LIPT1	TNNC1
MITD1	NISCH
LYG1	NT5DC2
LONRF2	ITIH3
AC016738.4	TMEM110
RNF149	SFMBT1
CREG2	PRKCD
SLC9A2	CHDH
TMEM182	SPATA12
LINC01102	RP11-157F20.3
LINC01103	IL17RD
RP11-13J10.1	RP11-157F20.1
UTAT33	FLNB
RP11-332H14.2	FLNB-AS1
C2orf49	RP11-456N14.4
RGPD3	ACOX2
EEF1A1P12	PTPRG
RGPD4	ADAMTS9
GCC2	ADAMTS9-AS1
RGPD5	GXYLT2
NPHP1	ALG1L6P
RGPD6	FAM86DP
RPL5P9	COL8A1
ZC3H8	CMSS1
ZC3H6	ALCAM
RGPD8	LINC00488
AC079922.2	PVRL3-AS1
CBWD2	C3orf52
RP11-395L14.18	CCDC80
RP11-395L14.17	RP11-572M11.3
SLC35F5	ARHGAP31
DPP10	RPS26P21
MTCYBP39	ADPRH
AC062016.3	GPR156
RNU7-190P	POLQ
AC092170.1	HCLS1
AC009404.2	CSTA
INSIG2	DIRC2
C1QL2	ADCY5
C2orf76	MYLK
PTPN4	ROPN1
INHBB	KALRN
NIFK-AS1	ITGB5
RPL12P15	HEG1
CNTNAP5	SLC41A3
YWHAZP2	RP11-124N2.1
MAP3K2	TXNRD3
AC010976.2	CHCHD6
RAB6C	RCC2P4
FAR2P1	PLXNA1
POTEF	MCM2
AC018804.3	MGLL
MED15P9	RUVBL1
AC018804.6	RUVBL1-AS1
RHOQP3	EEFSEC
FAR2P2	GATA2
CFC1	GATA2-AS1
POTEJ	RAB7A
FAR2P3	FTH1P4
ARHGEF4	RP11-723O4.9
POTEE	RP11-723O4.2
WTH3DI	ACAD9
RP11-109E12.1	RAB43
C2orf27A	HMCES
ZNF806	H1FX
RP11-725P16.2	NUP210P3
NCKAP5	EFCAB12
AC016909.2	IFT122
AC016909.1	PLXND1
RP11-575M22.1	FAM86HP
RNU6-579P	NEK11
NCKAP5-IT1	TMEM108
AC011243.1	SLCO2A1
CCNT2	AMOTL2
HNRNPKP2	TDGF1P6
UBBP1	DZIP1L
AC097523.1	MRAS
YWHAEP5	RP11-80P20.3
AC097523.3	RP11-79L9.2
SPOPL	FOXL2
AC092620.2	RBP1
RP11-107E5.4	CLSTN2
RP11-107E5.3	PCOLCE2
ZEB2-AS1	CHST2
TEX41	RP11-80H8.4
ACVR2A	ZIC4
RNU6-1275P	ZIC1
AC009480.3	CPHL1P
ORC4	TM4SF18
MBD5	TM4SF1
RP11-567F11.1	WWTR1
RP11-567F11.2	TSC22D2
MMADHC	MME
AC144449.1	MME-AS1
RBM43	LINC00886
CACNB4	LINC01330
STAM2	MECOM
RPL30P2	RP11-3K16.2
AC012501.3	GPR160
AC012501.2	RP11-469J4.3
GALNT13	CLDN11
AC009227.2	SLC7A14
AC093375.1	TNIK
AC073551.1	RP11-185E8.2
CYTIP	LINC00578
ACVR1C	USP13
WDSUB1	PARL
BAZ2B	ABCC5
AC008277.1	DVL3
RP11-311B14.1	AP2M1
AC009506.1	ALG3
TANK	CAMK2N2
AC009299.2	PSMD2
SLC4A10	EIF4G1
IFIH1	POLR2H
GCA	EPHB3
KCNH7	C3orf70
AC007740.1	EHHADH
RP11-452N17.1	MAP3K13
SCN3A	ETV5
CSRNP3	ETV5-AS1
GALNT3	ST6GAL1
TTC21B-AS1	SST
SCN9A	LPP-AS2
SCN7A	LPP
ABCB11	FLJ42393
DHRS9	P3H2
FASTKD1	HRASLS
PPIG	HES1
CCDC173	TMEM44
PHOSPHO2	FAM43A
UBR3	XXYLT1
AC092641.2	XXYLT1-AS1
AC007405.4	XXYLT1-AS2
EIF2S2P4	APOD
GAD1	TNK2
AC007405.8	WDR53
DCAF17	RP13-616I3.1
AC007969.5	RUBCN
SLC25A12	ZNF595
HNRNPA1P39	ZNF718
LINC01305	ZNF876P
CIR1	RP11-478C6.6
SCRN3	RP11-478C6.5
GPR155	ZNF732
AC010894.3	RP11-1263C18.1
EXTL2P1	RP11-1263C18.2
AC016751.3	ATP5I
AC016751.2	RP11-1191J2.4
AC016739.2	CPLX1
AC079305.11	GAK
AC079305.8	TMEM175
DNAJC19P5	DGKQ
MIR3128	SLC26A1
API5P2	IDUA
RBM45	CTBP1-AS
OSBPL6	CTBP1-AS2
PRKRA	MAEA
PLEKHA3	UVSSA
TTN-AS1	FAM53A
TTN	TACC3
RP11-65L3.4	TMEM129
RP11-65L3.2	LETM1
RP11-65L3.3	RNF4
RP11-171I2.2	FAM193A
RP11-171I2.3	SH3BP2
RP11-171I2.1	ADD1
CWC22	MFSD10
AC068196.1	NOP14
CERKL	RGS12
PDE1A	RP11-357G3.2
DUSP19	RP11-357G3.1
CACYBPP2	ALG1L7P
AC080125.1	FAM86EP
FSIP2-AS1	NSG1
AC007966.1	STX18
FSIP2	STX18-AS1
LINC01473	LINC01396
AC104058.1	MSX1
RP11-410E4.1	CYTL1
AC017101.10	STK32B
FAM171B	RN7SKP275
GULP1	EVC2
ANKAR	EVC
OSGEPL1	WFS1
OSGEPL1-AS1	MAN2B2
RP11-455J20.3	CCDC96
PMS1	PSAPL1
C2orf88	AFAP1-AS1
HNRNPCP2	AFAP1
HIBCH	SH3TC1
AC005540.3	HTRA3
DNAJB1P1	ACOX3
AC074290.1	HMX1
RP11-764E7.1	SLC2A9
GTF3C3	WDR1
NPM1P46	RNA5SP155
COQ10B	HS3ST1
RFTN2	C1QTNF7
PLCL1	FGFBP2
RP11-486F17.1	QDPR
SEPHS1P6	LAP3
TYW5	SLIT2
KCTD18	SOD3
CLK1	SEL1L3
FAM126B	PCDH7
HNRNPA1P35	MTCYBP43
CFLAR	C4orf19
CFLAR-AS1	RELL1
AC007283.4	TBC1D1
AC007256.5	TLR6
SNORD11	RP11-360F5.3
AC073410.1	UGDH
ICA1L	LIMCH1
CARF	SPATA18
NBEAL1	USP46-AS1
PARD3B	ERVMER34-1
ZDBF2	PDGFRA
HNRNPA1P51	KDR
AC010731.2	SRD5A3
KLF7-IT1	PAICS
MIR7845	IGFBP7
AC007879.2	AFP
METTL21A	CXCL8
FZD5	CXCL6
RPL12P17	CXCL1
CRYGD	SHROOM3
C2orf80	FRAS1
PIKFYVE	ANXA3
RNA5SP118	RP11-127B20.2
KANSL1L	HNRNPD
RP11-260M2.1	ARHGAP24
AC006994.3	AFF1
ACADL	SPP1
LANCL1-AS1	ABCG2
RNA5SP119	RNU6-33P
MIR548F2	ATOH1
IKZF2	UNC5C
RP11-105N14.1	RP11-710C12.1
AC079610.2	EMCN
SPAG16	NFKB1
AC107218.3	DKK2
VWC2L	HADH
RPL10P6	LEF1
PECR	COL25A1
DIRC3-AS1	GAR1
AC021016.7	C4orf32
RP11-33O4.2	TIFA
ABCB6	ALPK1
ANKZF1	RTEL1P1
ASIC4	ARSJ
EPHA4	RP11-26P13.2
CTD-2308L22.1	RP11-384K6.6
AC068489.1	CICP16
HSPA9P1	SYNPO2
PAX3	MYOZ2
RP11-384O8.1	QRFPR
AC010980.2	SPRY1
AC097461.4	RP11-184M15.1
AC073641.2	SLC7A11
AC073052.1	NOCT
COL4A3	MGST2
SPHKAP	INPP4B
AC009410.1	RPL5P13
SP140L	LSM3P4
TPM3P8	RN7SKP235
C2orf72	ZNF827
RP11-223I10.1	EDNRA
AC018738.2	RP11-752L20.3
RP11-562I5.1	GTF2F2P1
RNU2-22P	ARHGAP10
LINC00471	RP11-315D13.1
NPPC	RP11-1336O20.2
AC064852.4	MAB21L2
KCNJ13	SH3D19
RNU6-107P	RP11-731D1.1
RP11-289A15.1	PRSS48
LINC01173	GATB
AC010148.1	TMEM154
RBM44	FHDC1
AC096574.4	TLL1
AC005104.3	PALLD
RP11-341N2.1	CENPU
AC093642.5	ACSL1
CICP10	RPSAP70
CRBN	AF146191.4
RP11-97C16.1	PLEKHG4B
PNPT1P1	EXOC3-AS1
LMCD1-AS1	CEP72
AC018832.1	CTD-2589H19.6
AC023481.1	BRD9
SRGAP3-AS1	TRIP13
THUMPD3-AS1	RP11-43F13.3
CRELD1	NKD2
IRAK2	SLC12A7
ATP2B2	MIR4635
HDAC11-AS1	TERT
WNT7A	CLPTM1L
RP11-434D12.1	LPCAT1
AC093495.4	IRX4
CCDC174	UBE2QL1
COL6A4P1	PAPD7
CAPN7	C5orf49
SH3BP5-AS1	CTD-2215L10.1
METTL6	SEMA5A
RNU6-1024P	CTD-2201E9.1
HACL1	CTD-2256P15.4
RN7SL4P	DAP
OXNAD1	TRIO
RP11-608O8.2	FAM105A
PLCL2	FBXL7
AC104297.1	BASP1
PDCL3P3	CDH6
AC132807.1	DROSHA
RP11-320G10.1	NPR3
SATB1	ADAMTS12
RP11-158G18.1	PRLR
SATB1-AS1	IL7R
RAD23BP1	UGT3A2
KCNH8	SKP2
EFHB	CTD-2282P23.2
HSPA8P18	CTD-2353F22.1
PP2D1	CTD-2353F22.2
KAT2B	CTD-2124B8.2
RP11-669C19.1	NUP155
RPL24P7	GDNF
NKIRAS1	EGFLAM
NR1D2	OSMR
THRB	DAB2
THRB-IT1	CTD-2078B5.2
NGLY1	PTGER4
AC092798.2	C7
TAF9BP1	GHR
OXSM	CCDC152
SLC4A7	ITGA1
EOMES	CTD-2175A23.1
AC098973.2	CTD-2023N9.1
AC098973.1	CTD-2146O16.1
AC092415.1	CTC-436P18.4
CMC1	CTC-436P18.5
ZCWPW2	CENPK
RPSAP11	NLN
RPL30P4	MAST4
CNOT10-AS1	CTC-340D7.1
SUGT1P2	SMN2
FBXL2	MCCC2
CLASP2	CTD-2376I4.1
COX6CP10	FOXD1
FECHP1	F2RL2
HSPD1P6	ZBED3
RPL29P11	ARSB
RP11-285J16.1	DHFR
AC097359.2	ATG10
RP11-259K5.2	RN7SL378P
GOLGA4	HAPLN1
TCEA1P2	POLR3G
EEF1A1P24	KIAA0825
ENTPD3-AS1	EFNA5
ENTPD3	NREP
EEF1GP3	RP11-159K7.2
RP11-528N21.1	SEMA6A
RP11-761N21.2	LOX
CCK	GRAMD3
NKTR	RP11-517I3.1
RP4-613B23.1	RP11-517I3.2
ABHD5	LMNB1
TCAIM	FBN2
LINC00694	ADAMTS19-AS1
RP11-101C21.4	ADAMTS19
ZNF197	CTC-575N7.1
ZNF197-AS1	CHSY3
ZNF501	PDLIM4
TMEM42	SHROOM1
RPS24P8	FSTL4
LARS2-AS1	TCF7
RN7SL145P	PCBD2
LZTFL1	H2AFY
CXCR6	CXCL14
KIF9-AS1	TGFBI
RP11-708J19.1	RP11-114H21.2
SLC25A20	CTB-1I21.1
ARIH2OS	HNRNPA0
P4HTM	GFRA3
RP11-694I15.7	KDM3B
RBM5	EGR1
RBM5-AS1	SNHG4
SEMA3F-AS1	TMEM173
NPRL2	CTD-3224K15.3
HEMK1	CXXC5
RP11-804H8.7	CTD-3224K15.2
RP11-804H8.6	CTB-35F21.1
GLYCTK	HBEGF
GLYCTK-AS1	SLC35A4
RP11-168J18.6	PCDHB2
SNORD38	AC005754.7
CCDC66	PCDHB3
APPL1	PCDHB4
ASB14	PCDHB5
RNF7P1	PCDHB6
ABHD6	PCDHB16
RP11-80H18.4	PCDHB9
PXK	PCDHB10
RP11-802O23.3	PCDHB11
FAM107A	PCDHB12
C3orf67	PCDHB13
RPL10AP6	PCDHB14
CADPS	PCDHB15
RP11-24H1.1	PCDHGB2
LINC00698	PCDHGB6
SYNPR	PCDHGA10
SYNPR-AS1	PCDHGB7
PRICKLE2	PCDHGA12
SLC25A26	PCDHGC3
SUCLG2	DIAPH1
COPS8P2	HDAC3
FAM19A4	RELL2
CTD-2013N24.2	ARAP3
TMF1	PCDH1
MIR3136	SPRY4
FRMD4B	SPRY4-IT1_1
MITF	SPRY4-IT1_2
PPP4R2	AC005592.2
PDZRN3-AS1	FGF1
CNTN3	AC005592.3
OR7E22P	AC005592.1
AGGF1P3	ARHGAP26
ZNF717	SH3RF2
CYP51A1P1	SH3TC2
VGLL3	CARMN
PPATP1	MIR145
CHMP2B	PPARGC1B
ZNF654	PDGFRB
EPHA3	CAMK2A
DHFR2	ARSI
RBBP4P2	TCOF1
ARMC10P1	CD74
HNRNPKP4	NDST1
MTRNR2L12	SYNPO
RP11-389G6.3	CTB-140J7.2
ARL6	MYOZ3
CRYBG3	GPX3
RP11-389G6.4	TNIP1
CLDND1	ANXA6
ST3GAL6	CCDC69
RNU6-26P	GM2A
LINC00973	SLC36A1
RP11-383I23.2	ATOX1
TBC1D23	GALNT10
TMEM45A	RN7SL655P
ABI3BP	LARP1
SENP7	GEMIN5
ZNF90P1	SGCD
RP11-144C15.2	CYFIP2
RP11-234A1.1	ADAM19
ZBTB11	NIPAL4
ZBTB11-AS1	EBF1
CEP97	CTD-2363C16.1
RP11-446H18.1	RP11-175K6.2
RP11-446H18.6	AC008703.1
BBX	ADRA1B
RP11-861A13.3	C1QTNF2
CD47	FBLL1
DZIP3	SLIT3
DPPA2	CTC-558O2.1
NECTIN3	CTB-174D11.2
PLCXD2	CTB-174D11.3
PLCXD2-AS1	CTB-174D11.1
ABHD10	C5orf58
RP11-572C15.3	KCNMB1
RP11-572C15.5	GABRP
RP11-180K7.1	FGF18
CD200R1L	STK10
CD200R1	SH3PXD2B
GTPBP8	ERGIC1
NEPRO	MSX2
RP11-572M11.4	HRH2
RP11-572M11.2	SIMC1
RP11-572M11.1	ARL10
SPICE1	NOP16
SIDT1	CLTB
GRAMD1C	RNF44
CCDC191	CDHR2
ZBTB20	GPRIN1
ZBTB20-AS1	TSPAN17
RP11-197K3.1	UNC5A
ZBTB20-AS2	ZNF346
ZBTB20-AS3	FGFR4
RP11-190P13.2	NSD1
RN7SL815P	PRELID1
PTMAP8	LMAN2
IGSF11	RGS14
IGSF11-AS1	GRK6
POGLUT1	PRR7
MAATS1	DBN1
RP11-169N13.4	RP11-1334A24.5
RP11-18H7.1	PDLIM7
NAP1L1P3	DOK3
EAF2	TMED9
SLC15A2	B4GALT7
WDR5B	NHP2
RP11-299J3.6	HNRNPAB
PARP9	COL23A1
DTX3L	CTB-26E19.1
EIF4BP8	ADAMTS2
PARP14	MAML1
SEC22A	MGAT4B
RP11-797D24.3	TBC1D9B
CCDC14	RP11-451H23.1
RPL7P15	FLT4
RP11-71H17.1	MGAT1
RP11-379B18.1	CTC-205M6.1
MIR548I1	TRIM52-AS1
RP11-71E19.2	CTC-338M12.13
KIAA1257	FOXF2
MIR6826	FOXCUT
COL6A4P2	FOXC1
RP11-517B11.7	GMDS
RPL7P16	MYLK4
RP11-65E22.2	SERPINB9P1
ACAD11	SERPINB6
NPHP3-ACAD11	NQO2
UBA5	BPHL
NPHP3	RP11-420L9.5
TFP1	RP11-428J1.5
TF	RP11-428J1.4
RP11-657O9.1	RP1-232P20.1
NCK1	F13A1
HSPA8P9	RREB1
ARMC8	DSP
CEP70	TFAP2A
EEF1A1P25	TFAP2A-AS1
MRPS22	TMEM14B
RP11-219D15.3	MAK
ACTG1P1	ELOVL2
NMNAT3	ERVFRD-1
RP11-442N1.1	NEDD9
SLC25A36	EDN1
RP11-231L11.3	GFOD1
RASA2	MCUR1
ATP1B3-AS1	CD83
RP11-343B5.1	DTNBP1
GK5	MYLIP
XRN1	GMPR
RNU6-1294P	E2F3
RNU1-100P	E2F3-IT1
PLS1	RNU6-141P
TRPC1	ALDH5A1
RNU7-47P	GMNN
RP11-372E1.1	CARMIL1
RP11-91G21.1	TRIM38
PBX2P1	HIST1H1A
SLC9A9	HIST1H3A
ST13P15	HIST1H4A
RPL21P39	HIST1H4B
RNF13	HIST1H2AB
RNU6-720P	HFE
RP11-651P23.5	HIST1H4C
RP11-651P23.4	HIST1H1T
EIF2A	HIST1H2BC
SELT	HIST1H2AC
RP11-392O18.2	HIST1H2BD
MED12L	HIST1H2BE
GPR171	HIST1H4D
P2RY13	HIST1H2BF
GPR149	HIST1H2BG
DDX50P2	HIST1H2AE
RPL6P7	HIST1H3E
RP11-674E16.4	HIST1H1D
C3orf33	HIST1H4F
SLC33A1	HIST1H3F
KCNAB1	HIST1H2BH
METTL15P1	HIST1H3G
CCNL1	HIST1H2BI
RP11-550I24.2	HIST1H4H
VEPH1	HCG11
SHOX2	HIST1H2BJ
RSRC1	HIST1H2AG
SCHIP1	HIST1H4I
BRD7P2	HIST1H2BK
IFT80	HIST1H2AH
SCARNA7	HIST1H2BL
RP11-16N11.2	HIST1H2AI
NMD3	HIST1H3H
RP11-479I16.2	HIST1H2AJ
RPL23AP42	HIST1H2BM
LINC01322	HIST1H2BN
BCHE	HIST1H2AL
ZBBX	HIST1H1B
SERPINI2	HIST1H3J
WDR49	HIST1H2BO
HMGN1P8	GABBR1
SERPINI1	ZFP57
RP11-368I23.3	MCCD1P1
RP11-641D5.1	MICD
RP11-816J6.3	PPP1R11
MYNN	TRIM26
RP11-362K14.5	HCG18
LRRC34	GNL1
SEC62-AS1	PRR3
PHC3	ABCF1
RNU6-315P	ATAT1
EIF5A2	DHX16
MIR569	PPP1R18
BZW1P1	NRM
NLGN1	MDC1
NLGN1-AS1	TUBB
RP11-393N4.2	FLOT1
RN7SKP40	CCHCR1
KCNMB2-AS1	TCF19
PIK3CA	MICA
KCNMB3	AIF1
LRRFIP1P1	PRRC2A
ZNF639	BAG6
RP11-255C15.3	CSNK2B
MFN1	CLIC1
RP11-145M9.5	VARS
RP11-15L13.4	HSPA1L
NDUFB5	EHMT2
RP11-420J11.1	ZBTB12
TTC14	NELFE
FXR1	STK19B
DNAJC19	ATF6B
SOX2-OT	PRRT1
RP11-275H4.1	PPT2
RP11-4B14.3	AGPAT1
RP11-225N10.3	GPSM3
MCCC1	HLA-DQB1
MCCC1-AS1	HLA-DOA
MCF2L2	HLA-DPA1
SNORA81	HLA-DPB1
KLHL24	RING1
EEF1A1P8	VPS52
RP11-778D9.4	WDR46
VWA5B2	RGL2
RP11-329B9.4	TAPBP
RP11-329B9.1	DAXX
RP11-329B9.3	KIFC1
RP11-329B9.5	CUTA
VPS8	SYNGAP1
RPL4P4	ZBTB9
RP11-537I16.2	BAK1
DGKG	ITPR3
CRYGS	UQCC2
RP11-573D15.9	HMGA1
EIF4A2	C6orf106
MASP1	ANKS1A
RTP4	ZNF76
RP11-560F18.1	DEF6
RP11-211G3.3	PPARD
RP11-30O15.1	FANCE
TPRG1	TEAD3
TPRG1-AS2	FKBP5
OSTN	BRPF3
VEZF1P1	PPIL1
ATP13A4	TBC1D22B
OPA1	CMTR1
OPA1-AS1	ZFAND3
GP5	BTBD9
ACAP2-IT1	KCNK5
AC091633.2	DAAM2
RP11-141C7.5	XXyac-YR38GF2.1
LINC00969	RP11-61I13.3
RP11-480A16.1	MOCS1
SDHAP1	NFYA
AC024937.4	FOXP4
TFRC	MDFI
AC069257.8	TFEB
RN7SL434P	FRS3
NCBP2-AS1	MED20
PIGZ	BYSL
AC024560.3	CCND3
RP11-496H1.1	TRERF1
AC055764.1	PRPH2
AC144530.1	CNPY3
FAM157A	RP3-475N16.1
RP11-478C6.1	PPP2R5D
ZNF141	MEA1
ZNF721	MRPL2
COX6B1P5	SRF
GMPSP1	DNPH1
RP11-281P23.1	ZNF318
RP11-281P23.2	ABCC10
RAB28	DLK2
NKX3-2	TJAP1
LINC01096	XPO5
CPEB2-AS1	GTPBP2
CPEB2	MRPS18A
RP11-665G4.1	TMEM63B
FBXL5	SLC29A1
FAM200B	SLC35B2
TAPT1	PLA2G7
RP11-452J21.2	ADGRF5
TAPT1-AS1	TNFRSF21
ZEB2P1	TFAP2B
LCORL	MCM3
RP13-585F24.1	PAQR8
PACRGL	TRAM2
KCNIP4-IT1	TRAM2-AS1
RP11-10G12.1	RP1-152L7.5
CDC42P6	HCRTR2
PPARGC1A	KHDRBS2
SEPSECS	COL9A1
ZCCHC4	KCNQ5
ANAPC4	KCNQ5-IT1
TBC1D19	KCNQ5-AS1
MESTP3	CD109
ARAP2	COL12A1
WDR19	TPBG
LIAS	TBX18
RP11-472B18.1	NT5E
SMIM14	R3HDM2P2
RP11-539G18.3	RNU6-1106P
N4BP2	PREP
RP11-395I6.3	RP3-355L5.4
CHRNA9	RPL35P3
RBM47	BEND3
NSUN7	SCML4
ARL4AP2	METTL24
APBB2	LAMA4
RP11-632F7.3	FRK
DCAF4L1	GJA1
RP11-814H16.2	TPD52L1
ATP1B1P1	HEY2
BEND4	PPP1R14BP5
SHISA3	CENPW
ATP8A1	RSPO3
RPS7P7	RP1-177A13.1
CCNL2P1	LAMA2
RP11-109E24.2	EPB41L2
KCTD8	CTGF
GUF1	EYA4
GNPDA2	RP1-283K11.3
RP11-700J17.1	HSPE1P21
COMMD8	MYB
AC092597.3	PDE7B
RP11-100N21.1	OLIG3
RP11-121C2.3	RP11-356I2.4
NFXL1	TNFAIP3
SLC10A4	RP11-631F7.1
ZAR1	MTHFD1L
FRYL	ZDHHC14
OCIAD1-AS1	TATDN2P2
RP11-571I18.5	FNDC1
CLOCK	LPAL2
EXOC1	RP3-428L16.2
RNU6-652P	DACT2
AASDH	FAM20C
RPL7AP31	AC145676.2
RP11-646I6.5	PRKAR1B
RP11-646I6.6	AC147651.5
GLDCP1	AC147651.4
RP11-533F5.2	DNAAF5
RNU6-998P	CYP2W1
RPL17P19	C7orf50
RP11-798L4.1	AC073957.15
EXOC5P1	GPR146
EPHA5	AC091729.7
EPHA5-AS1	AC091729.8
RP11-807H7.2	GPER1
RP11-25H12.1	AC091729.9
RP11-396M11.1	MICALL2
RPS23P3	RP11-1246C19.1
CENPC	INTS1
UBA6	PSMG3-AS1
RP11-17P16.2	MAD1L1
UBA6-AS1	AC110781.3
RP11-453E17.3	NUDT1
RP11-453E17.4	SNX8
GCOM2	EIF3B
UGT2A1	CHST12
RUFY3	IQCE
SLC4A4	TTYH3
NPFFR2	GNA12
RP11-373J21.1	AP5Z1
RP11-692D12.1	RNF216P1
SNORA3	RP11-730B22.1
CXCL5	SLC29A4
MTHFD2L	TNRC18
RP11-629B11.5	RP11-1275H24.1
EREG	RP11-1275H24.3
RP11-44F21.3	FBXL18
RP11-44F21.2	MIR589
RP11-44F21.5	ACTB
THAP6	AC006483.5
CDKL2	FSCN1
USO1	AIMP2
SCARB2	USP42
FAM47E	RAC1
STBD1	DAGLB
SNX5P1	C7orf26
SERBP1P5	ZNF853
AC097711.1	ZNF316
RP11-377G16.2	AC060834.3
PRDM8	AC096553.5
TMEM150C	AC060834.2
THAP9	ETV1
HELQ	MEOX2
FAM175A	AC005550.3
RP11-8L2.1	SOSTDC1
RP11-274J2.1	BZW2
HSD17B13	AHR
HSD17B11	AC003075.4
HSP90AB3P	TWIST1
PPM1K	AC003986.6
RP11-10L7.1	AC003986.7
HERC6	RAPGEF5
HERC5	STEAP1B
HERC3	C7orf31
FAM13A-AS1	EVX1
CCSER1	TRIL
TMSB4XP8	CPVL
RP11-763F8.1	AC004593.3
RP11-254A24.2	GARS
GRID2	AQP1
BMPR1B-AS1	CCDC129
BMPR1B	PPP1R17
RPL5P12	RP11-379H18.1
MIR3684	EEPD1
RP11-571L19.8	AC004987.9
TRMT10A	GLI3
DAPP1	HECW1
LAMTOR3	URGCP
DNAJB14	UBE2D4
RP11-15B17.4	DBNL
MIR1255A	AEBP1
MANBA	POLD2
AF224669.3	NUDCD3
LRRC37A15P	OGDH
KRT8P46	ZMIZ2
RP11-10L12.2	CCM2
SLC9B2	NACAD
RP11-328K4.1	ADCY1
RP11-297P16.3	IGFBP3
RP11-297P16.4	TNS3
DDX3P3	HUS1
TACR3	EGFR
CXXC4	EGFR-AS1
AC004069.2	LANCL2
TET2	VOPP1
TET2-AS1	MRPS17
EEF1A1P9	PSPH
NPNT	CHCHD2
TBCK	HNRNPCP7
AIMP1	ZNF680
RNU6-431P	BNIP3P42
RBMXP4	BNIP3P11
MIR576	RP11-328P23.4
SETP20	RP11-746P2.6
MCUB	RSL24D1P3
PLA2G12A	RP11-746P2.3
RP11-602N24.3	RP13-254B10.1
EGF	VKORC1L1
ENPEP	GUSB
ZNF969P	ASL
RP11-380D23.1	GS1-124K5.10
LYPLA1P2	GS1-124K5.11
AC004062.2	RP11-458F8.4
AP1AR	TMEM248
TOX4P1	SPDYE21P
NEUROG2	AUTS2
RP11-402J6.1	POM121
MIR302B	POM121B
OSTCP4	BAZ1B
RPL7AP30	BCL7B
ANK2	DNAJC30
RP11-650J17.2	ABHD11
MIR1243	ELN
AC004057.1	LIMK1
RP11-586D5.3	LAT2
CEP170P1	RFC2
RP11-384K6.8	CLIP2
METTL14	GTF2IRD1
USP53	GATSL2
KLHL2P1	RCC1L
RP11-33B1.1	POM121C
RP11-33B1.3	SPDYE5
RP11-679C8.2	HIP1
SAR1P3	CTB-139P11.2
PRDM5	RHBDD2
SETP12	POR
NDNF	TMEM120A
RN7SKP137	MDH2
RP11-647P12.1	HSPB1
TMEM155	YWHAG
BBS7	SSC4D
KIAA1109	DTX2
CETN4P	COL1A2
BBS12	DYNC1I1
FGF2	SLC25A13
NUDT6	HMGB3P21
INTU	TAC1
HSPA4L	BAIAP2L1
RP11-50D9.4	TRRAP
MFSD8	PDAP1
ABHD18	CPSF4
LARP1B	ATP5J2
RP11-214O14.1	COPS6
SCLT1	MCM7
RP11-209D20.2	AP4M1
C4orf33	TAF6
RP11-9G1.3	C7orf43
R3HDM2P1	GAL3ST4
RP11-192C21.1	GPC2
RP11-553P9.1	GATS
RP11-310A13.2	SPDYE3
RP11-173E2.1	MEPCE
ELF2	TSC22D4
RN7SL382P	AGFG2
MGARP	LRCH4
RP11-83A24.2	PCOLCE
RP11-83A24.1	MOSPD3
RAB33B	TFR2
SETD7	GNB2
FTH1P24	GIGYF1
H3F3AP6	POP7
SCOC	EPHB4
CLGN	SLC12A9
ELMOD2	TRIP6
IL15	SRRT
GYPE	MUC12
RP11-673E1.3	RP11-395B7.4
HHIP	TRIM56
ANAPC10	SERPINE1
RTN3P1	VGF
RP11-142A22.3	PLOD3
RP11-557J10.3	IFT22
RP11-6L6.4	COL26A1
SLC10A7	LINC01007
RP11-425A23.1	CUX1
PRMT9	CTB-181H17.1
NR3C2	SPDYE6
RP11-24I21.1	ORAI2
RP11-526A4.1	ALKBH4
SNORD73B	LRWD1
RP11-372K14.2	POLR2J
FBXW7	POLR2J3
DEAR	SPDYE2
TIGD4	POLR2J2
DCHS2	LRRC17
RNU6-1285P	RELN
LRAT	PUS7
RBM46	LAMB1
AC097467.2	CTB-13F3.1
RP11-92A5.2	FOXP2
NPY2R	RP11-95P9.1
MAP9	AC073626.2
GUCY1B3	TFEC
GLRB	TES
GRIA2	AC073130.3
ETFDH	CAV1
C4orf45	ST7-AS1
FSTL5	AC106873.4
RP11-497K21.1	TPM3P1
RP11-563E2.2	CTTNBP2
NPY5R	LVCAT5
MARCH1	CPED1
RP11-218F10.3	RNA5SP241
RP11-606P2.1	FEZF1-AS1
RP11-39C10.1	SND1-IT1
APELA	PRRT4
NACA3P	IMPDH1
FAM218A	HILPDA
RP11-366M4.1	RP11-212P7.2
RP11-366M4.17	RP11-274B21.2
KLHL2	RP11-274B21.4
MSMO1	RP11-274B21.12
DDX60L	RP11-274B21.3
CBR4	CICP14
RNY4P17	FLNC
PTGES3P3	SMO
HSP90AA6P	NRF1
RP11-489G11.3	ZC3HC1
MORF4	CPA4
RANP6	PLXNA4
FBXO8	SLC35B4
CEP44	AKR1B1
GLRA3	CALD1
GPM6A	WDR91
RP11-806K15.1	CREB3L2
RP11-598O12.1	KIAA1549
WDR17	ZC3HAV1L
SPATA4	HIPK2
RP11-18D7.3	NDUFB2
RP11-188P17.2	EPHB6
CDKN2AIP	CASP2
RNU6-479P	AC093673.5
RNU6-335P	ZYX
RP11-739P1.3	ARHGEF35
RP11-290F5.1	RP4-545C24.1
IRF2	OR2A42
RP11-326I11.5	OR2A20P
RP11-326I11.4	OR2A7
CFAP97	ARHGEF34P
SNX25	ARHGEF5
LRP2BP	RP5-1136G13.2
RP11-714G18.1	RNY4
ANKRD37	RNY3
UFSP2	RNY1
C4orf47	ZNF786
CCDC110	ZNF282
RP11-279O9.4	ZNF783
PDLIM3	ZNF777
RP11-301L8.2	ZNF746
CYP4V2	KRBA1
RP11-11N5.1	RP4-584D14.5
RP11-11N5.3	REPIN1
RP11-219G10.1	NOS3
ICE2P1	ABCB8
LINC01060	SLC4A2
RP11-756P10.7	TMUB1
RP11-756P10.3	AGAP3
RP11-756P10.6	ABCF2
RP11-756P10.2	WDR86
HSP90AA4P	XRCC2
SDHA	DPP6
AHRR	AC006019.3
PP7080	AC006019.4
ZDHHC11B	PAXIP1
CTD-2245E15.3	AC008060.7
RP11-129I19.2	RP5-912I13.1
RP11-445O3.3	EN2
RP11-445O3.1	NOM1
RN7SKP79	THAP5P1
CTD-2296D1.2	NCAPG2
CCT6P2	RP11-585F1.6
EEF1A1P13	RPL23AP53
RBBP4P1	ZNF596
MARCH11	RP5-855D21.3
RP11-19O2.1	RP5-855D21.1
RP11-19O2.2	RP5-855D21.2
FAM134B	CLN8
RP11-260E18.1	CTD-2336O2.3
RPS26P28	CTD-2336O2.1
RPL36AP21	MYOM2
CDH18	CH17-174L20.1
RP11-420O16.2	RP11-378A12.1
RP11-774D14.1	RP11-134O21.1
RP11-374A4.1	CSMD1
GUSBP1	XKR5
RP11-360I2.1	GS1-24F4.2
HSPD1P1	FAM86B3P
CTD-2015B23.2	ALG1L13P
CDH10	SGK223
RP11-116O11.1	MSRA
RP11-116O11.2	RP11-981G7.1
RP11-549K20.1	LINCR-0001
RP11-184E9.1	SOX7
RP11-192H6.2	CTD-2135J3.3
RP11-184E9.2	PINX1
CDH9	RP11-177H2.1
CTD-2008E3.1	XKR6
CTD-2290C23.1	AF131215.9
CTD-2206G10.2	AF131215.2
MIR579	AF131215.3
CTD-2290P7.1	AF131215.4
RP11-36C20.1	AF131215.1
C1QTNF3-AMACR	FAM167A
RP11-1250I15.2	FAM86B1
RP11-1250I15.1	AC145124.2
RP11-1023L17.1	RP11-351I21.6
CTD-2517O10.6	FAM86B2
DNAJC21	KIAA1456
LMBRD2	RP11-369K16.1
MIR580	DLC1
NADK2	RP11-10C8.2
NADK2-AS1	PDGFRL
RANBP3L	NAT2
CTD-2653M23.3	SH2D4A
RN7SL37P	LZTS1
RNU7-75P	LZTS1-AS1
LIFR	GFRA2
RICTOR	DOK2
INTS6P1	FAM160B2
TTC33	REEP4
SNORD72	BMP1
FBXO4	SORBS3
HMGCS1	PDLIM2
TMEM267	C8orf58
EEF1A1P19	CCAR2
RP11-159F24.5	BIN3
NNT-AS1	EGR3
RPL29P12	RP11-875O11.1
FGF10	RHOBTB2
RP11-53O19.1	TNFRSF10B
RP11-53O19.2	TNFRSF10D
RP11-53O19.3	CHMP7
EMB	LOXL2
PARP8	STC1
CTD-2366F13.2	NEFM
FST	EBF2
CTD-2081C10.7	SCARA3
RP11-506H20.1	ESCO2
RNF138P1	ZNF395
SLC38A9	INTS9
DDX4	DUSP4
CTD-2031P19.4	RBPMS
RPL17P22	CTD-2373N4.3
RPL26P19	TEX15
MIER3	MTND1P6
CTD-2310F14.1	MTND2P32
SETP21	RNF122
ELOVL7	UNC5D
AC104113.3	ZNF703
CTC-436P18.1	ADGRA2
RP11-631M6.3	RAB11FIP1
CTD-2170G1.2	EIF4EBP1
CKS1BP3	KB-1836B5.1
LRRC70	ASH2L
ISCA1P1	C8orf4
RNF180	RP11-301G7.1
FAM159B	ZMAT4
ADAMTS6	SFRP1
CTD-2194F4.2	RPS29P2
RPEP1	CTD-3080F16.3
CTD-2375G15.1	GINS4
PPWD1	RP11-360L9.7
[truncated: 4,021 more rows]

## Sheet: Figure S7e
Genes used for the heatmap in Figure S8e
MALAT1
SLC5A3
HTR2C
HSPA5
AC008771.1
SLC3A2
SOX2-OT
TRPM3
KCNQ1OT1
RPS8
TPT1
GAS5
FTL
FTH1
TMSB4X
GAPDH
YBX1
RAB13
CRIP1
MKI67
UBE2C
HMGB2
CDC20
PTTG1
KPNA2
TOP2A
TPX2
FABP7
CCNB1
BIRC5
CENPF
PCP4
TTR
TRPM3
MRPS6
CFAP126
CA2
PIFO
CXCL14
C1orf194
TPPP3
C5orf49
MSX1
FAM183A
PAX6
TPBG
WLS
CDH2
RSPO3
VIM
SOX2
GPC3
RMST
NR2F2
ID3
CCND1
NR2F1
FTL
ARF4
HSPA5
NEAT1
APOE
DDIT3
DDIT4
ATF5
ANXA1
KRT8
S100A6
DLK1
TCF7L2
NR2F1
WNT4
APCDD1
AL139246.5
IGDCC3
SFRP2
NES
MIAT
PTPRZ1
WNT2B
TUBA1B
HELLS
HIST1H4C
NASP
TYMS
PCLAF
CLSPN
HMGN2
PCNA
GINS2
LINC00461
C1orf61
FGFBP3
SFRP1
HELLS
NFIA
MIR99AHG
CENPF
VCAN
NHLH1
EOMES
TUBB3
TUBA1A
TMSB10
MAP1B
MLLT11
STMN2
NEFM
MAPT
TAGLN3
CCND2
DCX
SOX11
DST
MYT1L
RTN1
STMN4
TMEM59L
KIF5C
BICD1
GNRH1
KIDINS220
NFIB
NSG1
