# Supplementary material for: SETBP1 accumulation induces P53 inhibition and genotoxic stress in neural progenitors underlying neurodegeneration in Schinzel-Giedion syndrome
Source: Nat Commun. 2021 Jun 30;12:4050. doi: 10.1038/s41467-021-24391-3 (PMC8245514; doi:10.1038/s41467-021-24391-3)
Supplement: Supplementary file 5 — Dataset 2 [file 41467_2021_24391_MOESM5_ESM.xlsx]

## Sheet: NPCs_D868N_vs_NPCs_D868D
DGE	Genes	Process~name	num_of_Genes	gene_group	percentage%	P-value
Down	CDC7; NDC80; AURKA; CETN3; PRC1; BUB1; ENSA; BUB1B; CCNT2; KATNA1; PTTG1; CDK1; EPB41; CCNB1; CCNA2; CKS2; PPP1CC; NEK2; NEK3; CCNG1; KIF11; TERF1; CKS1B; GNAI1; GPSM2; CENPE; CENPC; MAD2L1; ITGB3BP; KIF14; CCNG2; ERCC6L; CDCA8; SGO2; CENPW; SGO1; HAUS3; MIS18BP1; BORA; DCLRE1A; CNTRL; SKA3; SPICE1; NUP43; NUP37; KNL1; CDC26; PPP1R1C; SKA1; HAUS1; ANAPC16; SPDL1; CHFR; MASTL; CEP63; KIF20B; KIF2C…	GO:0051301~cell division	76	345	22.029	0
Down	ZNF785; ZNF724; ZNF879; CHD1; ZNF197; CLOCK; ZSCAN9; THAP12; MED7; CREG1; ZNF432; TOX; ZBTB11; PTTG1; ACTL6A; SOD2; PRKCB; NPM1; ZNF286B; TMSB15B; ATF2; ZNF823; ZNF12; ZNF22; ZNF23; ZNF30; TBP; USF1; NFYB; HMGB2; FOXN2; CKS2; DEK; MLLT3; MNAT1; ZNF143; TERF1; ZNF121; IRX6; POU6F2; ZBED6; ZXDA; SP4; POU3F1; MECOM; ZNF92; GABPB1; ZNF33B; ZNF616; ZNF415; TEF; TFCP2; ZNF155; ZNF211; SNW1; NFYC; ZNF26…	GO:0006357~regulation of transcription by RNA polymerase II	196	1160	16.8966	6.42986e-12
Down	TTC26; CCDC66; BBIP1; ONECUT2; ARL3; IFT88; IQCB1; FNBP1L; CEP162; KIF27; BBS7; IFT20; AHI1; IQUB; POC1B; PIBF1; IFT81; RAB8B; C5orf30; IFT74; CEP19; HYLS1; FOPNL; SCLT1; TMEM237; BBS2; CEP41; ARL6; MKKS; PLA2G3; CEP126; RAB23; INTU; ICK; SSX2IP; IFT52; KIF3A; CEP83; ATP6V1D; PTPDC1; BBS9; TTC39C; CDC14B; TBC1D32; CDC14C; CDC14A;	GO:0060271~cilium assembly	46	193	23.8342	5.53176e-11
Down	PLK4; AURKA; CCP110; HMMR; CEP152; FGFR1OP; CDK1; NEK2; PKIA; KIF14; CEP78; RNASEH2B; CEP135; HAUS3; CNTRL; CEP57; CEP70; CEP76; CEP192; HAUS1; CEP63; AKAP9; CEP41; CENPJ;	GO:0010389~regulation of G2/M transition of mitotic cell cycle	24	79	30.3797	4.78871e-08
Down	NDC80; AURKA; PPP1R12A; ENSA; BUB1B; YEATS4; FER; NEK2; NEK3; KIF11; CENPE; CENPC; CENPW; SKA3; SKA1; MASTL; PBK; RNF2; RAB6C; AZI2; PRDM5; KIF15; CDK11A; SUGT1; USP16; USP3; TUBD1; CDC14C; TUBB8; CDC14A; TUBE1; CDC14B;	GO:0000278~mitotic cell cycle	32	138	23.1884	7.44772e-08
Down	PLK4; CCP110; CEP152; FGFR1OP; CDK1; NEK2; IQCB1; CEP78; CEP162; CEP135; RPGRIP1L; HAUS3; CNTRL; CEP57; CEP97; AHI1; CEP70; CEP76; CEP192; HAUS1; CEP63; SCLT1; AKAP9; CEP41; CENPJ; CEP83;	GO:0097711~ciliary basal body-plasma membrane docking	26	95	27.3684	7.84874e-08
Down	DHX15; HNRNPR; PRPF3; PPIH; PLRG1; CDC40; SRSF10; WBP4; BCAS2; LSM8; SYF2; SNRPB2; POLR2K; MAGOH; SNRPE; LSM3; LSM6; SRSF11; ELAVL2; CSTF3; SNW1; FRG1; SNRNP48; ZCCHC8; CWC27; CCAR1; PRPF38A; SNIP1; ZCRB1; GEMIN6; CLP1; MAGOHB; SNRNP40; RSRC1; BUD13; GPATCH1; DHX35; METTL14; CWC22; CWC15; PPIE; RBMX2; CWF19L2; RBM41;	GO:0000398~mRNA splicing, via spliceosome	44	240	18.3333	1.31409e-07
Down	BBIP1; GPR89A; EXOC5; LIN7A; SCAMP1; BET1; CETN3; MTX2; RP2; MYO1D; GPR89B; RABIF; GDI2; PPID; BBS9; HIKESHI; STXBP5; AP1AR; DENND1B; AAGAB; AFTPH; CCDC91; CADPS2; BBS7; KIF18A; SFT2D1; SCFD1; ATG4C; C5orf30; SEC22A; PLEKHA8; VPS50; NDC1; CEP41; EIF5A2; NACA2; AP5M1; ECT2; PLEKHF2; GOPC; VTA1; LIN7C; VPS54; HOOK1; CADPS; SNX7; STXBP5L; KLHL20; COG6; SNX24; GOLT1B; KIF3A;	GO:0015031~protein transport	52	311	16.7203	1.36642e-07
Down	PLK4; AURKA; PPP1R12A; CCP110; ENSA; PPP1R12B; CEP152; FGFR1OP; CDK1; ABCB1; CCNB1; CCNA2; MNAT1; NEK2; MELK; CEP78; CEP135; HAUS3; BORA; CNTRL; CEP57; CEP70; CEP76; CEP192; HAUS1; MASTL; CEP63; AKAP9; CEP41; CENPJ;	GO:0000086~G2/M transition of mitotic cell cycle	30	128	23.4375	1.53699e-07
Down	PLK4; RIOK3; AURKA; MAP3K13; BUB1; PRKAB2; BUB1B; JAK2; PRKRA; STK17B; PRKCB; CDK1; BRAF; CREB1; FER; LAMA1; ACVR2A; GRK3; MAP3K8; MAPK8; RASSF2; MNAT1; NEK2; NEK3; CCNG1; GMFB; COPS2; MAP3K9; PRKG2; FASTKD3; MMD; CAMK4; CCNG2; MAPK6; CCNJ; SCYL2; MAP4K3; GLYCTK; SCYL3; PDIK1L; CAMKV; CSNK2A3; NEK7; TBCK; ULK4; RSRC1; PBK; CAMK1G; TESK2; MAP3K5; SMAD5; VRK1; RIOK1; EIF2A; WNK3; STK26; STK39; PRKA…	GO:0006468~protein phosphorylation	70	488	14.3443	2.28927e-07
Down	NPM1; CENPC; RBBP4; ITGB3BP; CENPW; MIS18BP1; CENPQ; CENPL; HJURP; KNL1; CENPI; CENPN; CENPH; MIS18A;	GO:0034080~CENP-A containing nucleosome assembly	14	31	45.1613	6.99298e-07
Down	CCNT2; KATNA1; EPB41; RBL1; PPP1CC; RGS2; MAP3K8; RASSF2; CKS1B; GNAI1; PRR5; RBBP4; ITGB3BP; WTAP; MAPK6; ERCC6L; LIN9; LIN54; TET2; MIS18BP1; DCLRE1A; THAP5; CCAR1; GSPT2; HACE1; POC5; HJURP; NUP43; NUP37; CDC26; PPP1R1C; ANAPC16; RIOK2; USP44; SUV39H2; THAP1; MIS18A; KLHL9; ANAPC4; APPL1; CASP8AP2; ANAPC10; DYNC1LI1;	GO:0007049~cell cycle	43	249	17.2691	7.47073e-07
Down	RIOK3; NDC80; TOP2A; NEK2; CENPE; CENPC; CENPW; SGO1; CEP85; SKA3; HJURP; NUP43; NUP37; SKA1; CENPN; NUF2; USP44; KNSTRN; TTK; MIS18A;	GO:0007059~chromosome segregation	20	69	28.9855	1.13127e-06
Down	SRRM4; MPHOSPH10; GEMIN2; DHX15; PRPF3; BCAS2; ZRANB2; LUC7L3; PTBP3; LSM6; SRSF11; PPIG; RBM39; WTAP; HABP4; PRPF38B; SNRNP48; CIR1; SREK1IP1; ZCRB1; FAM172A; SNRNP40; THOC1; RSRC1; PRPF18; DDX47; RBFOX1; PPP4R2; IVNS1ABP; MAGOHB; MAGOH;	GO:0008380~RNA splicing	31	152	20.3947	1.30187e-06
Down	CLGN; PPIH; TBCA; RP2; BAG4; TCP1; NPPC; RGS7; CCT8; VBP1; GNAI1; CCT2; PPID; PDCL; NFYC; DNAJC21; FUT10; CWC27; RIC3; GRPEL2; CCT6B; DNAJC19; NGLY1; DNAJC1; MKKS; PFDN4; NUDCD2; HSP90AA4P; HSP90AA2P; HSP90AB3P;	GO:0006457~protein folding	30	148	20.2703	2.13187e-06
Down	MRPS14; MRPS22; MRPS35; MRPS9; MRPL50; MRPL30; MRPS31; MRPL48; MRPL13; MRPL1; MRPL18; MRPL46; MRPL47; MRPL22; MRPL39; MRPL35; MTRF1L; MRPS33; MRPS28; MRPS18C; MRPL42; MTRF1;	GO:0070126~mitochondrial translational termination	22	89	24.7191	3.17493e-06
Down	ZNF724; PHF20L1; ZNF223; CLOCK; MITF; SRSF10; SNAPC5; ZRANB2; ZNF888; TRAPPC2; ATF2; ZNF22; NFYB; RORA; SOX6; TMPO; ZNF131; POU6F2; SSBP2; TMF1; SP3; CREM; ELAVL2; RLF; ITGB3BP; NFYC; ZNF268; NR1D2; TAF5; ZNHIT3; EZH2; HP1BP3; LRIF1; ZBED9; KRBA2; IGSF1; ZNF738; SNIP1; RORB; APBB2; FUBP1; CDCA7L; L3MBTL3; MTERF1; ING2; BLZF1; TAF1D; GLRX2; THAP1; ZNF112; MED23; PPIE; CDK11A; SCML2; ZFP37; LIN54; …	GO:0006355~regulation of transcription, DNA-templated	69	521	13.2438	3.46012e-06
Down	USP50; CCP110; MAP3K7; USP12; PSMD10; USP1; IL33; ACTL6A; CDK1; POLB; CCNA2; PSMA1; PSMA2; PSMA3; PSMA4; UBE2D1; ATXN3; PTEN; PSMA6; PSMC6; BIRC2; OTUD3; MYSM1; YOD1; OTUD7B; USP51; USP45; RHOT1; WDR48; OTUD7A; USP33; USP47; SENP8; UIMC1; BARD1; USP44; TAF9B; USP15; UCHL5; USP16; USP3; USP17L7;	GO:0016579~protein deubiquitination	42	263	15.9696	5.69341e-06
Down	EXOC5; GORAB; RPGRIP1L; BBS7; BBS10; PIBF1; IFT74; BBS2; CENPJ; MKKS; CEP126; INTU; IFT52; IFT88; TBC1D32;	GO:1905515~non-motile cilium assembly	15	45	33.3333	6.01641e-06
Down	PPP1R12A; CDC14B; DUSP11; PPM1B; PTPRM; PTPN4; PPP1CC; PPP3CC; PTEN; CYCS; CTDSPL2; PPP2R3A; PTPN13; DLG1; PTPRK; DLGAP5; PTPRO; PPM1K; STYX; CPPED1; PPP4R1L; PPM1H; PPP1R3C; MTMR7; MTMR6; PPP4R2; SHOC2; DUSP12; PPP2R5C;	GO:0006470~protein dephosphorylation	29	152	19.0789	8.67087e-06
Down	FGF10; FGFR2; OTX2; RORA; GAS1; RPGRIP1L; TTC21B; IFT81; ARL6; INTU;	GO:0008589~regulation of smoothened signaling pathway	10	21	47.619	1.91925e-05
Down	KIF11; CENPE; KIF23; KIF18A; KIFAP3; KIF2C; RACGAP1; KIF15; KIF3A; DYNC1LI1; KIF12; KIF20B; DNAH11; KIF16B; KIF19; WDR78; DNAH14; KIF14; KIF27;	GO:0007018~microtubule-based movement	19	81	23.4568	2.71183e-05
Down	AURKA; BUB1B; PSMD10; PTTG1; CDK1; CCNB1; PSMA1; PSMA2; PSMA3; PSMA4; UBE2D1; PSMA6; PSMC6; MAD2L1; CDC26; ANAPC16; ANAPC4; FBXO5; ANAPC10;	GO:0031145~anaphase-promoting complex-dependent catabolic process	19	81	23.4568	2.71183e-05
Down	MRPS14; MRPS22; MRPS35; MRPS9; MRPL50; MRPL30; MRPS31; MRPL48; MRPL13; MRPL1; MRPL18; MRPL46; MRPL47; MRPL22; MRPL39; MRPL35; MRPS33; MRPS28; MRPS18C; MRPL42;	GO:0070125~mitochondrial translational elongation	20	89	22.4719	2.86512e-05
Down	TTC26; IFT88; TRIP11; TTC21B; IFT20; DYNC2LI1; IFT81; KIFAP3; TNPO1; IFT74; SSX2IP; IFT52; KIF3A;	GO:0035735~intraciliary transport involved in cilium assembly	13	40	32.5	3.08935e-05
Down	INSIG1; HMGCR; FDPS; FDFT1; PRKAA2; HSD17B7; HMGCS1; MVK; IDI1; SQLE; MSMO1; ACAT2; INSIG2;	GO:0006695~cholesterol biosynthetic process	13	41	31.7073	3.82369e-05
Down	PTPDC1; CDC14C; EYA2; CDC14B; RNGTT; DUSP11; PTPRM; PTPN4; PTEN; PTPN13; PTPRK; CDKN3; PTPRO; PTPN20; TPTE2; DUSP19; DUSP22; CDC14A; DUSP12; MTMR7; MTMR6;	GO:0035335~peptidyl-tyrosine dephosphorylation	21	100	21	4.34029e-05
Down	MED7; MED6; CDK1; NR2C1; CCNB1; TBP; CCNC; GTF2E2; RORA; CDK8; MNAT1; POLR2K; PTEN; GTF2B; RBPJ; SNW1; NR1D2; NR6A1; TAF5; TAF7; TAF12; GTF2H5; RORB; MED8; MED30; TAF9B; MED17; MED23; MED31;	GO:0006367~transcription initiation from RNA polymerase II promoter	29	170	17.0588	5.31895e-05
Down	EYA2; RAD1; CDC14B; RAD17; MBD4; PTTG1; ACTL6A; CDK1; POLB; NPM1; XPA; UBE2D3; ALKBH1; SHPRH; EPC2; USP51; USP45; CHD1L; RAD51AP1; UBE2W; NSMCE3; SMC6; RBBP8; SLF1; FANCL; PARPBP; ETAA1; POLK; ASF1A; UCHL5; USP3; NSMCE4A; RPA2; WRN;	GO:0006281~DNA repair	34	220	15.4545	7.44482e-05
Down	CDC42; KIF23; KIF14; KIF20B; PKP4; RACGAP1; ECT2; MAP10; SPAST; CDC14C; CDC14A; CDC14B;	GO:0032467~positive regulation of cytokinesis	12	38	31.5789	7.78816e-05
Down	TTC26; ARL3; BBS12; ICK; IFT88; IFT20; IFT52; LCA5; IFT81; TTC30A;	GO:0042073~intraciliary transport	10	26	38.4615	8.10905e-05
Down	CLOCK; TRIM13; PSMD10; PSMA1; PSMA2; PSMA3; PSMA4; ATXN3; PSMA6; UBE2D3; PSMC6; ERCC8; PPP2R5C; BIRC2; KIF14; SPOPL; UBE2W; PELI1; CRBN; TBL1XR1; USP44; TOPORS; KLHL20; CUL5; ARMC8; FBXW7; TRIM2; UBE3D; LTN1; SPSB4;	GO:0043161~proteasome-mediated ubiquitin-dependent protein catabolic process	30	184	16.3043	8.26448e-05
Down	SC5D; HMGCR; FDPS; NFYB; FDFT1; HMGCS1; MVK; IDI1; NFYC; SQLE; GPAM;	GO:0045540~regulation of cholesterol biosynthetic process	11	33	33.3333	0.00010337
Down	USP50; AURKA; BUB1B; USP12; USP1; PTTG1; USP17L7; UBE2D1; ATXN3; PSMC6; MAD2L1; USP51; USP45; HACE1; RNF168; KCTD6; FBXO22; CDC26; USP33; SPSB4; ANAPC16; USP47; KLHL15; RCHY1; TOPORS; RNF146; KLHL8; ANAPC4; ANAPC10; USP15; UCHL5; USP16; USP3; RNF150; CUL5; CHFR; UBE2D3; AMN1; COPS3; SPOPL;	GO:0006511~ubiquitin-dependent protein catabolic process	40	287	13.9373	0.000138048
Down	USP1; RPA2; RPA3; ERCC6L2; DCLRE1A; FANCM; RNF168; FANCB; WDR48; RAD51AP1; EXO5; FANCL; DCLRE1C;	GO:0036297~interstrand cross-link repair	13	49	26.5306	0.000174538
Down	SRRM4; GEMIN2; DHX15; HNRNPR; PRPF3; ZRANB2; PTBP3; LSM3; SRSF11; RBM39; WTAP; HABP4; PRPF38B; PRMT9; CIR1; SREK1IP1; FAM172A; HNRNPLL; TSEN15; PRPF18; DDX47; A1CF; ADARB2; RBFOX1; PPP4R2; RBM27;	GO:0006397~mRNA processing	26	157	16.5605	0.000190997
Down	PLK4; CCP110; CEP152; CEP135; SASS6; CEP63; CENPJ; RTTN;	GO:0007099~centriole replication	8	18	44.4444	0.000191855
Down	BUB1B; PSMD10; CDK1; CCNB1; PSMA1; PSMA2; PSMA3; PSMA4; UBE2D1; PSMA6; PSMC6; MAD2L1; CDC26; ANAPC16; ANAPC4; FBXO5; ANAPC10;	GO:1901990~regulation of mitotic cell cycle phase transition	17	80	21.25	0.000197961
Down	AURKA; PRKAB2; RAD1; RAD17; RPA2; TBP; RPA3; RFC4; RFC3; DNA2; PRKAA2; RBBP4; WRN; TAF5; TAF7; TAF12; HDAC2; RBBP8; BARD1; RPF2; MEAF6; TAF9B; PRKAG2;	GO:1901796~regulation of signal transduction by p53 class mediator	23	131	17.5573	0.000207988
Down	FGF10; ACVR2A; STIL; ARMC4; RIPPLY2; RPGRIP1L; RTTN; BBS7; DYNC2LI1; DNAH11; IFT74; TBC1D32; ARL6; MKKS;	GO:0007368~determination of left/right symmetry	14	59	23.7288	0.000269364
Down	CDC7; EED; BMI1; RBBP4; TFDP2; EZH2; YAF2; RNF2; RBBP8; PCGF6; EPC1;	GO:0070317~negative regulation of G0 to G1 transition	11	39	28.2051	0.000348801
Down	MARCH11; SOCS6; MED7; KLHL2; PEX2; HIST1H2BB; UBE2D1; CDC42; UBE2D3; MED21; SHPRH; HERC3; UBE2V2; FBXO43; DCAF17; SPOPL; G2E3; MIB1; TRIM59; KLHL7; AMN1; HACE1; RNF168; RNF175; RNF152; KCTD6; RNF139; RNF138; PEX13; CUL5; FBXW7; SPSB4; UBE2W; ANAPC16; MED8; MED30; LRR1; KLHL15; RCHY1; CRBN; BARD1; HIST1H2BM; HERC2P3; KLHL8; KLHL9; FBXO9; FBXO3; FBXO5; FBXL3; RNF150; KLHL20; MED31; ASB3;	GO:0016567~protein ubiquitination	53	440	12.0455	0.00036823
Down	NPM1; STIL; SPICE1; CEP76; CENPJ; CEP295;	GO:0046599~regulation of centriole replication	6	10	60	0.000372751
Down	RAD1; TDP2; DNA2; ENPP2; WRN; TATDN1; DCLRE1A; N4BP2; APLF; FANCM; MEIOB; HARBI1; DCLRE1C; RBBP8; EXO5;	GO:0090305~nucleic acid phosphodiester bond hydrolysis	15	69	21.7391	0.000372828
Down	CCP110; CEP152; BRCA2; STIL; SASS6; CEP192; USP33;	GO:0051298~centrosome duplication	7	15	46.6667	0.00038554
Down	EXOC5; LRP6; BAG4; P2RY1; FCHO2; DLG1; PRKG2; KCNB1; C2CD5; IFT20; MPP5; DPP10; RAPGEF6; FGF13; KCNB2; MRAP2; PKP2; FAM126A; WNK3; F11R; FAM126B; RAB8B; RAB3C;	GO:0072659~protein localization to plasma membrane	23	138	16.6667	0.000400734
Down	DLG1; KIF14; DUSP19; FGF13; PPP2R3C; ECT2; GPRC5C; PRKAG2; PAK3; STK26; MAP2K6; PAK5; MAP2K4; BORA; MAP4K3; MAP3K4; STK39; MAP3K8;	GO:0032147~activation of protein kinase activity	18	95	18.9474	0.000442722
Down	YEATS4; ACTL6A; EPC1; MEAF6; ING3; MSL3P1; MSL3;	GO:0043968~histone H2A acetylation	7	16	43.75	0.000522713
Down	PEX7; ACADM; PEX2; HSD17B4; EHHADH; ABCD2; CROT; HIBCH; ECHDC1; ACAT2; AUH;	GO:0006635~fatty acid beta-oxidation	11	42	26.1905	0.000592741
Down	CLOCK; CDK1; TOP2A; CREB1; PPP1CC; MAPK8; PRKAA2; CREM; NR1D2; EZH2; RORB; FBXW7; SPSB4; FBXL3;	GO:0042752~regulation of circadian rhythm	14	65	21.5385	0.000624782
Down	AIM2; CFLAR; BUB1; TRIAP1; OPA1; BUB1B; JAK2; TNFRSF21; PSMD10; STK17B; TNFAIP8; PRKCB; CDK1; IAPP; FGFR2; RPS6KB1; SNCA; MAP2K4; SERPINB9; FXR1; MAP2K6; PTEN; UBE2D3; MAP3K9; CYCS; MECOM; PPID; BNIP1; ITGB3BP; BIRC2; C1D; MELK; PDCD2; C3orf38; ZFAND6; G2E3; TAX1BP1; CCAR1; ZC3H8; RNF152; CKAP2; CSRNP3; RFK; THOC1; APIP; WDR92; ATG5; MAGEH1; CAAP1; TMBIM4; ASAH2; GLRX2; TNFRSF19; SLTM; NLRP2; BCL…	GO:0006915~apoptotic process	62	551	11.2523	0.000628642
Down	NEK2; CDC42; RACGAP1; ECT2; KNSTRN;	GO:0051988~regulation of attachment of spindle microtubules to kinetochore	5	7	71.4286	0.000671867
Down	CDC7; ORC5; ORC4; PIAS1; EIF4E; RPA2; RPS6KB1; RPA3; CDKN2C; PRIM1; PRIM2; MNAT1; CDKN3; CUL5; RBBP8; POLE4; ORC3; DBF4;	GO:0000082~G1/S transition of mitotic cell cycle	18	99	18.1818	0.000678123
Down	NUPL2; PIAS1; NUP107; SUMO2; NUP54; NUP43; NUP37; NUP35; NDC1; NUP58; KIAA1586; TOPORS; SENP1; SUMO4;	GO:0016925~protein sumoylation	14	66	21.2121	0.00071184
Down	DNM1L; CDK1; TOP2A; MAPK8; PRKAA2; CREM; TEF; EZH2; NLGN1; RORB; FBXW7; SPSB4; SUV39H2; FBXL3;	GO:0048511~rhythmic process	14	66	21.2121	0.00071184
Down	CDC7; ORC5; ORC4; RAD1; RAD17; CDK1; RPA2; RPA3; RFC4; RFC3; DNA2; NAP1L1; RBBP4; WRN; CCDC88A; DNAJC2; RBBP8; BARD1; MCM9; ORC3; POLK; DBF4;	GO:0006260~DNA replication	22	136	16.1765	0.000752796
Down	MEIOC; NDC80; CENPE; CENPQ; SPICE1; KIF2C;	GO:0051310~metaphase plate congression	6	12	50	0.000770369
Down	NDC80; CCNB1; STMN1; TTK; KIF11; GPSM2; CENPE; STIL; CEP126; AURKA; NUF2;	GO:0007052~mitotic spindle organization	11	44	25	0.000823772
Down	RPA2; RPA3; RFC4; RFC3; PRIM1; PRIM2; DNA2; POLE4;	GO:0032201~telomere maintenance via semi-conservative replication	8	24	33.3333	0.000904726
Down	EXOC5; SCAMP1; RP2; ARL3; SCFD1; SORL1; RABIF;	GO:0006892~post-Golgi vesicle-mediated transport	7	18	38.8889	0.000911914
Down	NUPL2; HSBP1; BAG4; RPA2; RPA3; NUP107; HIKESHI; NUP54; NUP43; NUP37; NUP35; DNAJC2; NDC1; NUP58; CHORDC1;	GO:1900034~regulation of cellular response to heat	15	77	19.4805	0.00100276
Down	STMN1; ARL3; BRCA2; KIF23; MAP9; CEP55; MITD1; CKAP2; RACGAP1; ECT2; ANLN; SPAST;	GO:0000281~mitotic cytokinesis	12	53	22.6415	0.0010279
Down	CCNT2; SNAPC5; TBP; GTF2E2; ZNF143; POLR2K; GTF2B; TAF5; ICE2; INTS8; ZC3H8; INTS12; RPRD1A; INTS6;	GO:0042795~snRNA transcription by RNA polymerase II	14	70	20	0.00116969
Down	RGPD3; DNM1L; RP2; FAM13A; RGS2; RGS7; GDI2; ARHGAP8; ARHGAP5; ARHGAP19; RASA2; EZH2; ARHGAP44; STXBP5; DEPDC1; DENND1B; PREX2; NET1; ARHGAP30; RANBP3L; ELMOD2; DOCK4; TBC1D19; RAPGEF6; ZC3H15; DEPDC1B; USP6NL; DOCK10; PKP4; RGPD5; RACGAP1; ECT2; TBC1D7; ARHGAP20; RGS17; STXBP5L; SNX13; F11R; XCL1; XCL2;	GO:0043547~positive regulation of GTPase activity	40	324	12.3457	0.00118976
Down	RPA3; ZNF268; NEK7; ASAH2; THAP1; FBXO5; CKS2; CKS1B; RBL1; CDC26;	GO:0007346~regulation of mitotic cell cycle	10	39	25.641	0.00119258
Down	PRKRA; LIN28B; AGO3; LIN28A; AGO4; DICER1;	GO:0031054~pre-miRNA processing	6	14	42.8571	0.00143446
Down	METTL18; TPMT; COQ5; METTL24; NDUFAF5; CARNMT1; METTL25; DPH5; METTL17; ARMT1; COQ3; MAT2B; N6AMT1;	GO:0032259~methylation	13	64	20.3125	0.0015307
Down	DNM1L; OPA1; CYCS; TFAM; SSBP1; GABPA; GABPB1; RAB32; MTFR1; CAMKMT; MTERF1; SLC25A33; AGTPBP1; SIRT4; RHOT1; GDAP1;	GO:0007005~mitochondrion organization	16	90	17.7778	0.00161056
Down	RPA2; XPA; RPA3; RFC4; RFC3; MNAT1; POLR2K; COPS2; ERCC8; GTF2H5; COPS4; POLK; PPIE; COPS3;	GO:0006283~transcription-coupled nucleotide-excision repair	14	73	19.1781	0.00165638
Down	AURKA; CFLAR; TRIAP1; OPA1; PSMD10; PIAS1; UFL1; TNFAIP8; BAG4; SLC25A27; CDK1; NPM1; BRAF; RPS6KB1; SNCA; PTGFR; MAPK8; GCLC; SERPINB9; MNAT1; PRKAA2; ADAMTS20; PTEN; TMF1; GLO1; BNIP1; MAD2L1; BIRC2; ZNF268; KIF14; STIL; ZFAND6; NAA16; FIGNL1; TAX1BP1; AHI1; PHIP; HDAC2; KIFAP3; APBB2; APIP; USP47; BARD1; PDCD10; SYCP2; WNK3; ATG5; TAF9B; PROK2; TMBIM4; AGO4; TOPORS; KLHL20; TMEM14A;	GO:0043066~negative regulation of apoptotic process	54	485	11.134	0.00165734
Down	NUPL2; SSB; NUP107; NUP54; NUP43; NUP37; NUP35; NDC1; NUP58;	GO:0006409~tRNA export from nucleus	9	34	26.4706	0.0017214
Down	PDE2A; PDE5A; PDE1A; PDE10A;	GO:0046069~cGMP catabolic process	4	5	80	0.00183249
Down	NEK2; KIF11; MAP9; CEP85;	GO:0046602~regulation of mitotic centrosome separation	4	5	80	0.00183249
Down	GPR143; BBS7; BLOC1S5; BBS2; ARL6; MKKS; BLOC1S6;	GO:0032402~melanosome transport	7	21	33.3333	0.00188611
Down	NPM1; H1F0; SETSIP; HMGB2; HIST1H2BB; NAP1L1; SHPRH; HP1BP3; HIST2H3A; TSPYL5; NAP1L3; HIST1H2BM; NAP1L2; ASF1A; H2BFS;	GO:0006334~nucleosome assembly	15	83	18.0723	0.00192782
Down	TTC26; ARL3; BBS9; TTC21B; TBC1D32; ARL6; ATP6V1D; IFT20;	GO:0061512~protein localization to cilium	8	28	28.5714	0.00205525
Down	KIF11; CENPE; KIF23; BNIP1; KIF18A; SCFD1; KIFAP3; KIF2C; RACGAP1; KIF15; COPG2; KIF3A; RAB6C; DNAJC28; GOLPH3L;	GO:0006890~retrograde vesicle-mediated transport, Golgi to endoplasmic reticulum	15	84	17.8571	0.00213571
Down	NDC80; CENPE; KIF2C; CENPC; NUF2;	GO:0051315~attachment of mitotic spindle microtubules to kinetochore	5	10	50	0.00215495
Down	SOCS6; JAK2; SMPD2; STK17B; FER; STMN1; RGS7; TGFBR3; DEPDC1; NET1; ZBTB33; MAP4K3; DEPDC4; PATJ; CD200R1; DEPDC1B; APBB2; SPSB4; DEPDC7; WNK3; RACGAP1; ECT2; NUDT4; STK39; PRKAG2; PLCL2; ICK; GRIP1; ASB3; MAP3K4; RPS6KB1; MAPK6; GCOM2; MELK; CAMK4; DGKB; MASTL; DGKG; IRAK3; PPP1R1C; PRKCB; DGKE; PRKAA2; MAPK8;	GO:0035556~intracellular signal transduction	44	381	11.5486	0.00227946
Down	PIP5K1B; IMPA1; PTEN; PTPN13; TPTE2; PI4K2B; FIG4; PIK3R3; CDS1; PLEKHA8; MTMR12; PLEKHA1; MTMR7; MTMR6;	GO:0006661~phosphatidylinositol biosynthetic process	14	76	18.4211	0.00230071
Down	EFCAB7; PPP1R12A; CLOCK; FGF10; TRIAP1; ZNF292; CCNT2; MITF; LRP6; MED6; YEATS4; IL33; ONECUT2; POMC; NPM1; MET; SETSIP; TOP2A; ATF2; CREB1; ZNF24; ATF1; FGFR2; BMP5; USF1; CCNC; HMGB2; ACVR2A; RBL1; ARID4A; OTX2; RORA; MMP12; P2RY1; CDK8; MNAT1; ZNF131; ZNF143; TBPL1; SP3; PAX5; NHLH2; CREM; HSF2; EXOSC9; RBPJ; GABPA; GABPB1; TEF; TFCP2; RLF; NOG; MED21; SNW1; NFYC; TFDP2; ZNF268; NR6A1; TAF7; H…	GO:0045944~positive regulation of transcription by RNA polymerase II	108	1134	9.52381	0.00235209
Down	AURKA; TTK; KIF11; KIZ; ASPM; KNSTRN;	GO:0007051~spindle organization	6	16	37.5	0.00246346
Down	TYW5; SSB; ADAT2; PUS3; THG1L; TRUB1; THUMPD1; TRIT1;	GO:0006400~tRNA modification	8	29	27.5862	0.00247225
Down	NUPL2; CFLAR; MAP3K7; BUB1; RNGTT; PRKRA; EIF4E; NPM1; FDPS; CREB1; TBP; CCNA2; PSMA3; PSMA4; RBL1; TSPAN7; NUP107; ABCE1; GTF2B; SATB1; DLG1; SNW1; TAF5; RICTOR; NUP54; NUP43; NUP37; NUP35; WDR48; CD200R1; TNPO1; CUL5; FBXW7; MAP3K5; NDC1; NUP58; ULBP3; ULBP1; AZI2; TBK1; HCFC2; DYNC1LI1; IVNS1ABP;	GO:0016032~viral process	43	372	11.5591	0.00249639
Down	PDE2A; ZBTB14; MITF; HSBP1; PSMD10; PIAS1; H1F0; NR2C1; ATF2; FGFR2; PEX2; RBL1; BMI1; SOX6; SNCA; MMP12; CDKN1C; UBE2D1; ZNF136; ZNF140; ZNF131; UBE2D3; COPS2; PKIA; SARNP; PURA; SATB1; SP3; PAX5; CREM; RBPJ; GABPA; PPID; DLG1; NOG; SNW1; ZNF268; NR6A1; TAF7; EZH2; OTUD7B; JAZF1; NKAP; ZC3H8; MCPH1; ZNF675; HDAC2; N4BP2L2; NODAL; RNF2; SMAD5; TBL1XR1; EPC1; SUV39H2; TAF9B; PRDM5; DUSP22; THAP1; …	GO:0000122~negative regulation of transcription by RNA polymerase II	81	814	9.95086	0.00277452
Down	CKS2; CDK1; CCNG1; CCNG2; CCNB1; CCNA2; CCNJ;	GO:0044772~mitotic cell cycle phase transition	7	23	30.4348	0.0028874
Down	NDC80; CENPH; SMC4; NUF2;	GO:0051383~kinetochore organization	4	6	66.6667	0.00289473
Down	CDK1; KNL1; MTBP; SPDL1; TTK;	GO:0034501~protein localization to kinetochore	5	11	45.4545	0.00296504
Down	KPNA2; NUP35; RGPD5; NUP54; RGPD3; KPNA5;	GO:0006607~NLS-bearing protein import into nucleus	6	17	35.2941	0.00314843
Down	PIGN; PIGA; PIGP; PIGC; PIGM; PIGV;	GO:0016254~preassembly of GPI anchor in ER membrane	6	17	35.2941	0.00314843
Down	TMEM150C; PSMD10; ABCB1; PSMA1; PSMA2; PSMA3; PSMA4; SLC6A1; GJA5; SLCO1A2; PEX3; PSMA6; PSMC6; SLC10A7; SV2C; SLC18B1; GJB7; SLCO4C1; SLC16A14; SLCO6A1; SLC22A15; MFSD9; SLC44A5; SLC25A40; ABCA5; SLC2A13; SLCO5A1; ECHDC1; ABCD2; STEAP1; FLVCR1; SLCO1B1; SLC19A2; ABCG2;	GO:0055085~transmembrane transport	34	279	12.1864	0.00317699
Down	SOCS6; CREG1; YEATS4; ACTL6A; IGSF11; TSPYL5; KCTD6; NSMCE3; ING2; EPC1; ING3; VPS54;	GO:0040008~regulation of growth	12	62	19.3548	0.00323384
Down	IQCB1; BBS12; LCA5; BBS10; MDM1; BBS2; CDH23; MKKS; SPATA7;	GO:0045494~photoreceptor cell maintenance	9	38	23.6842	0.00327809
Down	CCNB1; CENPE; KIF14; CEP55; CDCA8; KIF18A; PIBF1; SPDL1; KIF2C;	GO:0007080~mitotic metaphase plate congression	9	39	23.0769	0.00380191
Down	RPP14; SSB; RPP38; RPP30; KIAA0391;	GO:0001682~tRNA 5'-leader removal	5	12	41.6667	0.00397384
Down	PRKCB; CDK1; CCNB1; CNEP1R1; VRK1;	GO:0007077~mitotic nuclear envelope disassembly	5	12	41.6667	0.00397384
Down	SGO1; CEP135; NIN; KIF3A; RTTN;	GO:0010457~centriole-centriole cohesion	5	12	41.6667	0.00397384
Down	CCNT2; CCNC; CDKN2C; PTEN; CDKN3; MNAT1; CCNG1; CCNB1; CCNG2; CCNJ; CCNA2;	GO:0000079~regulation of cyclin-dependent protein serine/threonine kinase activity	11	56	19.6429	0.00427547
Down	N6AMT1; ABCE1; MTRF1; MTRF1L;	GO:0006415~translational termination	4	7	57.1429	0.004312
Down	HOXA2; BMI1; MLLT3; MTF2;	GO:0007379~segment specification	4	7	57.1429	0.004312
Down	USP1; ATXN3; USP47; USP15;	GO:0035520~monoubiquitinated protein deubiquitination	4	7	57.1429	0.004312
Down	NUPL2; CDC40; ZC3H11A; EIF4E; NUP107; MAGOH; SARNP; SRSF11; NUP54; NUP43; NUP37; NUP35; MAGOHB; THOC1; NDC1; NUP58;	GO:0006406~mRNA export from nucleus	16	101	15.8416	0.00444343
Down	PEX7; PEX1; SCP2; PEX2; ACOT2; HSD17B4; UBE2D1; UBE2D3; EHHADH; ZFAND6; PEX13; CROT;	GO:0006625~protein targeting to peroxisome	12	65	18.4615	0.00451302
Down	MED7; ACTL6A; PRKCB; SP4; BIRC2; TRIP11; TAF12; CCAR1; SMARCE1; TADA1; TDRD3; MED23; MED31; HCFC2;	GO:1903508~positive regulation of nucleic acid-templated transcription	14	83	16.8675	0.00462922
Down	MAP3K7; TRIM13; PRKAA2; C9orf72; TBK1; SCOC; SESN1; SESN3;	GO:0016239~positive regulation of macroautophagy	8	33	24.2424	0.00483729
Down	LSM3; LSM6; EXOSC9; DCP2; EXOSC8; CNOT7; EXOSC1; HBS1L;	GO:0043928~exonucleolytic catabolism of deadenylated mRNA	8	33	24.2424	0.00483729
Down	APPBP2; MKKS; BBS7; TMEM167A; RASSF9; AFTPH;	GO:0046907~intracellular transport	6	19	31.5789	0.0049303
Down	AURKA; STIL; MCPH1; CEP192; PIBF1; CEP83;	GO:0071539~protein localization to centrosome	6	19	31.5789	0.0049303
Down	MET; STMN1; SNCA;	GO:0070495~negative regulation of thrombin-activated receptor signaling pathway	3	3	100	0.0049567
Down	TXNDC9; MPPED1; METTL18; ZBTB11; MAGEA4; MRPS22; GNL2; HSP90AA2P; TMEM132B; HMGN3; HIST2H2AC; HSP90AB3P; HSP90AA4P; EEF1A1P5; CRYBG3; HIST2H2AA3; DCHS2; ASCL5; THNSL2; HIST2H2AB; THNSL1; CEP57L1; LRRC34; SAMD12; NECAB1; FAM184A; GSTCD; RPLP0P6; KBTBD7; EXOSC8; ZBTB8A; ISOC1; KIF12; IMMP1L; TMEM56; ZNF558; DEPDC7; HIST1H2AJ; SULT4A1; CHCHD7; FSD1L; GCOM2; PRRG3; GPR63; ACTR3C; HDHD2; MRPL46; ZBTB2…	GO:0008150~biological_process	62	609	10.1806	0.00517171
Down	CDKN1C; ANLN; CDC14B; CDC14C; CDC14A;	GO:0007096~regulation of exit from mitosis	5	13	38.4615	0.00520595
Down	DCK; NMNAT3; NMNAT2; NMNAT1; PRPSAP2;	GO:0009165~nucleotide biosynthetic process	5	13	38.4615	0.00520595
Down	RIOK3; RIOK1; RIOK2; NOL11; LSM6;	GO:0030490~maturation of SSU-rRNA	5	13	38.4615	0.00520595
Down	CENPE; CENPC; CENPW; CENPN; CENPH;	GO:0051382~kinetochore assembly	5	13	38.4615	0.00520595
Down	CLOCK; FGF10; MITF; LRP6; PIAS1; ZIC2; YEATS4; NPM1; CREB1; TBP; CCNA2; HMGB2; OTX2; RORA; MLLT3; CDKN1C; BRCA2; ZXDA; TFAM; SP3; POU3F1; MECOM; ILF2; RLF; NR1D2; CAMK4; EDRF1; NAA16; KDM7A; SETD3; GPBP1; SFR1; RFX6; YAF2; ANKRD49; PHIP; RORB; HDAC2; MED30; DNAJC2; MAP3K5; SMAD5; LGR4; TBL1XR1; ING2; EPC1; ZNF287; ENY2; TOPORS; MED17; FZD1; ZNF281; GRIP1; ZNF711; USP16; NFYB; MTF2; SS18L2;	GO:0045893~positive regulation of transcription, DNA-templated	58	564	10.2837	0.00552501
Down	POLB; RPA2; RPA3; DNA2; WRN; NEIL3; USP47; XPA;	GO:0006284~base-excision repair	8	34	23.5294	0.00563552
Down	TBP; ZNF143; POLR2K; POLR3GL; POLR3C; POLR3F; GTF3C3; IVNS1ABP;	GO:0006383~transcription by RNA polymerase III	8	34	23.5294	0.00563552
Down	NUPL2; NUP107; NUP54; NUP43; NUP37; NUP35; NDC1; NUP58; PRKAG2;	GO:0006110~regulation of glycolytic process	9	42	21.4286	0.00577305
Down	HMGB2; RBL1; DEK; SATB1; TAF5; HMGN3; EZH2; RSBN1; HIST2H3A; L3MBTL3; DNAJC2; ING2; TDRD3; BRWD1; MTF2; HIST1H2AJ; HIST2H2AC; HIST2H2AB; HIST2H2AA3;	GO:0006325~chromatin organization	19	134	14.1791	0.00603082
Down	GEMIN2; SNRPE; SMN1; GEMIN6; GEMIN8; DDX20;	GO:0051170~import into nucleus	6	20	30	0.00605623
Down	GTF3C3; TBPL1; TBP; BDP1;	GO:0070898~RNA polymerase III preinitiation complex assembly	4	8	50	0.00613207
Down	CCP110; CEP97; TBC1D7; ODF2L;	GO:1902018~negative regulation of cilium assembly	4	8	50	0.00613207
Down	HAT1; YEATS4; ACTL6A; BRCA2; EPC1; ING3; MSL3P1; MSL3;	GO:0043967~histone H4 acetylation	8	35	22.8571	0.00653017
Down	DOC2B; SYT4; RIMS1; RIMS4; SYT2;	GO:0048791~calcium ion-regulated exocytosis of neurotransmitter	5	14	35.7143	0.00668549
Down	TBP; GTF2B; TAF7; MED6; TAF12;	GO:0051123~RNA polymerase II preinitiation complex assembly	5	14	35.7143	0.00668549
Down	OPA1; RP2; LRAT; ZIC2; CRYBA1; CRYGD; RGR; GPR143; POU6F2; CRYZ; PDCL; BBS9; RIMS1; BBS7; MYO3A; BBS10; RORB; DNAJC19; BBS2; ARL6; CDH23; MKKS; SPATA7; OCLM; CRYBB2; CRYBG3;	GO:0007601~visual perception	26	208	12.5	0.00676691
Down	GEMIN2; SNRPE; SMN1; GEMIN6; GEMIN8; DDX20; COIL;	GO:0000387~spliceosomal snRNP assembly	7	28	25	0.00714377
Down	MIER3; MIER1; HDAC2; SAP30L; PRDM5; MSL3P1; TBL1XR1; MSL3;	GO:0016575~histone deacetylation	8	36	22.2222	0.00752826
Down	SNCG; MTTP; SVBP; RAB3C; CTAGE5; COPG2; RAB8B; TMEM167A; TVP23B; TANGO6;	GO:0009306~protein secretion	10	53	18.8679	0.00801179
Down	PSMD10; FGFR1OP; CDC42; EXOSC9; H3F3C; CSNK2A3; FAM122A; USP47; SLC25A33; TAF9B; CDKN2AIP; ZNF639; N6AMT1;	GO:0030307~positive regulation of cell growth	13	80	16.25	0.00813188
Down	ICK; IFT52; TTC26;	GO:0035720~intraciliary anterograde transport	3	4	75	0.00824908
Down	NUDT4; NUDT11; NUDT10;	GO:0071543~diphosphoinositol polyphosphate metabolic process	3	4	75	0.00824908
Down	NUDT10; NUDT11; NUDT4;	GO:1901907~diadenosine pentaphosphate catabolic process	3	4	75	0.00824908
Down	NUDT11; NUDT10; NUDT4;	GO:1901909~diadenosine hexaphosphate catabolic process	3	4	75	0.00824908
Down	NUDT10; NUDT11; NUDT4;	GO:1901911~adenosine 5'-(hexahydrogen pentaphosphate) catabolic process	3	4	75	0.00824908
Down	PPP1R12A; CLOCK; THAP12; PRKAB2; PPP1R12B; JAK2; RASSF9; PDE5A; FAM13A; ACTL6A; POMC; PRKCB; NPM1; MET; CALCB; IAPP; IFNGR1; CREB1; STMN1; RPS6KB1; PTPRM; IMPA1; CRABP1; NTS; GRK3; DEK; VIPR2; GRIA2; CXCL5; MAP2K4; XCL1; DGKG; GDI2; GPR143; MAP2K6; STC1; PRKAA2; KCNK10; GMFB; COPS2; FGF12; ARHGAP8; TNFRSF17; CREM; PLCXD2; PRKG2; ITGB3BP; PPP2R5C; PDCL; NAE1; ARHGAP19; PTPRK; RASA2; CAMK4; MAPK6; …	GO:0007165~signal transduction	91	977	9.31423	0.00827437
Down	HMGB2; TBPL1; TMF1; PYGO1;	GO:0007289~spermatid nucleus differentiation	4	9	44.4444	0.00839858
Down	CREB1; CCNA2; PTEN; SLC25A33;	GO:1990314~cellular response to insulin-like growth factor stimulus	4	9	44.4444	0.00839858
Down	SQLE; PRKAG2; MSMO1; HMGCR; SC5D;	GO:0016126~sterol biosynthetic process	5	15	33.3333	0.00843583
Down	UFL1; KCTD6; UBA5; GPAM; UFSP2;	GO:0033146~regulation of intracellular estrogen receptor signaling pathway	5	15	33.3333	0.00843583
Down	PRKRA; SNIP1; AGO3; AGO4; DICER1;	GO:0035196~production of miRNAs involved in gene silencing by miRNA	5	15	33.3333	0.00843583
Down	RPA2; XPA; RPA3; RFC4; RFC3; GTF2H5; CHD1L; POLK;	GO:0006296~nucleotide-excision repair, DNA incision, 5'-to lesion	8	37	21.6216	0.00863683
Down	LRP6; TCP1; CCT8; RAB28; CCT2; SCFD1; CCT6B; MTMR12;	GO:1901998~toxin transport	8	37	21.6216	0.00863683
Down	FGF10; FGFR2; NODAL; SMAD5; LRP6; RIPPLY2;	GO:0009880~embryonic pattern specification	6	22	27.2727	0.00885061
Down	AURKA; MAP3K13; JAK2; STK17B; FER; FGFR2; TTK; CLK1; NEK2; EPHA4; MAP3K9; MELK; MYO3A; UHMK1; VRK1; RIOK2; WNK3; CLK4; STK26; STK39; IRAK3; CAMK4;	GO:0046777~protein autophosphorylation	22	172	12.7907	0.00957333
Down	RPA2; RPA3; BRCA2; MMS22L; SFR1; MEIOB; WDR48; RNF138; RAD51AP1; RBBP8; MCM9; RAD54B; WRN;	GO:0000724~double-strand break repair via homologous recombination	13	82	15.8537	0.00968174
Down	ORC4; PRIM1; PRIM2; PURA; POLE4; ORC3; ORC5;	GO:0006270~DNA replication initiation	7	30	23.3333	0.00974866
Down	TBP; MNAT1; POLR2K; TTF1; TAF1B; GTF2H5; TAF1D;	GO:0006363~termination of RNA polymerase I transcription	7	30	23.3333	0.00974866
Down	EED; BMI1; RBBP4; EZH2; HIST2H3A; EPC1; MTF2;	GO:0045814~negative regulation of gene expression, epigenetic	7	30	23.3333	0.00974866
Down	KIF11; MAP9; SPICE1; CEP192; PIBF1; NEK2; MZT1;	GO:0090307~mitotic spindle assembly	7	30	23.3333	0.00974866
Down	RPA2; XPA; RPA3; RFC4; RFC3; GTF2H5; CHD1L; POLK;	GO:0033683~nucleotide-excision repair, DNA incision	8	38	21.0526	0.00986295
Down	USP1; RPA2; RPA3; RFC4; RFC3; MRPS35; MRPS9; WDR48;	GO:0042769~DNA damage response, detection of DNA damage	8	38	21.0526	0.00986295
Down	FGF10; LGR5; PSMD10; FGFR2; PSMA1; PSMA2; PSMA3; PSMA4; PSMA6; PSMC6; RSPO1; ASPM; USP47; LGR4; TBL1XR1; RNF146; GSKIP; CSNK1G3; GPC5;	GO:0090263~positive regulation of canonical Wnt signaling pathway	19	142	13.3803	0.0102525
Down	AP3B1; SNX2; NPM1; ARFIP1; RIMS1; EXPH5; AP3S1; APPBP2; SORCS2; C17orf75; VPS45; COPG2; SNX6; SNX13; STX6; USP6NL; RAB6C; ARL5B; RAB32; RAB33A; DNAJC27; RAB1C; ARL6; STX7; RAB30; RAB28; TBC1D3E; RAB3C; RAB8B; RAB23; TBCK; NAPB; ARL4A; RABGAP1L; ARL5A;	GO:0006886~intracellular protein transport	35	316	11.0759	0.0104105
Down	STMN1; KIF14; KIF18A; KIF2C; STMN2;	GO:0007019~microtubule depolymerization	5	16	31.25	0.0104793
Down	AP3B1; BLOC1S2; BLOC1S5; AP3S1; BLOC1S6;	GO:0048490~anterograde synaptic vesicle transport	5	16	31.25	0.0104793
Down	H1F0; SIRT4; MSL3P1; EED; BMI1; MSL3;	GO:0006342~chromatin silencing	6	23	26.087	0.0105475
Down	DPM1; PIGA; PIGP; PIGC; PIGV; PIGN;	GO:0006506~GPI anchor biosynthetic process	6	23	26.087	0.0105475
Down	FABP3; SNCA; ACADSB; CREM; MSMO1; ABHD5; CROT; ANGPTL3; ACOT2; GPAM;	GO:0006631~fatty acid metabolic process	10	56	17.8571	0.011063
Down	NUPL2; POLR2K; NUP107; HIST2H3A; NUP54; NUP43; NUP37; NUP35; NDC1; NUP58;	GO:0060964~regulation of gene silencing by miRNA	10	56	17.8571	0.011063
Down	MITF; POLR2K; ILF2; LIN52; TAF1B; LIN9; GPBP1; TCEANC; SCAI; TCEANC2; EPC1; MYNN; TOPORS; THAP1; SWT1;	GO:0006351~transcription, DNA-templated	15	103	14.5631	0.0111363
Down	ZNF143; POLR3C; POLR3F; TENM1;	GO:0006359~regulation of transcription by RNA polymerase III	4	10	40	0.0111505
Down	OTUD3; YOD1; OTUD7B; OTUD7A;	GO:0035871~protein K11-linked deubiquitination	4	10	40	0.0111505
Down	TWF1; TMSB15A; TMSB15B; TMSB4Y;	GO:0042989~sequestering of actin monomers	4	10	40	0.0111505
Down	RPA2; RPA3; BRCA2; ATXN3; ERCC8; GTF2H5; NEIL3; RBBP8;	GO:0006289~nucleotide-excision repair	8	39	20.5128	0.0112137
Down	NDC80; NEK2; MAD2L1; SMC4; KNSTRN; KIF18A; CDCA8;	GO:0000070~mitotic sister chromatid segregation	7	31	22.5806	0.0112833
Down	TRMT11; TRMT10A; THUMPD2; TYW3; TRMT5; MTO1; TRMT13;	GO:0030488~tRNA methylation	7	31	22.5806	0.0112833
Down	RAD1; RAD17; POLB; TOP2A; ATF2; ERCC8; WRN; SHPRH; STXBP4; CHD1L; APLF; RNF168; MASTL; USP47; UBE2E2; SMC6; BARD1; SLF1; ARMT1; TOPORS; FANCL; MCM9; CDKN2AIP; ETAA1; POLK; OARD1; USP16; SIRT4;	GO:0006974~cellular response to DNA damage stimulus	28	241	11.6183	0.0119644
Down	POLB; RPA2; RPA3; RFC4; RFC3; POLK;	GO:0006297~nucleotide-excision repair, DNA gap filling	6	24	25	0.0124625
Down	KIF23; RACGAP1; ANLN;	GO:0000915~actomyosin contractile ring assembly	3	5	60	0.012554
Down	INSIG1; BMP5; INSIG2;	GO:0010894~negative regulation of steroid biosynthetic process	3	5	60	0.012554
Down	KIF14; EZH2; CLP1;	GO:0021695~cerebellar cortex development	3	5	60	0.012554
Down	LIN28B; LIN28A; CSTF3;	GO:0031123~RNA 3'-end processing	3	5	60	0.012554
Down	NPM1; EIF2A; MRPL22;	GO:0042255~ribosome assembly	3	5	60	0.012554
Down	SGO1; SMC4; NUF2;	GO:0045132~meiotic chromosome segregation	3	5	60	0.012554
Down	SGO2; BUB1; BUB1B;	GO:0051754~meiotic sister chromatid cohesion, centromeric	3	5	60	0.012554
Down	KIAA0391; TRMT5; TRMT10C;	GO:0070901~mitochondrial tRNA methylation	3	5	60	0.012554
Down	PLK4; CEP152; CEP63;	GO:0098535~de novo centriole assembly involved in multi-ciliated epithelial cell differentiation	3	5	60	0.012554
Down	EPB41; GNAI1; GPSM2;	GO:1904778~positive regulation of protein localization to cell cortex	3	5	60	0.012554
Down	PPP1R12A; CETN3; CDK1; NPM1; HAUS3; HAUS1; TUBE1; SSX2IP;	GO:0007098~centrosome cycle	8	40	20	0.0126961
Down	MITF; RASSF2; LGR4; LRP5L; LRP6;	GO:0046849~bone remodeling	5	17	29.4118	0.0128369
Down	TBP; MNAT1; POLR2K; TAF1B; GTF2H5; TAF1D; RRN3P1;	GO:0006361~transcription initiation from RNA polymerase I promoter	7	32	21.875	0.0129853
Down	AP3B1; BLOC1S2; BLOC1S5; AP3S1; SPAST; BLOC1S6; KIF3A;	GO:0008089~anterograde axonal transport	7	32	21.875	0.0129853
Down	ACVR2A; PBX1; HSD17B7; SP3; NOG; TAPT1; SLC35D1;	GO:0048706~embryonic skeletal system development	7	32	21.875	0.0129853
Down	SOBP; OPA1; CCNA2; GABRB3; EPHA4; RPGRIP1L; IFT20;	GO:0090102~cochlea development	7	32	21.875	0.0129853
Down	EED; LRAT; TFRC; CREB1; NFYB; CTH; PIGA; NUP35; PDCD10; CACYBP; MYNN; PRDM5; BCLAF1; MTF2;	GO:1990830~cellular response to leukemia inhibitory factor	14	96	14.5833	0.013739
Down	CLOCK; ZBTB14; EED; ZIC2; ZNF12; ZNF24; HMGB2; ARID4A; XCL1; GCLC; CDKN1C; ZBED6; SP3; MECOM; RBPJ; STRN3; SNW1; C1D; TFDP2; NR1D2; PTPRK; TAF7; EZH2; DEPDC1; BEND5; ZBTB33; CIR1; YAF2; NKAP; ZC3H8; ZNF540; RORB; HDAC2; SMARCE1; EID2B; USP47; UIMC1; LGR4; PCGF6; EPC1; SUV39H2; PRDM5; BCLAF1; ZNF639; CNOT7; SNX6; FZD1; ZNF281; ZNF776; COPS2; LDB2; ZNF418; SOX6;	GO:0045892~negative regulation of transcription, DNA-templated	53	535	9.90654	0.0142469
Down	KATNA1; FIGNL1; KATNAL2; SPAST;	GO:0051013~microtubule severing	4	11	36.3636	0.0144215
Down	DSC2; DLG1; PKP2; CTNNA3;	GO:0098911~regulation of ventricular cardiac muscle cell action potential	4	11	36.3636	0.0144215
Down	PSMD10; PSMA1; PSMA2; PSMA3; PSMA4; UBE2D1; PSMA6; UBE2D3; PSMC6; ERCC8; BIRC2; SHPRH; UBE2V2; HECTD2; UBE3D; ZNF738; FBXO22; FBXO30; FBXW7; CHFR; TOPORS; FBXO9; FBXL3; PELI2; HACE1; TRIM2; PELI1;	GO:0000209~protein polyubiquitination	27	234	11.5385	0.0144251
Down	MPHOSPH10; GEMIN2; PRPF3; SRSF10; BCAS2; SNRNP40;	GO:0000375~RNA splicing, via transesterification reactions	6	25	24	0.0146088
Down	FIGNL1; MEIOB; KIF18A; SYCP2; AGO4; MLH3;	GO:0007140~male meiotic nuclear division	6	25	24	0.0146088
Down	GRID2; PTEN; CCDC88A; ZNF804A; ULK4; IL1RAPL1;	GO:0010975~regulation of neuron projection development	6	25	24	0.0146088
Down	FGF10; CDK1; ATF1; MAP2K4; DNA2; CACYBP;	GO:0045740~positive regulation of DNA replication	6	25	24	0.0146088
Down	BUB1; BUB1B; RAD17; DLG1; MAD2L1; CHFR; ZWILCH;	GO:0007093~mitotic cell cycle checkpoint	7	33	21.2121	0.014864
Down	ATXN3; OTUD3; YOD1; OTUD7B; USP33; OTUD7A; USP50;	GO:0071108~protein K48-linked deubiquitination	7	33	21.2121	0.014864
Down	STK39; MAP4K3; MAP2K4; MAP3K8; PAK5; STK26; MAP3K4; PAK3; MAP2K6;	GO:0023014~signal transduction by protein phosphorylation	9	50	18	0.0148781
Down	CDC40; ZC3H11A; MAGOH; SARNP; SRSF11; CSTF3; CLP1; MAGOHB; THOC1; RPRD1A;	GO:0031124~mRNA 3'-end processing	10	59	16.9492	0.0149217
Down	CCNT2; RNGTT; SNAPC5; PTTG1; CREB1; TBP; USF1; GTF2E2; DEK; MLLT3; MNAT1; ZNF136; ZNF143; POLR2K; COPS2; TBPL1; POU6F2; TMF1; GTF2B; PAX5; HSF2; GABPA; TAF5; TAF7; TRIP11; ZNF141; TAF12; GTF2H5; FUBP1; TAF9B;	GO:0006366~transcription by RNA polymerase II	30	269	11.1524	0.015401
Down	PEX7; PEX1; PEX2; PEX3; TMEM135;	GO:0007031~peroxisome organization	5	18	27.7778	0.0155281
Down	RLF; ZBED9; KRBA2; THAP9; GIN1;	GO:0015074~DNA integration	5	18	27.7778	0.0155281
Down	SLCO1A2; SLCO4C1; SLCO1B1; SLCO6A1; SLCO5A1;	GO:0043252~sodium-independent organic anion transport	5	18	27.7778	0.0155281
Down	PPIP5K2; DCK; MVK; N4BP2; PSTK; IPMK; PANK1; CLP1; RFK; LRGUK; PANK3; ETNK1; AK6; GK;	GO:0016310~phosphorylation	14	98	14.2857	0.0159096
Down	MED7; EIF4E; MED21; NKAP; MED30; NODAL; LIN28A; METTL14; MTF2;	GO:0019827~stem cell population maintenance	9	51	17.6471	0.016506
Down	PAK5; MAP3K4; STK39; STK26; PAK3; MAP2K4; MAP3K8; MAP2K6; MAP4K3;	GO:0031098~stress-activated protein kinase signaling cascade	9	51	17.6471	0.016506
Down	PIPSL; PIP5K1B; IMPA1; FAM126A; PIK3R3; PI4KAP1; PI4K2B; FAM126B; SOCS6;	GO:0046854~phosphatidylinositol phosphorylation	9	51	17.6471	0.016506
Down	TCP1; CCT8; NEK2; CCT2; NEK7; PKIB; MAP3K4;	GO:0032212~positive regulation of telomere maintenance via telomerase	7	34	20.5882	0.0169283
Down	AKAP3; PPP4R4; NECAB1; RBBP8; TBL1XR1; ZFP14;	GO:0001835~blastocyst hatching	6	26	23.0769	0.0169989
Down	AUH; MCCC1; HMGCLL1;	GO:0006552~leucine catabolic process	3	6	50	0.0179147
Down	MEIOB; MLH3; MEIOC;	GO:0007144~female meiosis I	3	6	50	0.0179147
Down	ADCYAP1R1; PTEN; LRP11;	GO:0033555~multicellular organismal response to stress	3	6	50	0.0179147
Down	GPSM2; ASPM; AKAP9;	GO:0051661~maintenance of centrosome location	3	6	50	0.0179147
Down	GAS1; RNF139; SCFD1;	GO:0060628~regulation of ER to Golgi vesicle-mediated transport	3	6	50	0.0179147
Down	DSC2; PKP2; CTNNA3;	GO:0086073~bundle of His cell-Purkinje myocyte adhesion involved in cell communication	3	6	50	0.0179147
Down	KIAA0391; TRMT10C; TRMT10A;	GO:0090646~mitochondrial tRNA processing	3	6	50	0.0179147
Down	SNCA; ARG2; SLC25A33;	GO:1903426~regulation of reactive oxygen species biosynthetic process	3	6	50	0.0179147
Down	CEP135; CEP295; CENPJ;	GO:1904951~positive regulation of establishment of protein localization	3	6	50	0.0179147
Down	CDC40; ZC3H11A; EIF4E; MAGOH; SARNP; SRSF11; MAGOHB; THOC1;	GO:0006405~RNA export from nucleus	8	43	18.6047	0.0180013
Down	MAP10; CEP126; HOOK1; KATNAL2; KATNA1; CCDC88A; SPAST; FIGNL1;	GO:0031122~cytoplasmic microtubule organization	8	43	18.6047	0.0180013
Down	PRPSAP2; FGFR2; STC1; MCPH1; BBX; TTC9; SMAD5; TMEM38B;	GO:0060348~bone development	8	43	18.6047	0.0180013
Down	ARHGEF9; FAM13A; GDI2; CDC42; ARHGAP8; ARHGAP5; ARHGAP19; ARHGAP44; SYDE2; NET1; ARHGAP30; RHOT1; DEPDC1B; FGD4; DEPDC7; RACGAP1; ECT2; ARHGAP20;	GO:0051056~regulation of small GTPase mediated signal transduction	18	141	12.766	0.0180981
Down	PRPF3; SRSF10; SRSF12; DDX20;	GO:0000244~spliceosomal tri-snRNP complex assembly	4	12	33.3333	0.0182404
Down	ATXN3; UBE2W; OMA1; NGLY1;	GO:0006515~protein quality control for misfolded or incompletely synthesized proteins	4	12	33.3333	0.0182404
Down	PDE5A; SLC8A1; RGS2; ATP1A2;	GO:0055119~relaxation of cardiac muscle	4	12	33.3333	0.0182404
Down	TIMM21; GRPEL2; TIMM17A; DNAJC19; DNAJC15;	GO:0030150~protein import into mitochondrial matrix	5	19	26.3158	0.0185708
Down	AP3B1; GPR143; BLOC1S2; BLOC1S5; BLOC1S6;	GO:0032438~melanosome organization	5	19	26.3158	0.0185708
Down	JAK2; MET; FER; FGFR2; EPHA3; TTK; MAP2K4; CLK1; MAP2K6; EPHA4; ROR1; TWF1; MELK; TTN; TESK2; CLK4;	GO:0018108~peptidyl-tyrosine phosphorylation	16	121	13.2231	0.0190745
Down	CDC7; CDK1; CCNB1; PBX1; PHOX2B; FBXO5;	GO:0010971~positive regulation of G2/M transition of mitotic cell cycle	6	27	22.2222	0.0196446
Down	MAP3K7; BRCA2; DR1; TAF12; TADA1; POLE4; MBIP; TAF9B;	GO:0043966~histone H3 acetylation	8	44	18.1818	0.0200779
Down	PSMD10; PSMA1; PSMA2; PSMA3; PSMA4; PSMA6; PSMC6; EXOSC9; DCP2; XRN1; SERBP1; TNPO1; EXOSC8; EXOSC1; FXR1;	GO:0043488~regulation of mRNA stability	15	112	13.3929	0.0207268
Down	IRGM; PRKRA; CREB1; TCP1; RASSF2; CCT8; EPHA4; PTEN; CCT2; OTUD3; NAA16; STXBP4; USP33; FBXW7; PDCD10; GBA3; TAF9B; A1CF; HSP90AA4P; SUGT1; HSP90AA2P;	GO:0050821~protein stabilization	21	176	11.9318	0.0211006
Down	ST8SIA3; TRIP11; FUT10; ST6GALNAC3; ST6GALNAC5; B3GNT5; EDEM3; B3GAT2; EXTL2; B4GALT6; FUT9; ST3GAL6; B3GALNT1;	GO:0006486~protein glycosylation	13	92	14.1304	0.0211463
Down	MPHOSPH10; NSA2; RPP38; RPP30; EXOSC9; C1D; FRG1; PWP2; GTF2H5; EXOSC8; DDX47; NOL11; TEX10; NOP58; UTP11; EXOSC1; ESF1; RPF1;	GO:0006364~rRNA processing	18	144	12.5	0.0214677
Down	SOCS6; ATE1; PSMA2; PSMA3; PSMA1; PSMA6; PSMA4;	GO:0010498~proteasomal protein catabolic process	7	36	19.4444	0.0216479
Down	DLG1; MPP7; FRMPD2B; MPP5; PATJ; ECT2; F11R;	GO:0070830~bicellular tight junction assembly	7	36	19.4444	0.0216479
Down	FARS2; SSB; LSM6; THG1L; RPP30;	GO:0008033~tRNA processing	5	20	25	0.0219809
Down	ACADSB; AUH; HIBCH; PPM1K; MCCC1;	GO:0009083~branched-chain amino acid catabolic process	5	20	25	0.0219809
Down	RPA2; FIGNL1; USP51; RAD51AP1; PPP4R2;	GO:0010569~regulation of double-strand break repair via homologous recombination	5	20	25	0.0219809
Down	RPA2; RPA3; RFC4; RFC3; POLK;	GO:0042276~error-prone translesion synthesis	5	20	25	0.0219809
Down	INSIG1; HOXA2; PRKRA; NOG; INSIG2;	GO:0042474~middle ear morphogenesis	5	20	25	0.0219809
Down	RPA2; RPA3; RFC4; RFC3; RCHY1;	GO:0070987~error-free translesion synthesis	5	20	25	0.0219809
Down	XRCC4; UBE2V2; RNF168; UIMC1; DCLRE1C; BARD1; ATP23; DCLRE1A; POLB;	GO:0006303~double-strand break repair via nonhomologous end joining	9	54	16.6667	0.0221689
Down	CHD1; ACTL6A; SATB1; RBBP4; MYSM1; CHD1L; HDAC2; SMARCE1; SUV39H2; DR1; KDM5D; HMGB2; HMGB1P1; NPM1;	GO:0006338~chromatin remodeling	14	103	13.5922	0.0224797
Down	PEX2; ACOT2; HSD17B4; ABCD2;	GO:0000038~very long-chain fatty acid metabolic process	4	13	30.7692	0.0226301
Down	USP51; ENY2; USP16; USP3;	GO:0016578~histone deubiquitination	4	13	30.7692	0.0226301
Down	STMN1; SKA3; SKA1; STMN2;	GO:0031110~regulation of microtubule polymerization or depolymerization	4	13	30.7692	0.0226301
Down	AGR2; BBS7; NODAL; STRA6;	GO:0048546~digestive tract morphogenesis	4	13	30.7692	0.0226301
Down	PTPRM; DSC2; DSC3; IGSF11; DCHS2; PCDH11X; PCDH11Y; CDH23; PCDH18; PCDHGB4; PCDHGB5; PCDHGA8; PCDHA3; PCDHA2; ROBO3; EMB; CDH18; CDH7; CDH10; CDH8;	GO:0007156~homophilic cell adhesion via plasma membrane adhesion molecules	20	167	11.976	0.0232145
Down	TTC26; ARL3; STIL; HHAT; TTC21B; BBS7; IFT20; IQUB; CENPJ; IFT52;	GO:0007224~smoothened signaling pathway	10	64	15.625	0.0234568
Down	NDUFS4; NDUFB5; NDUFB1; NDUFA6; NDUFA5; NDUFAF5; NDUFAF2; NUBPL; TIMM21; NDUFAF4;	GO:0032981~mitochondrial respiratory chain complex I assembly	10	64	15.625	0.0234568
Down	EIF4E; RGS2; PURA; XRN1; ZNF540; RNF139; LIN28A; CNOT2; CNOT7; MRPL13; FXR1;	GO:0017148~negative regulation of translation	11	74	14.8649	0.0241471
Down	AURKA; PSMD10; PIAS1; IL33; GCLC; SUMO2; BBS7; FBXO22; FAM122A; CHFR; RCHY1;	GO:0032436~positive regulation of proteasomal ubiquitin-dependent protein catabolic process	11	74	14.8649	0.0241471
Down	MPHOSPH10; RNGTT; DUSP11; RBM39; TMTC1; SNRNP40; THOC1; DDX20; ADARB2;	GO:0006396~RNA processing	9	55	16.3636	0.0243325
Down	EIF4E; METAP1; MAGOH; SARNP; EIF4E3; NGDN; KBTBD8; DNAJC1; EIF2A;	GO:0006417~regulation of translation	9	55	16.3636	0.0243325
Down	SRSF12; PRPF39; SRSF10;	GO:0000395~mRNA 5'-splice site recognition	3	7	42.8571	0.0243519
Down	PANK1; MMADHC; PPCS;	GO:0009108~coenzyme biosynthetic process	3	7	42.8571	0.0243519
Down	NAA30; NAA25; NAA16;	GO:0017196~N-terminal peptidyl-methionine acetylation	3	7	42.8571	0.0243519
Down	INSIG1; EIF2A; INSIG2;	GO:0032933~SREBP signaling pathway	3	7	42.8571	0.0243519
Down	AGO3; AGO4; DICER1;	GO:0035280~miRNA loading onto RISC involved in gene silencing by miRNA	3	7	42.8571	0.0243519
Down	KIF23; RACGAP1; MAP10;	GO:0051256~mitotic spindle midzone assembly	3	7	42.8571	0.0243519
Down	CYP19A1; PTEN; PLAG1;	GO:0060736~prostate gland growth	3	7	42.8571	0.0243519
Down	PTEN; NLGN1; DNM3;	GO:0061002~negative regulation of dendritic spine morphogenesis	3	7	42.8571	0.0243519
Down	BMP5; TGFBR3; NOG;	GO:0061384~heart trabecula morphogenesis	3	7	42.8571	0.0243519
Down	KIF23; KIFAP3; KIF3A;	GO:0072383~plus-end-directed vesicle transport along microtubule	3	7	42.8571	0.0243519
Down	NDC80; MAD2L1; DYNC1LI1;	GO:0090267~positive regulation of mitotic cell cycle spindle assembly checkpoint	3	7	42.8571	0.0243519
Down	DNM1L; PPP3CC; NLGN1;	GO:1900244~positive regulation of synaptic vesicle endocytosis	3	7	42.8571	0.0243519
Down	SOBP; ASTN1; DDHD2; OPRK1; PTEN; GMFB; GRM1; LMX1A; FIG4; PEX13; CDH23; PAK5;	GO:0007626~locomotory behavior	12	84	14.2857	0.0243959
Down	PPIH; FKBP3; PPID; PPIG; PPIL4; PPIE; FKBP1C; CWC27;	GO:0000413~protein peptidyl-prolyl isomerization	8	46	17.3913	0.0247308
Down	RPA2; XPA; RPA3; MNAT1; GTF2H5; CHD1L;	GO:0006294~nucleotide-excision repair, preincision complex assembly	6	29	20.6897	0.0257457
Down	TBP; MNAT1; POLR2K; TAF1B; GTF2H5; TAF1D;	GO:0006362~transcription elongation from RNA polymerase I promoter	6	29	20.6897	0.0257457
Down	ATXN3; YOD1; OTUD7B; USP33; USP50; OTUD7A;	GO:0070536~protein K63-linked deubiquitination	6	29	20.6897	0.0257457
Down	RPA2; XPA; RPA3; GTF2H5; CHD1L;	GO:0006293~nucleotide-excision repair, preincision complex stabilization	5	21	23.8095	0.0257725
Down	BMI1; FBXW7; ARRDC3; TOPORS; DCUN1D1;	GO:0051443~positive regulation of ubiquitin-protein transferase activity	5	21	23.8095	0.0257725
Down	DNM1L; OPA1; SSBP1; PID1; NUBPL;	GO:0070584~mitochondrion morphogenesis	5	21	23.8095	0.0257725
Down	AURKA; PSMD10; PSMA1; PSMA2; PSMA3; PSMA4; PSMA6; PSMC6; USP47;	GO:0010972~negative regulation of G2/M transition of mitotic cell cycle	9	56	16.0714	0.0266421
Down	DNM1L; ARHGEF9; EEF1E1; TNFAIP8; S100B; IAPP; TOP2A; CREB1; SNCA; MAPK8; RASSF2; MAP2K6; MAP3K9; PPID; ITGB3BP; ZNF268; MELK; PDCD2; C3orf38; NET1; CSRNP3; APBB2; FGD4; MAP3K5; BARD1; OLFM1; CDK19; ECT2; ING3; BCLAF1; DDX20; PNMA3; UTP11; TERF1;	GO:0043065~positive regulation of apoptotic process	34	330	10.303	0.027266
Down	VAMP4; CDK1; FER; ATXN3; ULK4; DOCK7; TUBE1; CDC14C; CDC14A; TUBB8; DYNC1LI1; TUBD1; CDC14B; PPP2R3C;	GO:0000226~microtubule cytoskeleton organization	14	106	13.2075	0.0272902
Down	SRRM4; N4BP3; SRGAP2B; PCSK2; ATXN3; HSD17B7; GMFB; FGF12; PURA; NOG; LSAMP; GUSBP1; SMN1; FUT10; TRAPPC6B; RBM45; NLGN1; FGF13; FGF14; OLFM1; CNTN3; TENM1; INTU; FUT9; UTP11; PCDHA3; PCDHA2; ACTL6A; MET; PHOX2B; RBFOX1;	GO:0007399~nervous system development	31	295	10.5085	0.0273049
Down	EXOC5; RPGRIP1L; IFT20; INTU;	GO:0001736~establishment of planar polarity	4	14	28.5714	0.0276084
Down	JAK2; MELK; MAP3K5; GSKIP;	GO:0008631~intrinsic apoptotic signaling pathway in response to oxidative stress	4	14	28.5714	0.0276084
Down	PDE2A; RGS2; PDE3B; PDE10A;	GO:0043951~negative regulation of cAMP-mediated signaling	4	14	28.5714	0.0276084
Down	SLC8A1; GJA5; ATP1A2; PKP2;	GO:0086064~cell communication by electrical coupling involved in cardiac conduction	4	14	28.5714	0.0276084
Down	PSMD10; PSMA1; PSMA2; PSMA3; PSMA4; PSMA6; PSMC6; KIF14; FBXW7; FBXO9; FBXL3; CUL5; AMN1;	GO:0031146~SCF-dependent proteasomal ubiquitin-dependent protein catabolic process	13	96	13.5417	0.0278323
Down	KRIT1; ARL3; RABIF; GDI2; RASGEF1B; RALGPS2; DOCK4; DOCK10; DOCK7; RAB6C; RAP1B; ARHGAP30;	GO:0007264~small GTPase mediated signal transduction	12	86	13.9535	0.0281481
Down	NDC80; FGF10; GPSM2; MAD2L1; MCPH1; SPDL1;	GO:0000132~establishment of mitotic spindle orientation	6	30	20	0.0292204
Down	CAMKMT; METTL21A; PCMTD1; VCPKMT; ARMT1; PRMT8;	GO:0006479~protein methylation	6	30	20	0.0292204
Down	GABRG2; SLC1A2; PTEN; PAX5; BBS2; CNTNAP2;	GO:0030534~adult behavior	6	30	20	0.0292204
Down	UBE2D3; CDC26; UBE2W; UBE2E2; ANAPC4; ANAPC10;	GO:0070979~protein K11-linked ubiquitination	6	30	20	0.0292204
Down	RPA2; XPA; RPA3; GTF2H5; CHD1L;	GO:0006295~nucleotide-excision repair, DNA incision, 3'-to lesion	5	22	22.7273	0.0299576
Down	TSPAN12; PTPRM; AHI1; ARL6; TOPORS;	GO:0010842~retina layer formation	5	22	22.7273	0.0299576
Down	SLC2A1; PAX5; KIF14; ASPM; MCPH1; BBS2; MKKS; CNTNAP2; BTBD3; LRP6;	GO:0021987~cerebral cortex development	10	67	14.9254	0.0300171
Down	NDC1; NUP35; NUP54;	GO:0006999~nuclear pore organization	3	8	37.5	0.0318668
Down	MVK; PDSS2; HMGCR;	GO:0008299~isoprenoid biosynthetic process	3	8	37.5	0.0318668
Down	PRKCB; SLC2A1; STXBP4;	GO:0010827~regulation of glucose transmembrane transport	3	8	37.5	0.0318668
Down	CENPE; CDC26; RIOK2;	GO:0030071~regulation of mitotic metaphase/anaphase transition	3	8	37.5	0.0318668
Down	TNFRSF21; PTEN; FIG4;	GO:0031642~negative regulation of myelination	3	8	37.5	0.0318668
Down	RIOK3; IAPP; CRBN;	GO:0032463~negative regulation of protein homooligomerization	3	8	37.5	0.0318668
Down	SLC25A27; PRKAG2; APPL1;	GO:0046324~regulation of glucose import	3	8	37.5	0.0318668
Down	ATXN3; UBE2W; DNAJB14;	GO:0071218~cellular response to misfolded protein	3	8	37.5	0.0318668
Down	EYA2; BLOC1S2; RHOT1;	GO:0097345~mitochondrial outer membrane permeabilization	3	8	37.5	0.0318668
Down	MEGF10; XKR4; XKR9;	GO:1902742~apoptotic process involved in development	3	8	37.5	0.0318668
Down	S100B; PTEN; POU6F2; NHLH2; PTS; DRP2; AHI1; SERPINI1; SH3GL3; B3GNT5; IL1RAPL2; SNTG2; RPS6KA6; HPCAL4; SPINK5; ZIC2; ZIC5;	GO:0007417~central nervous system development	17	141	12.0567	0.0326399
Down	STXBP3; KCNB1; SCFD1; VPS45; RAB8B; RAB3C;	GO:0006904~vesicle docking involved in exocytosis	6	31	19.3548	0.0329892
Down	CCNT2; PSMD10; CCNB1; CKS2; MNAT1; CKS1B;	GO:0045737~positive regulation of cyclin-dependent protein serine/threonine kinase activity	6	31	19.3548	0.0329892
Down	KRIT1; PRKAB2; GPSM2; RIMS1; GRPEL2; TTN; MTMR12; MAT2B;	GO:0050790~regulation of catalytic activity	8	49	16.3265	0.0330448
Down	DNA2; UBE2V2; RBBP8; BARD1;	GO:0000729~DNA double-strand break processing	4	15	26.6667	0.0331878
Down	SCP2; HSD17B4; EHHADH; CROT;	GO:0033540~fatty acid beta-oxidation using acyl-CoA oxidase	4	15	26.6667	0.0331878
Down	FGFR1OP; CEP350; CEP57; FOPNL;	GO:0034453~microtubule anchoring	4	15	26.6667	0.0331878
Down	POLB; RASSF2; WDR48; GCNT4;	GO:0048872~homeostasis of number of cells	4	15	26.6667	0.0331878
Down	PTTG1; RLF; CDCA8; CENPW;	GO:0051276~chromosome organization	4	15	26.6667	0.0331878
Down	CCNB1; CDK8; CDK17; MECOM; RBBP4; BIRC2; LIN52; LIN9; LIN54; FIGNL1; MASTL; CDK19; CDK11A; USP16; CSNK2A3;	GO:0051726~regulation of cell cycle	15	120	12.5	0.0335994
Down	FGF10; DNAJA2; DNAJC24; DNAJC19; DNAJC1; DNAJB4; DNAJC15;	GO:0032781~positive regulation of ATPase activity	7	40	17.5	0.033665
Down	MAD2L1; SPDL1; TTK; BUB1B; BUB1;	GO:0007094~mitotic spindle assembly checkpoint	5	23	21.7391	0.0345461
Down	SNCA; STXBP5; EXPH5; CADPS2; CADPS;	GO:0045921~positive regulation of exocytosis	5	23	21.7391	0.0345461
Down	NUPL2; NUP107; NUP54; NUP43; NUP37; NUP35; NDC1; NUP58;	GO:0075733~intracellular transport of virus	8	50	16	0.0361926
Down	UBE2D3; UBE3D; KBTBD8; UBE2W; TOPORS; FANCL;	GO:0006513~protein monoubiquitination	6	32	18.75	0.037059
Down	SNCG; SNCA; SYT9; SYT4; OR56A1; SYT2;	GO:0014059~regulation of dopamine secretion	6	32	18.75	0.037059
Down	DNM1L; GCA; RABIF; RIMS1; HACE1; OPA1;	GO:0061025~membrane fusion	6	32	18.75	0.037059
Down	ATF2; FGFR2; PEX2; CDKN1C; PTEN; TGFBR3; DLG1; IFT74; IFT52;	GO:0050680~negative regulation of epithelial cell proliferation	9	60	15	0.0374243
Down	MRPS14; RPL17; RPL22; RPS29; CPEB4; RPS27L; PSTK; RPL39L; MRPL13; MRPL18; METTL17; MRPL35; MRPS33; MRPS18C; MRPL42; RSL24D1; HBS1L; GSPT2; SRBD1; EEF1A1P5;	GO:0006412~translation	20	177	11.2994	0.0374961
Down	TFRC; KIF14; TMEM97; NET1; LMX1A; CHPT1; PAPPA2; BLZF1; PAK5; CDK11A;	GO:0001558~regulation of cell growth	10	70	14.2857	0.0377769
Down	EIF3CL; EIF3E; EIF3M; EIF3C;	GO:0001732~formation of cytoplasmic translation initiation complex	4	16	25	0.0393759
Down	BMT2; ZCCHC4; DIMT1; NSUN3;	GO:0031167~rRNA methylation	4	16	25	0.0393759
Down	DOC2B; KCNB1; SYT9; SYT4;	GO:0045956~positive regulation of calcium ion-dependent exocytosis	4	16	25	0.0393759
Down	CREG1; TDP2; COPS2; CCAR1; SCAI; RBBP8; CENPJ; CASP8AP2;	GO:1903507~negative regulation of nucleic acid-templated transcription	8	51	15.6863	0.039536
Down	IAPP; OPRK1; P2RY1; NMU; BBS12;	GO:0042755~eating behavior	5	24	20.8333	0.0395458
Down	RIOK3; POLR3C; POLR3F; HMGB2; HMGB1P1;	GO:0045089~positive regulation of innate immune response	5	24	20.8333	0.0395458
Down	PRKAB2; CDKN2C; CDKN1C; MAP2K6; PRKAA2; GAS1; CDKN3; UHMK1; APBB2; MTBP; KIF20B; CGRRF1; BARD1; BRINP2; PRKAG2; PLAGL1;	GO:0007050~cell cycle arrest	16	134	11.9403	0.0399561
Down	LAMA1; MPP5; LIN7C;	GO:0002011~morphogenesis of an epithelial sheet	3	9	33.3333	0.0404451
Down	PDE4B; PDE7A; PDE10A;	GO:0006198~cAMP catabolic process	3	9	33.3333	0.0404451
Down	TTF1; SMN1; MTERF1;	GO:0006353~DNA-templated transcription, termination	3	9	33.3333	0.0404451
Down	TBCA; TCP1; VBP1;	GO:0007021~tubulin complex assembly	3	9	33.3333	0.0404451
Down	NDC80; SGO1; KNL1;	GO:0008608~attachment of spindle microtubules to kinetochore	3	9	33.3333	0.0404451
Down	SP3; NKAP; L3MBTL3;	GO:0030851~granulocyte differentiation	3	9	33.3333	0.0404451
Down	BMI1; RNF2; PCGF6;	GO:0036353~histone H2A-K119 monoubiquitination	3	9	33.3333	0.0404451
Down	STXBP3; RAP1B; SYT4;	GO:0045955~negative regulation of calcium ion-dependent exocytosis	3	9	33.3333	0.0404451
Down	CCDC66; RORB; TOPORS;	GO:0046548~retinal rod cell development	3	9	33.3333	0.0404451
Down	DLG1; MAD2L1; CEP83;	GO:0051660~establishment of centrosome localization	3	9	33.3333	0.0404451
Down	CDK1; CCNB1; ATG5;	GO:0055015~ventricular cardiac muscle cell development	3	9	33.3333	0.0404451
Down	HMGCR; NDUFAF2; ENY2;	GO:0061179~negative regulation of insulin secretion involved in cellular response to glucose stimulus	3	9	33.3333	0.0404451
Down	EXOSC9; XRN1; EXOSC8;	GO:0071028~nuclear mRNA surveillance	3	9	33.3333	0.0404451
Down	MAD2L1; USP44; FBXO5;	GO:1904667~negative regulation of ubiquitin protein ligase activity	3	9	33.3333	0.0404451
Down	TCP1; CCT8; CCT2;	GO:1904871~positive regulation of protein localization to Cajal body	3	9	33.3333	0.0404451
Down	RPA2; RNASEH2B; ETAA1;	GO:2000001~regulation of DNA damage checkpoint	3	9	33.3333	0.0404451
Down	RIOK1; RIOK2; DIMT1;	GO:2000234~positive regulation of rRNA processing	3	9	33.3333	0.0404451
Down	CLOCK; ATF2; GTF2B; TAF5; EPC2; MSL3P1; MSL3;	GO:0016573~histone acetylation	7	42	16.6667	0.0410665
Down	MAPK8; SESN3; BMT2; RNF152; MAP3K5; MIOS; SESN1;	GO:0034198~cellular response to amino acid starvation	7	42	16.6667	0.0410665
Down	PTPN4; MAPK8; PTPN13; PTPN20; PID1; ASAH2; IL1RAPL1; TBK1;	GO:0071345~cellular response to cytokine stimulus	8	52	15.3846	0.0430791
Down	LRP6; CCNB1; SNCA; XDH; PTEN; PTPN13; PID1; C9orf72; KLHL31; IBTK;	GO:0001933~negative regulation of protein phosphorylation	10	72	13.8889	0.0436587
Down	PSMD10; UBE2D1; TSPYL5; FBXW7; CHFR; PELI1; NSMCE3; RCHY1; TBC1D7; BIRC2;	GO:0031398~positive regulation of protein ubiquitination	10	72	13.8889	0.0436587
Down	RAB23; RAB33A; RAB28; DNAJC27; RAB6C; RAB30; RAB32; RAB3C; RAB8B; RAB1C;	GO:0032482~Rab protein signal transduction	10	72	13.8889	0.0436587
Down	PSMD10; PSMA1; PSMA2; PSMA3; PSMA4; PSMA6; PSMC6; BIRC2; DICER1;	GO:0038061~NIK/NF-kappaB signaling	9	62	14.5161	0.0437951
Down	CDK1; NPM1; BRCA2; WRN; RWDD1;	GO:0007569~cell aging	5	25	20	0.0449625
Down	PSMA3; PSMA2; PSMA1; PSMA4; PSMA6;	GO:0010499~proteasomal ubiquitin-independent protein catabolic process	5	25	20	0.0449625
Down	CDK1; CCNB1; FGFR2; TGFBR3; RBPJ;	GO:0060045~positive regulation of cardiac muscle cell proliferation	5	25	20	0.0449625
Down	MAP3K13; MAP3K7; JAK2; MAP3K8; GRM1; MAP3K5; MAP3K4;	GO:0000186~activation of MAPKK activity	7	43	16.2791	0.0451335
Down	RPS29; TMA7; ZC3H15; HSPA14; RWDD1; RPLP0P6; RPL17;	GO:0002181~cytoplasmic translation	7	43	16.2791	0.0451335
Down	RASSF9; FUT10; STXBP4; NUP54; NLGN1; SORL1; AP4E1;	GO:0006605~protein targeting	7	43	16.2791	0.0451335
Down	TCP1; NEK2; CCT2; NEK7; PKIB; MAP3K4;	GO:0051973~positive regulation of telomerase activity	6	34	17.6471	0.0461253
Down	CLOCK; RAD1; FIGNL1; NET1; RAD51AP1; ECT2;	GO:0071479~cellular response to ionizing radiation	6	34	17.6471	0.0461253
Down	ERI2; DCP2; XRN1; CNOT2; CNOT7; EXOSC1;	GO:0090503~RNA phosphodiester bond hydrolysis, exonucleolytic	6	34	17.6471	0.0461253
Down	NMU; PRKAA2; NR1D2; OMA1; MRAP2; SGIP1;	GO:0097009~energy homeostasis	6	34	17.6471	0.0461253
Down	DNM1L; OPA1; MTFR1; GDAP1;	GO:0000266~mitochondrial fission	4	17	23.5294	0.046175
Down	TBPL1; TMF1; KNL1; PLA2G3;	GO:0001675~acrosome assembly	4	17	23.5294	0.046175
Down	KIF14; RPGRIP1L; CRTAC1; AGTPBP1;	GO:0021772~olfactory bulb development	4	17	23.5294	0.046175
Down	DNAL1; ARMC4; LRRC49; LRRC61;	GO:0036158~outer dynein arm assembly	4	17	23.5294	0.046175
Down	GRID2; NAE1; KIF14; TRIM2;	GO:0043523~regulation of neuron apoptotic process	4	17	23.5294	0.046175
Down	CHD1; GTF2B; SNW1; ZNF639;	GO:0043923~positive regulation by host of viral transcription	4	17	23.5294	0.046175
Down	CCT2; BBS12; BBS10; MKKS;	GO:0051131~chaperone-mediated protein complex assembly	4	17	23.5294	0.046175
Down	TRIP11; IFT20; CDH23; IFT88;	GO:0060122~inner ear receptor cell stereocilium organization	4	17	23.5294	0.046175
Down	GNAI1; GPSM2; MAP9; BORA;	GO:0060236~regulation of mitotic spindle organization	4	17	23.5294	0.046175
Down	MCPH1; CDC14B; CDC14A; CDC14C;	GO:0071850~mitotic cell cycle arrest	4	17	23.5294	0.046175
Down	NEK2; NEK7; PKIB; MAP3K4;	GO:1904355~positive regulation of telomere capping	4	17	23.5294	0.046175
Down	MEI4; ACTL6A; XRCC4; NSMCE3; THAP9; NSMCE4A; UCHL5; HMGB2; WRN; HMGB1P1;	GO:0006310~DNA recombination	10	73	13.6986	0.0468204
Down	UBE2D1; UBE2D3; HACE1; RNF152; PELI1; UBE2E2; TOPORS; RNF146;	GO:0070936~protein K48-linked ubiquitination	8	53	15.0943	0.0468253
Down	MAP3K13; CDK1; RPS6KB1; MAPK8; CLK1; RICTOR; UHMK1; STK39; TBK1; CSNK1G3; VRK1; CDC7; TTK; CAMK4; PRKCB; MASTL; PRKG2; CSNK2A3;	GO:0018105~peptidyl-serine phosphorylation	18	160	11.25	0.0480242
Down	LIN7A; CLGN; PPIH; MITF; CDK1; SLC2A1; EPB41; CCNB1; OTX2; MNAT1; PPID; RIMS1; KIFAP3; MPP6;	GO:0065003~protein-containing complex assembly	14	116	12.069	0.0487898
Down	RAB32; AHI1; SFT2D1; AP4E1; GOLT1B; ARL5A; SYT4; GDI2; ARL5B; AP3B1; AP3S1; SYT2; ARL4A; SYT9; ARL6; TVP23B;	GO:0016192~vesicle-mediated transport	16	138	11.5942	0.0488366
Down	LDB2; LAMA1; ENPP2; KIF14; MYSM1; HACE1; DOCK10; TMSB15B; TMSB4Y; TMSB15A; PLXNC1;	GO:0030334~regulation of cell migration	11	84	13.0952	0.0489044
Up	E2F8; ARID3C; TLR4; MEN1; AGRN; NFIB; KMT2D; MEIS2; IKBKB; KDM6B; SOX12; TLR3; MAFG; PER1; TCF21; GREM1; BRD4; LRP5; RPS6KA4; CAMTA2; FSTL3; NFATC1; FOS; MYC; TGFB1; SERPINE1; FGF1; IL6; EDN1; NFIC; GLI2; AR; RARA; TGFB3; IRF1; EGR2; VDR; SRF; SKI; RARG; HOXB2; ETS1; LIF; FOSL1; FOSL2; TCF3; JUNB; ERCC2; EGR1; ELK1; TNFRSF1A; TFE3; WT1; SLC9A1; RXRA; BCL3; IL11; GAL; NR4A1; GATA2; MAPK3; MZF1; CI…	GO:0045944~positive regulation of transcription by RNA polymerase II	208	1134	18.3422	0
Up	E2F8; ZBTB42; MEN1; BHLHE40; MEIS2; TBX3; ZBTB7B; PER1; SNAI2; TCF21; SORBS3; MAFK; MSC; ZNF217; PRDM1; WFS1; DKK1; ZNF205; ZBTB7A; CBX6; KLF8; CBX7; TBX18; MYC; TGFB1; EDN1; NFIC; GLI2; AR; VDR; SKI; RARG; TCF3; YBX3; EGR1; WT1; RXRA; NR1D1; EFNA1; SP100; GATA2; CCND1; ZFP36; MZF1; CCND3; FGF9; CIITA; SOX18; TCF7; SREBF1; STAT3; BCL6; ELK3; NOTCH1; SMARCA4; FOSB; ATN1; FOXA1; HDAC4; FOXK1; HSF1;…	GO:0000122~negative regulation of transcription by RNA polymerase II	163	814	20.0246	0
Up	CHL1; PODXL; INPPL1; ADAM12; TGFB1I1; SUSD5; NRP2; DSCAM; SORBS3; CTNND1; ITGBL1; FN1; VTN; ITGB3; ICAM1; GP1BA; LAMB1; THBS1; ITGA5; SPP1; COL6A1; COL6A2; COL6A3; CCL4; CCL2; CEACAM1; SELL; ATP1B2; B4GALT1; CD44; ACAN; ITGB4; PRKCA; VCL; CD22; COL5A1; ACHE; PRPH2; IL32; TNC; COL8A1; EPHA2; IGFALS; COL15A1; COL18A1; CD151; PXN; BCAM; ATP4B; MFAP4; CDH6; BCAR1; CNTNAP1; CX3CL1; RELN; TNFAIP6; DGCR…	GO:0007155~cell adhesion	115	457	25.1641	0
Up	QSOX1; MAN2B1; PDXK; AGPAT2; DEGS1; SYNGR1; DIAPH1; TOM1; LILRB3; PGLYRP1; DGAT1; STK10; TMEM63A; AP2A2; SNAP29; CYB5R3; CFD; PLAU; CST3; ALDOA; CSTB; A1BG; GSN; CTSD; ANXA2; CAPN1; CTSB; GUSB; CXCL1; ALOX5; GAA; CTSA; PYGB; LAMP1; IGF2R; CEACAM1; ALAD; SELL; ARSA; B4GALT1; GNS; DSP; TIMP2; CD44; GLB1; PFKL; GM2A; LGALS3; VCL; CD58; AZU1; RAB3A; C5AR1; PTPRB; STOM; ATP6V0C; GRN; HMOX2; S100A11; G…	GO:0043312~neutrophil degranulation	102	481	21.2058	0
Up	MEN1; PTGES; WNT9A; TAX1BP3; INPPL1; TGFB1I1; SMAD6; SPRY1; TMEM127; LDOC1; TGFB1; IL1B; LMNA; IL6; LYN; CXCL1; CXCL8; AR; RARA; TGFB3; IRF1; VDR; SRF; PTHLH; SKI; IFITM1; RARG; ETS1; LIF; B4GALT1; FOSL1; TIMP2; IGFBP3; WT1; IGFBP6; ADORA2A; PML; ADORA1; S100A11; CDH5; NF2; ADM; ACVRL1; CDKN1A; COL18A1; STAT3; BCL6; CDKN2A; CDKN2B; NOTCH1; TSC2; ITGA1; HDAC4; TGFB2; HSF1; PMP22; TMEM115; KLF10; F…	GO:0008285~negative regulation of cell population proliferation	94	392	23.9796	0
Up	SOCS3; PDPK1; PLXNB1; DAPK3; RGS14; SH3BP5; RPS6KA4; RGS9; RGS11; NFATC1; HSPB1; LYN; CXCL1; HMOX1; CXCL8; SRC; SCG2; PRKCSH; CHN1; TYK2; ZAP70; PSEN2; JAK3; MC1R; ITK; MAP4K2; MAP3K12; SQSTM1; CAPS; CDC42BPG; CSPG4; DNMBP; DEF8; ASB18; PLCZ1; PLCD3; NFAM1; NEK11; ACOT11; ASB13; ARHGAP45; INPP5D; ARHGEF2; DVL3; SIPA1; STAC3; ASB16; PRKD2; LAT2; TOLLIP; SDCBP2; SPHK1; FMN2; GMIP; PRKAG3; DCDC2; DA…	GO:0035556~intracellular signal transduction	92	381	24.147	0
Up	IKBKB; RPS6KA4; APOL3; FOS; TGFB1; IL1B; ANXA1; IL6; THBS1; CSF1; C4A; C4B; CXCL8; SPP1; CCL2; SCG2; IL1R1; TNFRSF1A; AZU1; GAL; PTGS1; CRHBP; TACR1; ADORA2A; EPHA2; CD40LG; BDKRB2; AXL; ADORA1; ADM; HRH1; CHI3L1; STAT3; BCL6; MAP2K3; CASP4; HDAC4; GSDMD; TIRAP; NLRP6; TNFAIP6; HSPG2; RELA; TCIRG1; IL18; NFE2L1; TNIP1; GPR68; SMAD1; SCN9A; ECM1; IFI16; DAB2IP; CAMK1D; TICAM1; NFAM1; NFKBID; IL17D…	GO:0006954~inflammatory response	90	366	24.5902	0
Up	TNFRSF11B; AGRN; LAMA5; ADAM12; SPINT1; PDGFB; COL1A1; COL3A1; COL4A1; FN1; VTN; ITGB3; SERPINE1; ICAM1; LAMB1; THBS1; COL1A2; COL4A2; ITGA5; FURIN; SPP1; COL11A1; COL6A1; COL6A2; COL6A3; NID1; B4GALT1; CD44; ACAN; ITGB4; ERCC2; BCL3; COL5A1; BGN; FBLN1; TNC; COL8A2; COL5A3; ITGA3; COL8A1; LOX; FBN1; KDR; COL18A1; SOX9; ITGA8; LAMB2; ITGA1; HSPG2; NFKB2; COL7A1; COL16A1; LOXL1; ADAM15; ITGA7; COL…	GO:0030198~extracellular matrix organization	85	229	37.1179	0
Up	LAMA5; TNFSF12; HS6ST1; NRP2; SRPX2; RAMP1; RAMP2; FN1; THY1; SERPINE1; FGF1; ANXA2; MMP2; COL4A2; ITGA5; HMOX1; CXCL8; CCL2; SCG2; CEACAM1; PRKCA; TYMP; EFNA1; EPHA1; PTPRB; COL8A2; COL8A1; SHC1; FGF9; MYH9; SOX18; KDR; ACVRL1; COL15A1; COL18A1; ELK3; LEPR; MMP14; TGFB2; HSPG2; CAV1; MFGE8; FAP; FOXC1; ADAM15; FZD5; IL18; SHB; TGFBI; ECM1; CYP1B1; EMC10; DAB2IP; RNF213; CSPG4; CXCL17; ADM2; ARHG…	GO:0001525~angiogenesis	76	232	32.7586	0
Up	TPP1; ADAM12; ADAM11; RHBDL1; MMP23B; CFD; CAPNS1; CFI; HPN; CTSD; CAPN1; CTSB; MMP2; C1S; JMJD7; CTSA; ACE; PEPD; BMP1; ACAN; CTRB1; CAPN2; AZU1; MMP11; MST1; CASP1; GGT5; DPP6; CTSO; CASP4; MMP14; CTSC; BACE1; RELN; HTRA3; FAP; PAPPA; ADAM15; CASP8; CUL7; PRSS53; TYSND1; AMZ1; PM20D1; RHBDD2; RHBDF2; ADAMTSL4; THSD4; ADAMTS13; TMPRSS9; DPP9; FBXL6; MPND; ADAMTSL1; ADAM32; ADAMTS16; ADAMTS15; TR…	GO:0006508~proteolysis	91	438	20.7763	9.39582e-13
Up	MYO1C; RHOD; PODXL; DAPK3; SNAI2; ACTN4; DIAPH1; PLAU; PDGFB; TGFB1; IL1B; COL1A1; FGF1; EDN1; LAMB1; LYN; THBS1; IGF1R; ITGA5; CSF1; PRKCA; FLT1; EPHA1; GRN; AKT2; CDH5; KDR; COL18A1; STAT3; NOTCH1; CD151; MMP14; BCAR1; TNFAIP6; CAV1; MGAT5; STX4; PTK2B; NEDD9; TRADD; TRIP6; MYLK; NTRK3; FAM110C; CARMIL1; CARMIL2; FAM83H; FERMT3; LRRC15; CEMIP; HAS2; MYADM; HBEGF; GPER1; ZNF703; SPHK1; CD274; SU…	GO:0030335~positive regulation of cell migration	64	223	28.6996	1.05027e-12
Up	SH3PXD2B; RAMP2; MICAL2; MBD3; PDGFB; TGFB1; COL3A1; EDN1; GLI2; PSKH1; SRF; GYS1; ACAN; GJA1; WT1; ITGA3; CAD; LOX; SHC1; GNA11; OXTR; ADM; FBN1; CDKN1A; ECE1; NOTCH1; TSC2; CRIP1; TGFB2; PKD1; PPARD; AP1B1; FOXC1; FOXL1; CACNA1C; POU6F1; SHH; NTRK3; TAZ; BCOR; NEK8; OSR1; DNAH5; KAT2A; BORCS8; IFT140; FOXC2; TCF25; SMG9; MBD2; ZFPM2; PDLIM1; SOX9; ZFPM1; PDLIM4; HEG1; PDLIM2; PDLIM7;	GO:0007507~heart development	58	188	30.8511	2.04514e-12
Up	ZFP92; ZNF726; ZNF732; ZNF814; ZNF878; ZNF587B; ZNF213; TBX3; SOX12; ZNF500; TSC22D2; ZNF253; ZNF737; CAMTA2; MED26; FSTL3; ZNF682; WIZ; FOS; MYC; APOE; NR3C2; ZNF853; ZSCAN22; GLI4; THRA; FOSL1; FOSL2; ZNF44; ZNF37A; JUNB; WT1; HIVEP2; FUS; ZNF93; SREBF1; CDKN1A; STAT3; STAT5A; NOP2; ZFP36L2; RFX2; POU3F4; TAF6; SMARCA4; STAT2; ZNF142; DGKQ; HIRA; SOX10; MLLT1; PPARD; ZNF85; ZNF90; ZNF844; TARBP…	GO:0006357~regulation of transcription by RNA polymerase II	183	1160	15.7759	2.47202e-12
Up	TLR3; PDPK1; ADAM12; TNFSF12; RAMP2; IL1B; HSPB1; SERPINE1; FGF1; THBS1; HMOX1; CXCL8; RRAS; ETS1; PRKCA; FLT1; EPHA1; C5AR1; TBXA2R; GATA2; GRN; CD34; CDH5; ADM; KDR; CHI3L1; ACVRL1; STAT3; CX3CL1; RUNX1; STIM1; PTK2B; TWIST1; ECM1; CYP1B1; EMC10; ADM2; GATA6; TMIGD2; ANGPTL4; PRKD2; HIPK2; SMOC2; SPHK1; VEGFB;	GO:0045766~positive regulation of angiogenesis	45	130	34.6154	3.1094e-12
Up	PSD; ARHGAP42; TGFB1; TNFRSF11B; AGRN; STK25; CHL1; PTGES; GNB5; VGF; TLR3; CAPN5; P2RX6; PLXNB1; TNFSF12; FRS3; SH3BP5; ADCY3; ADCY9; GREM1; ICOSLG; FLNB; ULK1; RHBDL1; BCAR3; MAP3K6; CXCL14; GNA14; PLAU; IL1B; OPN1SW; ANXA1; CD74; RLN1; FGF1; S100A6; LYN; IGF1R; CHRM4; NR3C2; NMB; CXCL1; CGB7; CXCL8; AR; RARA; SPP1; BCR; VDR; IGF2R; SRC; CCL4; BMP1; CCL2; EDN3; RAC2; IL7R; GJA1; SMPD1; TYMP; C5…	GO:0007165~signal transduction	207	977	21.1873	3.81062e-12
Up	HAS3; TAF4; NFIB; IKBKB; TBX3; AXIN1; TGFB1I1; BRD4; CAND2; SS18L1; LRP5; SEC14L2; NFATC1; AGT; FOS; MYC; PDGFB; TGFB1; IL1B; COL1A1; APOE; CD74; IL6; GLI2; AR; RARA; SPP1; TGFB3; IRF1; EGR2; SRC; LYL1; ETS1; TCF3; ERCC2; EGR1; ELK1; TFE3; WT1; NR1D1; BCL3; SP100; CD38; SHC1; CIITA; SOX18; MAP2K2; ACVRL1; STAT3; NOTCH1; MAP2K3; SOX9; LHX2; DNM2; SMARCA4; NR1H2; HDAC4; SOX10; SOX8; PCBD1; ACTA2; R…	GO:0045893~positive regulation of transcription, DNA-templated	110	564	19.5035	4.32832e-12
Up	WTIP; PDLIM1; CLDN3; ACTN4; RAMP2; NOL3; MT-CYB; PLAU; PLAT; TGFB1; CRYAB; MT-ND4; THBS1; SOD3; TGFB3; SRF; ALAD; ETS1; CAPN2; ERCC2; EGR1; CD38; PML; HMOX2; ADORA1; ADM; LONP1; ACVRL1; PSEN2; MMP14; UCP2; UCP3; TGFB2; PLOD1; CAV1; KCNMA1; PTK2B; POSTN; PLEKHN1; CYGB; TM9SF4; CREBBP; EGLN2; EPAS1; ANGPTL4; LOXL2; MMP2; SLC11A2; VEGFB;	GO:0001666~response to hypoxia	49	166	29.5181	2.04811e-11
Up	MYBPHL; IFITM5; ADAMTS3; TBX3; MAFG; ADCY9; PLOD3; SLC34A2; MBD3; MT-ND4; EDN1; TPM1; GLI2; AR; TGFB3; FOSL1; YBX3; GJA1; ERCC2; RXRA; MYH9; SOX18; ACVRL1; NOTCH1; ELL; SOX10; SOX8; PKD1; GNA12; FOXC1; MYO1E; KEAP1; TWIST1; TCTN1; ZNF568; ANKRD11; CMIP; RDH10; FLCN; HM13; ZFPM2; KAT2A; GATA6; SLC39A3; INPP5K; UNK; SMG9; CAMSAP3; HEG1; ZMIZ1; MAFF; B9D1; KLF2; EPN1;	GO:0001701~in utero embryonic development	54	201	26.8657	3.83465e-11
Up	RHOD; ARHGAP33; RASGRF2; SIPA1L1; SIPA1L3; PLEKHG5; BCR; RAC2; VAV1; CHN1; TSC2; ARHGDIA; RHOG; ARHGAP4; ARHGAP1; ABR; MYO9B; ARHGEF6; TRIP10; ARHGAP11B; ARHGAP29; OBSCN; RAP1GAP2; ARHGAP17; ARHGEF18; SYDE1; SRGAP1; RHOT2; ARHGAP24; NGEF; ARHGAP45; ARHGEF1; ARHGEF2; SIPA1; ARAP1; DLC1; ARHGDIG; ARHGAP39; RHOJ; PLEKHG2; ARHGEF3; GMIP; ARHGAP23; VAV3;	GO:0051056~regulation of small GTPase mediated signal transduction	44	141	31.2057	4.54693e-11
Up	AGRN; ARHGAP33; GNB5; RGS12; SGSM2; PLXNB1; RASA4; RGS14; SIPA1L3; RGS9; RGS11; AGFG2; THY1; ICAM1; VAV1; CHN1; ARRB1; TSC2; CAV2; ARHGDIA; S100A10; ARHGAP4; ARHGAP1; NPRL3; MYO9B; RIN1; RAPGEF1; ARHGEF6; PLEKHG6; ARHGAP11B; RGL3; ARHGAP29; AGAP6; DAB2IP; RAP1GAP2; ARHGAP17; IQSEC1; ARHGAP27; SRGAP1; ARHGAP24; ELMOD1; DOCK8; RIN3; GRHL3; DENND1A; RIN2; RGP1; DOCK2; ARHGAP45; ARHGEF1; DVL3; EVI5L;…	GO:0043547~positive regulation of GTPase activity	72	324	22.2222	4.78897e-11
Up	RASGRF2; TLR3; DAPK3; GADD45B; SLIT2; PLEKHG5; TGFB1; IL6; CTSD; HMOX1; TGFB3; CLU; IGF2R; SRC; RARG; B4GALT1; FOSL1; VAV1; SMPD1; IGFBP3; SLC9A1; GAL; FAS; TSPO; NTSR1; ADM; BCL6; ALDH1A3; PSEN2; DNM2; FOXA1; BID; BAX; KCNMA1; ABR; SQSTM1; SCRIB; ARHGEF6; RNPS1; TRADD; NTRK3; CYP1B1; PLEKHN1; OBSCN; DAB2IP; SFRP4; ADAMTSL4; ARHGEF18; CAMK1D; NGEF; TRPV1; FLCN; PRR7; ING5; INPP5D; ARHGEF1; ARHGEF…	GO:0043065~positive regulation of apoptotic process	72	330	21.8182	9.60928e-11
Up	MEN1; BHLHE40; TBX3; PER1; ATP8B1; ZNF253; ZNF217; ZBTB7A; PDGFB; TGFB1; CRYAB; RARA; THRA; IRF1; VDR; SRC; WT1; NR1D1; BCL3; CD38; SHC1; PML; CIITA; SOX18; ZNF93; BCL6; ELK3; CDKN2A; NOTCH1; SOX9; CEBPD; SMARCA4; NR1H2; HDAC4; SOX10; SOX8; SKOR1; FOXK1; HHEX; PPARD; ARID5A; RELA; TLE1; TLE2; KLF10; TBX2; RUNX2; HES1; ARID5B; TWIST1; ZNF174; CCDC85B; IFI16; LRRFIP1; ZNF568; DAB2IP; TSHZ3; ZNF425;…	GO:0045892~negative regulation of transcription, DNA-templated	98	535	18.3178	2.56704e-10
Up	SH3PXD2B; TLR4; ZBTB7B; TLR3; RAMP2; RAMP3; PRDM1; DKK1; MYC; PDGFB; TGFB1; IL1B; LMNA; FN1; CD74; IL6; HPN; GSN; CSF1; AR; CLU; VDR; ETS1; IL7R; GJA1; ALOX12; EGR1; WT1; AZU1; GATA2; TNC; ITGA3; MAPK3; CD34; FGF9; CDH5; STAT3; NOTCH1; SOX9; GSK3A; DGKQ; ACTA2; ACTG2; CAV1; TLE1; LRRC32; TWIST1; SMAD1; NTRK3; HFE; TMEM119; GJC2; SFRP4; RNF207; ADM2; TICAM1; OSR1; TESC; ADTRP; GPER1; RHOXF2; C1QTN…	GO:0010628~positive regulation of gene expression	74	354	20.904	2.82977e-10
Up	PODXL; LAMA5; PDPK1; PLXNB1; TGFB1; VTN; THBS1; CEACAM1; CD44; FLT1; SLC9A1; EFNA1; COL5A1; EPHA2; BCAR1; TGFB2; FOXC1; DGKZ; PTK6; SCRIB; HES1; CARMIL1; TNS3; PALLD; ELMO3; RHBDF1; PPP1R9B; CORO1B; DOCK5; SH3BP1; CDC42BPB; EMILIN1; RAC2; HSPG2; GPC4; CD151; SDC4; KDR; CORO6; PAK6; GPC1; LAMB2; FSCN2; RHOD; AXL; CD248; LAMB1; PIK3C2G; ITGB3; NEDD9; NTN5; SDC3; ITGBL1; ITGB4; APC2;	GO:0016477~cell migration	55	222	24.7748	3.13296e-10
Up	SSC5D; INPPL1; TOM1; LRP4; LRP5; EPN2; AP2A1; VTN; CFI; CD5; TSC2; DNM2; RAB7A; DNM1; TNK2; LGALS3BP; MYO1E; RIN1; SHH; TRIP10; DGKD; SCARA3; LRP10; MICALL1; RIN3; DENND1A; SNX33; RIN2; RUBCN; HOOK2; HHIPL1; FNBP1; SORT1; TMPRSS5; RABEP2; EHD2; SH3BP4; EPS15L1; MRC2; SUSD2; PACSIN3; USP20; LOXL2; EPN1; TIGD5; RHOJ; WAS; CSNK1E; RAB20;	GO:0006897~endocytosis	49	183	26.776	3.15148e-10
Up	KMT2D; TBX3; GREM1; LRP5; TIMP1; MYC; PDGFB; TGFB1; IL1B; FN1; CAPNS1; FGF1; IL6; EDN1; CAPN1; LYN; THBS1; IGF1R; IL6R; NMB; CSF1; AR; RARA; TGFB3; PTHLH; RARG; EDN3; ETS1; LIF; RAC2; FOSL1; IL7R; IL11; EPHA1; TNC; ADRA1D; SHC1; FGF9; AKT2; GRK5; ADM; IRS1; KDR; AVPR1A; COL18A1; AKR1C3; NOP2; NOTCH1; SOX9; ARRB1; HDAC4; CD81; TGFB2; CX3CL1; RHOG; HSF1; RELA; EIF4G1; BST1; STX4; TBX2; STX3; TCIRG1…	GO:0008284~positive regulation of cell population proliferation	92	492	18.6992	3.59745e-10
Up	SOCS3; LAMA5; INPPL1; TIMP1; FOS; MYC; TGFB1; IL1B; FN1; ANXA1; IL6; ICAM1; COL1A2; MMP2; IL6R; CXCL1; HMOX1; CSF1; ALOX5; CXCL8; CCL4; CCL2; IL1R1; LIF; VAV1; MUC1; JUNB; PRKACA; TNFRSF1A; CXCL2; IL11; IL32; CCND1; IL4R; SHC1; CASP1; TYK2; CDKN1A; STAT3; BCL6; STAT5A; CEBPD; JAK3; STAT2; CX3CL1; IL13RA1; RELA; PLP2; STX4; STX3; RAPGEF1; IL18; TWIST1; CTF1; PTPRN; INPP5D; OSMR; IL1RL2; IL23A; DUO…	GO:0019221~cytokine-mediated signaling pathway	63	281	22.4199	5.46406e-10
Up	TRIM38; OAS1; HLA-A; HLA-DRA; HLA-DQA2; HLA-DQA1; HLA-DRB1; HLA-DQB1; MT2A; HLA-DPB1; ICAM1; HLA-DQB2; IRF1; HLA-E; CD44; HLA-DPA1; SP100; PML; GBP1; GBP2; CIITA; PRKCD; TRIM25; IRF3; HLA-DRB5; TRIM22; IRF7; HLA-C; OAS3;	GO:0060333~interferon-gamma-mediated signaling pathway	29	72	40.2778	7.98775e-10
Up	LMTK3; NEK8; STK25; BCKDK; IKBKB; GAK; PDPK1; DAPK3; BRD4; ULK1; RPS6KA4; STK10; MAP3K6; PDGFB; TGFB1; LYN; RHO; RARA; BCR; PSKH1; CCL2; PRKCA; PRKACA; IGFBP3; ERCC2; MAK; CCNO; CCND1; MAPK3; TYK2; CCND3; PRKAR1B; ACVRL1; ZAP70; CSNK1D; CSNK1E; GSK3A; JAK3; LIMK1; TGFB2; LIPE; PRKCD; DMPK; ST3GAL1; MAP4K2; MAP3K12; TNK1; SQSTM1; PTK6; CAMK1; IKBKE; PTK2B; PDK2; MYLK; SPEG; MAP3K11; PHKG1; LRRK1; …	GO:0006468~protein phosphorylation	90	488	18.4426	1.00828e-09
Up	MEN1; QSOX1; APOL1; VGF; TGOLN2; WFS1; SLC34A2; FSTL3; CP; TIMP1; CST3; APOE; FN1; IL6; CALB1; GSN; LAMB1; MMP2; MELTF; LGALS1; CSF1; FURIN; C4A; SPP1; SCG2; PRKCSH; IGFBP3; IGFBP6; TNC; ADORA2A; ADORA2B; FBN1; IGFALS; LAMB2; BACE1; HIST1H3A; HSPG2; NUCB1; MFGE8; PAPPA; TGFBI; IGFBP7; FAM20C; D2HGDH; GATA6; PNPLA2; ABCA3; ANO8; LMCD1; GGA1;	GO:0044267~cellular protein metabolic process	50	200	25	1.502e-09
Up	ADAMTS3; GREM1; COL1A1; COL3A1; COL1A2; COL11A1; ACAN; COL5A1; MMP11; COL5A3; LOX; TGFB2; FOXC1; CYP1B1; ADAMTS14; P3H4; COL12A1; FOXC2; LOXL2; PLOD1; ANXA2; PLOD3; SERPINH1;	GO:0030199~collagen fibril organization	23	47	48.9362	2.44357e-09
Up	RAB29; SPTBN2; DSCAM; ACHE; FZD5; SDK1; NLGN2; SPOCK2; NRCAM; CLSTN3; SHANK3; PCDHB16; NLGN3; DBNL; PCDHB10; BSN; PLXND1; PCDHB9; PCDHB6; PCDHB5; PCDHB4; PCDHB3; PCDHB2; PCDHB14; PCDHB13; PCDHB11;	GO:0007416~synapse assembly	26	62	41.9355	3.00737e-09
Up	TLR4; TRIM38; IKBKB; TLR3; RPS6KA4; FLOT1; ZBTB7A; AGT; TGFB1; IL1B; IL6; ICAM1; AR; CLU; CD40LG; STAT3; TIRAP; CX3CL1; NFKB2; CAV1; RELA; IL18; TRIM14; FLOT2; TRIM25; TRADD; LRRFIP1; CARD16; TICAM1; ERC1; TRIM22; ARHGEF2; TRAPPC9; CARD11; RBCK1; PRKD2; DHX33; PIDD1; SPHK1; NOD1; IKBKG;	GO:0051092~positive regulation of NF-kappaB transcription factor activity	41	151	27.1523	5.98552e-09
Up	SSC5D; RTL1; LEFTY2; WNT9A; AXIN1; PI15; PRICKLE3; GADD45B; RECQL4; CLPTM1; FGF1; BMP1; EDN3; HOXB2; LIF; MAK; RPS4Y1; MMP11; EPHA2; LEPR; PLXNA3; NANOS2; NANOS3; MC1R; TLE1; CLC; C19orf57; MN1; FOXL1; GRIN2B; DGKD; SPRED3; OBSCN; ANO1; TSHZ3; TMEM198; DIEXF; SPRED2; PAQR7; PLCZ1; ERC1; LTBP4; MINK1; ZFP41; SPATA20; RREB1; CREB3L1; CCDC120; TRERF1; ODF3; SORT1; MNT; APOL2; EBF4; JPH2; AMN; MOV10L…	GO:0007275~multicellular organism development	81	439	18.451	6.59732e-09
Up	RAB27B; LEFTY2; QSOX1; ABCC4; ACTN4; WDR1; CFD; TIMP1; PDGFB; TGFB1; FN1; ALDOA; A1BG; ITGB3; SERPINE1; SERPING1; LYN; THBS1; TGFB3; CLU; ACTN1; VCL; FLNA; TAGLN2; VEGFB; TGFB2; TUBA4A; LGALS3BP; ECM1; FERMT3; CHID1; GTPBP2; TOR4A; BRPF3; TLN1; TEX264;	GO:0002576~platelet degranulation	36	124	29.0323	1.16752e-08
Up	TBKBP1; POM121C; TAF4; IKBKB; NRP2; BRD4; AP1G2; HLA-DRA; HPX; CFI; LYN; CFH; KRT7; SRC; ERCC2; TNFRSF1A; FBLN1; SP100; MAPK3; ATP6V0C; PSMB8; SHC1; PML; KDR; PSMB10; STAT3; TSC2; STAT2; RAD23A; TAP1; TAP2; RELA; EIF4G1; BAX; VAC14; KEAP1; IKBKE; TRIM25; IRF3; CUL7; ZYX; NUP188; E4F1; CRTC3; CRTC1; SRCAP; SUPT6H; MAVS; NLRX1; SERINC5; PACS2; TMEM173; TICAM1; TRIM22; RPTOR; NUP210; CREBBP; KAT2A; …	GO:0016032~viral process	71	372	19.086	1.69358e-08
Up	TLR3; OAS1; IL6; IRF1; PRF1; AZU1; FLNA; PML; GBP1; IFNAR2; STAT2; IFITM3; RELA; TRIM25; IRF3; IFI16; UNC13D; ZC3HAV1; MAVS; SLFN11; SERINC5; NLRC5; TMEM173; TICAM1; APOBEC3F; TRIM22; DTX3L; IRF7; APOBEC3D; ISG20; DHX58; TRIM11; MAP3K14; LYST; TRIM56; SPON2; UNC93B1; CARD9; APOBEC3G; IL23A; EXOSC5; OAS3; IFITM1; APOBEC3C; IFITM2; SLFN13;	GO:0051607~defense response to virus	46	192	23.9583	2.00166e-08
Up	TLR4; TRIM38; IKBKB; TLR3; BRD4; PLEKHG5; APOL3; CD74; LGALS1; HMOX1; GJA1; TNFRSF1A; FLNA; CASP1; TIRAP; CX3CL1; RELA; IKBKE; TRIM25; IRF3; CASP8; TRADD; ECM1; CARD16; CC2D1A; MAVS; TICAM1; SLC44A2; TRIM22; SECTM1; TMEM106A; ALPK1; JMJD8; MAP3K14; RBCK1; SHARPIN; CARD9; NEK6; GPRC5B; PIM2; NOD1; IKBKG; IL1B; CARD11;	GO:0043123~positive regulation of I-kappaB kinase/NF-kappaB signaling	44	179	24.581	2.12514e-08
Up	WTIP; AGRN; ABLIM1; PLD2; SPTBN2; LAMA5; SIPA1L3; DIAPH1; OBSL1; AVIL; MICAL2; FTCD; APOE; THY1; TPM1; TUBA3D; CCL2; SOX9; CNTNAP1; ARHGAP4; NEDD9; UGT8; SYNE3; MICAL3; PALLD; NECTIN2; SIPA1; TSPAN32; SEMA6A; GPR35; PAK6; NCKIPSD; TNIK; MAST1; CDC42BPB; MAST4; PACSIN3; MAST3;	GO:0007010~cytoskeleton organization	38	140	27.1429	2.12537e-08
Up	ANO9; ATP2A1; ABCC3; ABCC4; ATP8B1; ATP10A; TMEM63A; S100A6; ATP1B2; GJA1; ATP6V0C; GRIA1; ATP4B; SCNN1B; SCNN1G; SCNN1D; CLCN7; FXYD7; ATP6V0D1; ASIC1; ABCA4; TAP1; TAP2; PLP2; TCIRG1; SLC12A1; RYR3; GRIK5; ANO4; TMEM63B; ABCC10; ANO1; SFXN4; ABCA7; GJD3; TPCN2; SFXN5; P2RX4; ABCA3; ABCA2; TTYH3; SGK2; ANO8; ATP13A1; ABCB9; ATP13A2; ABCB10; ABCB8; TPCN1; CHRNA10; P2RX6; CHRNE; GABRA4; CHRNA1; GA…	GO:0034220~ion transmembrane transport	55	256	21.4844	2.30581e-08
Up	LAMA5; MAFG; PRDM1; PLAU; AGT; MELTF; CLU; PTGS1; IL4R; CCND3; TSPO; GRPR; TCF7; SOX9; BID; SHH; KSR1; PLCD3; ARHGEF2; SCGB3A1; PPP1R9B; CHRNA10; SGK2; MBD2; GHRL; OSGIN1; SLC7A11; TGFB1; ANXA1; STAT3; TNK1; BCL6; PTK2B; TGFB2; STAT5A; TGFB3; TNK2; STAT2;	GO:0042127~regulation of cell population proliferation	38	141	26.9504	2.49111e-08
Up	TOM1; RAMP1; RAMP2; RAMP3; AP1G2; AP2A2; HERC2; AP2A1; CD74; SCG5; CTSA; CLTCL1; AP1B1; CTTN; TOM1L2; SYTL5; TGFBRAP1; SNX33; ARHGEF2; VPS39; MLPH; ASPSCR1; SIL1; UNC93B1; VPS16; VPS18; GGA1; SNX8; RAB17; TBC1D25; STX16; SEC31B; RAB43; SGSM2; RABL2A; TSNARE1; RAB11B; AP3D1; RAB20; STX16-NPEPL1; TBC1D10C; RAB40B; NAPA; RAB7A; EVI5L; TBC1D22B; ARFRP1; TBC1D10A; STX1B; ARF3; STX4; RAB29; TBC1D10B; R…	GO:0006886~intracellular protein transport	63	316	19.9367	2.6498e-08
Up	CACNA1A; PLA2G6; AGT; EDN1; NMB; GJA1; GATA2; TACR1; CD38; BDKRB2; OXTR; ADM; AVPR1A; GIPR; NPY2R; P2RY4; DLG4; PKD1; LRP1; CACNA1C; PTK2B; PLCZ1; TRPM4; S1PR3; GPER1; MCHR1; C1QTNF1; CHRNA10; LPAR2; GPR35; GHRL; CMKLR1; PTGER4; CCR10; TBXA2R; C5AR1; PTGIR; CCR9; FPR3;	GO:0007204~positive regulation of cytosolic calcium ion concentration	39	148	26.3514	2.74275e-08
Up	PXDNL; ASPDH; QSOX1; UTY; KDM6B; ABCC4; PLOD3; CBR3; TM7SF2; MICAL2; KDM4B; CYB5R3; CP; SOD3; ALOX5; JMJD7; CYP2D6; G6PD; GPX3; PTGS1; SPR; GMPR; AKR1C3; ALDH3B1; ALDH1A3; TDO2; FASN; DIO1; GFER; PCBD1; CYP27A1; PLOD1; LOXL1; DPYD; PDIA2; CYP1B1; GLYR1; CYP4A22; ASPHD1; CYB5R2; RETSAT; OGFOD3; DHRS4L2; DEGS2; MOXD1; QSOX2; MICAL3; P4HA3; HSD11B1L; ERO1B; P3H2; P3H3; FOXRED2; RDH10; PYROXD2; CYB56…	GO:0055114~oxidation-reduction process	91	538	16.9145	3.10582e-08
Up	LAMA5; ADAM11; COL3A1; THY1; ITGB3; ITGA5; SRC; CEACAM1; VAV1; FBLN1; ITGA3; MYH9; ITGA8; ITGA1; BCAR1; COL16A1; ADAM15; ITGA7; PTK2B; NEDD9; ZYX; ADAMTS13; FERMT3; TSPAN32; ADAMTS1; VAV3; ITGA11; TLN1; ITGBL1; ITGB4;	GO:0007229~integrin-mediated signaling pathway	30	94	31.9149	3.29585e-08
Up	IKBKB; COL1A1; GBA; EDN1; ICAM1; THBS1; CXCL8; CCL2; YBX3; CD58; NR1D1; CRHBP; ZFP36; MAPK3; GBP1; GBP2; CHI3L1; ZFP36L2; HDAC4; RELA; POSTN; TRADD; DAB2IP; PRPF8; ADAMTS13; TRPV1; HAS2; KAT2A; ARHGEF2; GPER1; INPP5K; DCSTAMP; KLF2; CX3CL1; CCL4;	GO:0071356~cellular response to tumor necrosis factor	35	125	28	3.94201e-08
Up	IKBKB; GAK; SEC16A; LAMA5; RAMP1; RAMP2; RAMP3; FLOT1; TNFRSF1A; FLNA; EPHA2; AKT2; DPP6; CACNB3; CD81; S100A10; PPIL2; FLOT2; ZFYVE27; KCNIP4; PACS1; TMEM150A; PACS2; ZDHHC23; MRAP; NKD2; TESC; DCHS1; MYADM; PLEKHF1; INPP5K; SPTBN4; EHD2; TNIK; PKP3; ANXA2; RAB3A;	GO:0072659~protein localization to plasma membrane	37	138	26.8116	4.22335e-08
Up	PDPK1; GNA14; COL1A1; COL3A1; ITGB3; IL6; GP1BA; LYN; COL1A2; SRF; ACTN1; SRC; VAV1; PLCG2; PRKCA; FLNA; DGKA; MAPK3; CD40LG; GNA11; ARRB1; DGKQ; GNA12; PRKCD; DGKZ; DGKD; BLOC1S3; ADAMTS13; VAV3; ENTPD2; AXL;	GO:0030168~platelet activation	31	103	30.0971	5.95671e-08
Up	PLXNB2; PCDHGA12; DSCAM; CEACAM1; PKD1; SDK1; NECTIN2; DCHS1; PCDHB18P; CLSTN3; CDHR2; CDHR5; CELSR2; PCDHB16; CELSR1; CELSR3; PCDH10; PLXNB3; PCDHB10; PCDHGC3; IGSF9B; PCDHB9; PCDHB6; PCDHB5; PCDHB4; PCDHB3; PCDHB2; PCDHB14; PCDHB13; PCDHB12; PCDHB11; PCDHGC5; PCDHGB7; PCDHGB6; PCDHAC2; CDH5; CNTN4; PALLD; PVR; CDH6; CNTN6;	GO:0007156~homophilic cell adhesion via plasma membrane adhesion molecules	41	167	24.5509	6.48678e-08
Up	PITPNM1; ARHGAP33; NACAD; AP5Z1; ACTN4; EXOC3; TOM1; PRAF2; RAMP1; RAMP2; RAMP3; TRIM3; SNAP29; COL1A1; MYH9; SLC15A1; ARRB1; RAB7A; CORO7; VAMP2; TAP1; TAP2; TMEM115; MVP; MLC1; DGKD; AP5B1; VPS53; RHBDF2; MAMDC4; ATG9A; SNX32; ERC1; VPS52; ARRDC1; SLC15A4; ATG16L2; ARRDC4; DTX3L; DENND1A; SNX21; TESC; RHBDF1; RCN3; HOOK2; MVB12A; CHMP6; AGAP2; LYST; ATG10; PTPN23; RABEP2; ABCB9; AP5S1; USE1; FM…	GO:0015031~protein transport	61	311	19.6141	7.2041e-08
Up	PDLIM1; PIP5K1C; SRPX2; ANXA1; THY1; ANXA2; SRC; CD44; CD58; COL8A2; CD34; SHC1; S100A11; CDH5; SOX9; ITGA8; CX3CL1; CDC42EP1; RAPGEF1; SCRIB; COL13A1; NLGN2; FBLIM1; NRCAM; CYFIP2; VMP1; TENM2; ICAM5; CELSR1; CDH6; CELSR2; CELSR3; CDHR2; CTNND1; LAMA5; PKP3; DLG4; DSP;	GO:0098609~cell-cell adhesion	38	150	25.3333	9.74722e-08
Up	GIPC1; GRM6; GABBR2; NPY; CNP; SYN1; NTSR1; GRIA1; MTNR1B; NOVA1; HAP1; PMP22; KCNA1; GRIN2B; GPR176; GRM7; SNCB; SYT10; SV2B; MINK1; PCDHB16; KCNIP2; PCDHB10; BSN; DTNA; PCDHB9; PCDHB6; PCDHB5; PCDHB4; PCDHB3; PCDHB2; PCDHB14; PCDHB13; PCDHB11; CHRNE; GABRA4; DRD4; CACNA1A; CHRNA10; CHRM4; CACNB3; HTR6; CACNB1; SLC12A6; SLC12A7; GABRQ; HTR1E; CHRNA1; SLC12A4; HRH1; DLG4;	GO:0007268~chemical synaptic transmission	51	242	21.0744	1.22667e-07
Up	TPP1; DSCAM; PSPN; MAFK; AVIL; TRIM3; LRCH4; RGS9; LY6H; SEMA4F; FOS; CXCL1; SMPD1; ACHE; ADORA1; STAT3; GSK3A; SMARCA4; LIMK1; NAGLU; HDAC4; DLG4; VLDLR; SLC7A5; HES1; MEF2D; NEUROD2; MAP1S; GPSM1; CNTN4; CHERP; SMARCC2; FGF11; NINJ1; MARK4; MTR; SDCBP2; IRF2BPL; SEMA6A; CRIM1; CLN8; RAPGEFL1; IGSF9B; SPG7; PCDHB6; PCDHB4; PCDHB3; PCDHB2; PCDHB12; PCDHB11; PCDHAC2; RFNG; NUMBL; NTRK3; NAV2; NRSN…	GO:0007399~nervous system development	58	295	19.661	1.38589e-07
Up	RAMP2; FOS; TGFB1; TYMS; THBS1; ABHD2; TGFB3; FOSL1; CD38; GJB2; TSPO; OXTR; SREBF1; FOSB; TGFB2; CAV1; RELA; WBP2; CATSPERB;	GO:0032570~response to progesterone	19	42	45.2381	1.53911e-07
Up	ZBTB42; LAMA5; CACNA1H; VAMP5; CRYAB; COL6A3; ACHE; EMD; MAPK12; EVC; FOXK1; TAGLN; MEF2B; EGR3; SGCG; ITGA7; MEF2D; POU6F1; TEAD4; TWIST1; SPEG; CTF1; HBEGF; PRR14; CHODL; JPH1; ITGB1BP2; ITGA11;	GO:0007517~muscle organ development	28	91	30.7692	1.74498e-07
Up	ARHGAP42; TAX1BP3; SIPA1L1; APC2; BCR; EPHA1; EPHA2; AKT2; RHOG; ABR; RAPGEF1; SCRIB; PTK2B; NEDD9; NTRK3; PLEKHG4; SYDE1; CCDC125; TBC1D3D; SGSM2; TBC1D22B; TBC1D25; TBC1D10C; TBC1D22A; TBC1D17; TBC1D10B; USP6; TBC1D10A; EVI5L;	GO:0090630~activation of GTPase activity	29	97	29.8969	1.76213e-07
Up	AGRN; SDC3; GPC4; GUSB; GNS; GLB1; IDS; SDC4; GPC1; IDUA; SGSH; NAGLU; HSPG2; HGSNAT; HPSE;	GO:0006027~glycosaminoglycan catabolic process	15	25	60	2.00223e-07
Up	P2RX6; SORBS3; CACNA1H; CRYAB; TPM2; TPM1; GJA1; CKMT2; VCL; MYL9; OXTR; PXN; EMD; ITGA1; ACTA2; ACTG2; MYL5; CHRNE; CALD1; SNTA1; GAMT; SSPN; MYLK; TAZ; SORBS1; KCNIP2; MYOF; TLN1; OBSL1; MYBPC2; IGSF22;	GO:0006936~muscle contraction	31	110	28.1818	2.02977e-07
Up	ADAMTS3; CTSD; CTSB; MMP2; FURIN; PEPD; MMP11; COL15A1; MMP14; ADAM15; COL13A1; PHYKPL; ADAMTS14; MRC2; MMP28; MMP23B; MMP25; MMP24; MMP17;	GO:0030574~collagen catabolic process	19	43	44.186	2.05272e-07
Up	NOL3; DAPK3; ACTN4; ZBTB7A; CTSB; LGALS1; ACTN1; GJA1; IGFBP3; EGR1; BCL3; FAS; LOX; CASP1; NF2; BCL6; SOX9; BID; BCAR1; BAX; PLK5; HS1BP3; BCL2L15; STEAP3; SARM1; ALPK2; MADD; CREBBP; TNFRSF25; AIFM2; RTKN; CARD10; CARD11; PIDD1; GLS2; DAPK2; OSGIN1; BMP8A; TGFB3; LEFTY2; GDF6; TGFB2; TGFB1; USP36; GDF10; INHBC;	GO:0042981~regulation of apoptotic process	46	212	21.6981	2.42601e-07
Up	TLR4; LDOC1; SERPINE1; IL6; ICAM1; CXCL8; RARA; TFPI; BCR; SRC; CCL2; CAPN2; NR1D1; TBXA2R; ZFP36; CASP1; AXL; TSPO; CXCL6; HSF1; PPARD; RELA; CARD16; DAB2IP; PRPF8; ADAMTS13; TICAM1; GHSR; UPF1; SPON2; SBNO2; CXCL1; NR1H4; LY96; CXCL2; NR1H2; IL1B; CD274;	GO:0071222~cellular response to lipopolysaccharide	38	158	24.0506	2.99236e-07
Up	TMEM8B; ECM2; COL3A1; VTN; ITGB3; SRF; NID1; CD44; ITGB4; VCL; COL5A3; ITGA3; BCAM; ITGA8; ITGA1; PKD1; ADAM15; ITGA7; ZYX; COL13A1; ADAMTS13; SORBS1; PARVG; FBLN5; ITGA11; HPSE; EMILIN1; ITGBL1;	GO:0007160~cell-matrix adhesion	28	96	29.1667	4.32884e-07
Up	OGG1; MBD3; MT-ATP6; AGT; TIMP1; FOS; TGFB1; MT-ND4; TYMS; SERPING1; GSN; COL4A2; CNP; TGFB3; ENO3; TIMP2; ALOX12; ERCC2; MAPK3; GJB2; TSPO; ADM; LONP1; SERPINF1; SREBF1; STAT3; GCLM; NPY2R; CTSC; UCP3; CX3CL1; NFKB2; RELA; LRP1; DAG1; DNMBP; SIRT3; MBD2; LOXL2;	GO:0007568~aging	39	169	23.0769	5.16897e-07
Up	BTBD18; LAMA5; TNFSF12; GADD45B; VAMP5; CLPTM1; FGF1; CSF1; BMP1; FLT1; SRD5A1; TYMP; MAK; COL15A1; NANOS2; DLK1; FOXK1; HSPG2; SLC7A5; HHEX; GNA12; SQSTM1; SHB; CCDC85B; ZNF750; COL13A1; SFRP4; CXCL17; GPSM1; ARHGAP24; ZFP41; OSR1; SPATA20; TESC; ODF3; FAM129B; RMDN3; HTATIP2; BHLHE41; PPDPF; ZHX3; CATSPERB; CDHR5; FGF22; SPAG4; OSGIN1; SRPK3; CEP131; RFNG; TNK1; LYN; CAV2; RXRA; NR1H4; FOXC2; F…	GO:0030154~cell differentiation	86	538	15.9851	6.01782e-07
Up	ABLIM1; TBX3; TREH; LY6H; CCL2; COL18A1; DGCR2; FLI1; RELA; TLE1; TLE2; TLE3; GAMT; PHLDA2; NEK8; BHLHE41; SEMA6A; RFNG; HSPG2; LAMB1; VDR; ASXL1; NTN3; THRA; AGRN; NTN5; LAMA5; LAMB2; MEGF8; TMEFF2;	GO:0009887~animal organ morphogenesis	30	111	27.027	6.65896e-07
Up	SOCS3; PGLYRP1; APOE; GBA; BCR; ETS1; TNFRSF1A; NR1D1; NT5E; ADORA2A; CDH5; PTGER4; SERPINF1; TNFAIP6; PRKCD; ABR; METRNL; CXCL17; NLRX1; GHSR; GPER1; C1QTNF3; SHARPIN; GHRL; NR1H4; PPARD;	GO:0050728~negative regulation of inflammatory response	26	87	29.8851	7.50104e-07
Up	TLR4; PIP5K1C; ANXA1; NCF2; GATA2; ADORA2A; AXL; ADORA1; LEPR; DNM2; ANXA11; LRP1; P2RY6; UNC13D; ABCA7; TM9SF4; RUBCN; ELMO3; ICAM5; PLD4;	GO:0006909~phagocytosis	20	55	36.3636	1.19039e-06
Up	TNFRSF11B; AXIN1; DAPK3; TNFSF12; GADD45B; TIAF1; IL1B; LGALS1; CGB7; IRF1; PRF1; GJA1; IGFBP3; ERCC2; C5AR1; DNASE1; FAS; MAPK3; ADORA2A; GRK5; CHI3L1; IER3; ARRB1; TAF6; CTSC; RASSF7; PPARD; PRKCD; BAX; NME3; ADAM15; TCIRG1; SQSTM1; PTK2B; IRF3; MFSD10; CASP8; MEF2D; ARHGEF6; SHB; SIX1; TRADD; PHLDA2; BCL2L15; KANK2; STEAP3; MAP1S; GRAMD4; GDF6; TRAF7; ADAMTSL4; RNF144B; PACS2; THOC6; DRAM1; SH…	GO:0006915~apoptotic process	86	551	15.608	1.41643e-06
Up	LRP4; AGT; PDGFB; TGFB1; VTN; CD74; ITGB3; IL6; ICAM1; ITGA5; IL6R; SRC; LIF; CD44; IL11; EFNA1; DGKQ; CD81; RELN; TNK2; PTK2B; LRRK1; CSPG4; ARHGEF2; HBEGF; EHD4;	GO:0050731~positive regulation of peptidyl-tyrosine phosphorylation	26	91	28.5714	1.51836e-06
Up	EEF2K; SOCS3; IKBKB; TBX3; OGG1; SMAD6; NUPR1; GREM1; NOL3; DKK1; TIAF1; BAG3; TIMP1; MYC; CRYAB; ANXA1; CD74; HSPB1; IL6; HPN; THBS1; IGF1R; GLI2; RARA; SRC; CD44; WT1; SLC9A1; AZU1; BCL3; FLNA; FAS; CD38; SHC1; CD40LG; ADORA1; NTSR1; AKT2; GRK5; KDR; CDKN1A; STAT3; IER3; SOX9; ARHGDIA; BID; SOX10; SOX8; CX3CL1; PPARD; PLAUR; RELA; EGR3; SQSTM1; PTK2B; SHH; TWIST1; RNF144B; THOC6; ANKLE2; CAMK1D…	GO:0043066~negative regulation of apoptotic process	78	485	16.0825	1.59483e-06
Up	MEN1; PITPNM1; NFIB; PLXNB2; SNPH; GRIN2D; CTNND1; CTNS; BAG3; MBD3; COL4A1; EGR2; BCR; POU3F4; ITGA8; HAP1; NAPA; ATP6V0D1; RELN; HSPG2; FPGS; ABR; GRIN2B; POU6F1; GRIN2C; VAX1; GJC2; MAP1S; CNTN4; CIC; IMMP2L; ROGDI; SHARPIN; SMG9; STK36; SPHK1; BOK; MAST1; IRS2; KLHL17; SCT; NNAT; SYNJ2; THRA;	GO:0007420~brain development	44	215	20.4651	1.69406e-06
Up	PLXNB2; PLXNB1; DAPK3; ATP10A; DIAPH1; WDR1; FMNL1; FN1; ALDOA; ANXA1; ICAM1; HPN; TPM1; CCL2; MYH9; KDR; CDC42EP1; GNA12; ITGA7; PTK2B; DNMBP; SYNE3; ARHGEF18; FBLIM1; ARAP1; DLC1; PLXNB3; RHOD; RHOJ; PLXND1; PLXNA1; PLXNA4; PLXNA3; RHOG;	GO:0008360~regulation of cell shape	34	145	23.4483	1.98146e-06
Up	LAMA5; FN1; ITGB3; LAMB1; SRC; EFNA1; EPHA1; AXL; ITGA8; FERMT3; MICALL2; FGFRL1; ANTXR1; PARVB; NTN5; PXN; LAMB2; PARVG; HSPG2;	GO:0034446~substrate adhesion-dependent cell spreading	19	52	36.5385	2.06184e-06
Up	LDLRAD4; SLIT2; THY1; CD74; SERPINE1; ABHD2; TPM1; RRAS; SRF; IFITM1; VCL; EPHA1; NF2; ACVRL1; EPPK1; CX3CL1; ADAM15; DAG1; SHH; CYP1B1; PODN; ARPIN; FLCN; MAPK15; DLC1; TMEFF2; PLXNB3; SRGAP1; ARHGAP4;	GO:0030336~negative regulation of cell migration	29	113	25.6637	2.43578e-06
Up	MEN1; QSOX1; SOCS3; APOL1; VGF; TGOLN2; OBSL1; WFS1; FSTL3; CP; TIMP1; CST3; APOE; FN1; IL6; LAMB1; MELTF; LGALS1; CSF1; C4A; SPP1; SCG2; PRKCSH; IGFBP3; RAB3A; TNC; PSMB8; FBN1; PSMB10; LAMB2; WDR5; NUCB1; MFGE8; KEAP1; CUL7; RAB11B; IGFBP7; FBXO31; FBXW9; SPSB3; ASB18; CUL9; FAM20C; FBXL16; FBXO27; FBXO41; DCAF4; ASB13; FBXO32; PNPLA2; FBXL8; FBXO17; FBXL18; ASB16; EPAS1; DDA1; FN3K; ANO8; KLHL…	GO:0043687~post-translational protein modification	60	343	17.4927	2.51379e-06
Up	TMEM120B; SMAD6; ZBTB7A; EGR2; IL11; NR4A1; CCND1; PSMB8; AKT2; GRK5; SREBF1; CEBPD; GDF10; SOX8; ARID5B; METRNL; GDF6; ANGPTL8; NR4A3; CLIP3; C1QTNF3; TMEM120A;	GO:0045444~fat cell differentiation	22	70	31.4286	2.62509e-06
Up	RAMP2; ANXA1; HSPB1; FLT1; NR4A1; KDR; NOTCH1; MAP2K3; RELA; EGR3; DAB2IP; PRKD2; SEMA6A; SPHK1;	GO:0035924~cellular response to vascular endothelial growth factor stimulus	14	28	50	2.64641e-06
Up	TAX1BP3; COL1A2; BCL6; WAS; LIMK1; RHOG; ARHGAP4; ARHGAP1; MYO9B; ARHGAP29; ARHGEF1; RTKN; EPS8L2; ARHGEF3; CELSR1; CDC42EP1; RHOD; RHOJ; RHOT2; RAC2; ARHGDIG; ARHGDIA; GNA12;	GO:0007266~Rho protein signal transduction	23	76	30.2632	2.67307e-06
Up	POU6F1; ZNF316; VGLL3; NR1H2; ZNF737; PDLIM1; BHLHE40; KMT2D; OGG1; DAPK3; ZNF862; GAS7; ZNF253; ZNF217; PTP4A3; RPS6KA4; ZNF205; ZBTB7A; LYL1; TCF3; ZNF37A; WT1; POLR2A; MZF1; ADORA2A; PML; FUS; ACVRL1; STAT3; NOTCH1; DNM2; RCAN1; MLLT6; SKOR1; NFKB2; RELA; TLE3; MN1; FOXC1; SNAPC2; SIX1; ZNF542P; ZNF783; SUPT6H; ZNF573; ERC1; TRIM22; LZTR1; TGFBRAP1; RREB1; CREBBP; KHSRP; L3MBTL2; HDAC10; ZNF48…	GO:0006355~regulation of transcription, DNA-templated	81	521	15.547	3.20299e-06
Up	MAFG; P2RX6; MAFK; PLAU; PLAT; COL1A1; ITGB3; GP1BA; LYN; COL1A2; TFPI; IRF1; PRKACA; GATA2; ADORA2A; PRKAR1B; WAS; HIST1H3A; GNA12; PLAUR; ITPK1; SHH; CARMIL1; HPS6; ZFPM1; DOCK8; ZFPM2; AKAP1; GATA6; DOCK6; P2RX4; SH2B1; EHD2; HMG20B; MAFF; PROCR; SH2B3;	GO:0007596~blood coagulation	37	170	21.7647	3.24691e-06
Up	FSCN2; PDPK1; PIP5K1C; DIAPH1; FLNB; CXCL1; BCR; SRF; NF2; BCL6; RHOG; ABR; TRIP10; INF2; KLHL17; ARHGEF18; PALLD; SSH1; DOCK2; DLC1; CORO1B; INPP5K; RHOJ; PDLIM2; PDLIM4; RAC2; PDLIM1; SHROOM1; LIMK1; PDLIM7; IQSEC2; IQSEC1; AMOTL2; CSRP1;	GO:0030036~actin cytoskeleton organization	34	150	22.6667	3.74819e-06
Up	PODXL; PLXNB1; DSCAM; FBLN1; TNC; ACVRL1; ARHGDIA; TGFBI; DACT2; SIPA1; ARHGDIG; PLXNB3; PLXND1; PLXNB2; PLXNA4; PLXNA3; PLXNA1;	GO:0007162~negative regulation of cell adhesion	17	44	38.6364	3.83476e-06
Up	ADGRB2; LILRB3; ADGRL1; AGT; EDN1; GP1BA; CHRM4; SAG; IFITM1; CCL2; EDN3; IL1R1; IL7R; EPHA1; ITPKB; BDKRB2; OXTR; LEPR; GIPR; IFNAR2; TIRAP; IL13RA1; TNK2; PTK2B; CASP8; LY6E; IL27RA; TRPV1; NFAM1; MADD; CD101; TNFRSF25; IL17RA; MCHR1; SEMA6A; ADGRL4; CD274; CLCF1; CABIN1; LY96; CTF1; ANXA1;	GO:0007166~cell surface receptor signaling pathway	42	209	20.0957	4.26468e-06
Up	SORBS3; PDGFB; CD74; IL6; AR; LIF; TIMP2; IGFBP3; FLT1; IL11; EFNA1; SHC1; FGF9; KDR; CAV2; CX3CL1; CDK10; DAB2IP; TRAF7; KSR1; TMEM106A; GPER1; C1QTNF1; DHX33; DOK5; NTRK3; IGF1R;	GO:0043410~positive regulation of MAPK cascade	27	104	25.9615	4.44483e-06
Up	NRP2; AGT; ITGB3; FGF1; EDN1; THBS1; ETS1; PRKCA; GRN; KDR; BCAR1; PTK2B; EMC10; SCARB1; FOXC2; PRKD2; SMOC2; ZNF580;	GO:0010595~positive regulation of endothelial cell migration	18	50	36	4.49809e-06
Up	P2RX6; CLDN3; FLOT1; LETM1; CRYAB; HMOX1; ALAD; PRF1; B4GALT1; STOM; GBP1; FUS; LONP1; IGHMBP2; CPT1A; BID; GSDMD; HSF1; CAV1; BAX; KCNA1; IKBKE; DGKD; TYSND1; KCTD21; COLEC12; RNF213; FGFRL1; LY6G5B; SHKBP1; KCNV2; NACC2; NACC1; P2RX4; C1QTNF1; TMEM120A; ANGPTL4; SHARPIN; EHD4; KCND1; KCTD5; KCNG2; KCND3;	GO:0051260~protein homooligomerization	43	218	19.7248	4.96895e-06
Up	COL3A1; FN1; ITGB3; TPM1; TGFB3; TNC; LOX; SDC4; ELK3; EPPK1; NLRP6; TGFB2; PPARD; SCRIB; GRHL3; SCARB1; CORO1B; EPB41L4B; CCM2L; CELSR1; PLEC; PPL; DSP;	GO:0042060~wound healing	23	80	28.75	5.46297e-06
Up	LEFTY2; SMAD9; SMAD6; FOS; TGFB1; COL3A1; COL1A2; FURIN; TGFB3; SKI; SRC; PML; CDH5; ACVRL1; PXN; GDF10; TGFB2; LRRC32; LTBP2; SMAD1; ZYX; ARHGEF18; LTBP4; TGFBRAP1; HIPK2; LTBP3;	GO:0007179~transforming growth factor beta receptor signaling pathway	26	99	26.2626	5.55879e-06
Up	ARHGEF18; RASGRF2; FLOT1; PLEKHG5; BCR; VAV1; ARHGDIA; ABR; MYO9B; ARHGEF6; PLEKHG6; PLEKHG4; OBSCN; KANK2; DNMBP; MCF2L2; NGEF; ARHGEF1; ARHGEF2; PLEKHG4B; EPS8L2; PLEKHG2; ARHGEF3; VAV3;	GO:0035023~regulation of Rho protein signal transduction	24	87	27.5862	6.24144e-06
Up	ESYT3; NME4; APOL1; APOL3; GM2A; TSPO; PLTP; VLDLR; LRP10; APOL4; APOL2; ESYT1; APOL6; SPNS1; STOML1; CLN8; ABCA3; ABCA4; ABCA2; ABCA7;	GO:0006869~lipid transport	20	63	31.746	6.50088e-06
Up	RAMP2; TGFB1; JUNB; WT1; EPHA2; ADM; SOX18; KDR; CAV1; MYO1E; CUL7; SHH; HDAC7; ZFPM2; HAS2; HEY2; EGFL7; HEG1; ZMIZ1;	GO:0001570~vasculogenesis	19	59	32.2034	9.27007e-06
Up	PTGES; COL3A1; TYMS; IL6R; RARA; SRF; FOSL1; PML; OXTR; NFKB2; OSMR; CD274; TIMP2; JUNB; RELA; TIMP1; RELB;	GO:0034097~response to cytokine	17	48	35.4167	9.79686e-06
Up	AXIN1; PLA2G6; FLOT1; TGFB1; IL1B; CD74; ITGB3; LYN; EFNA1; CCND1; FAS; MAPK3; CCND3; AKT2; KDR; SOX9; CSNK1D; ARRB1; PLAUR; SQSTM1; NTRK3; TMEM119; MAVS; PROM2; FLCN; DVL3; CLIP3; ADTRP; GPER1; FAM129A; TNIK; VEGFB; ANXA2;	GO:0001934~positive regulation of protein phosphorylation	33	151	21.8543	9.94577e-06
Up	TNFRSF11B; AGPAT2; ABCC4; BCAR3; MYC; MT-ND1; LYN; THBS1; LGALS1; ENO3; TIMP2; COMT; GAL; CCNO; CCND1; ITGA3; LOX; CD38; ACSL1; ABCC1; CDKN1A; COL18A1; NNMT; GCLM; ARRB1; VEGFB; CPT1A; HDAC4; S100A10; TGFB2; GNA12; BLOC1S3; GATA6; DVL3; ABCA3; ABCA2; VAV3; ANXA1; JUNB;	GO:0042493~response to drug	39	195	20	1.01049e-05
Up	FN1; VTN; LAMB1; MMP2; COL4A2; ITGA5; COL11A1; COL6A1; COL8A1; MMP14; COL7A1; ITGA7; COL12A1;	GO:0035987~endodermal cell differentiation	13	28	46.4286	1.1196e-05
Up	SLC5A10; KCNK1; SLC24A1; ABCB11; SLC34A2; SCNN1B; SCNN1G; SCNN1D; ASIC1; SCN1B; SCN9A; CNNM4; SLC41A1; SLC34A3; SLC4A11; HCN2; TPCN1; SLC9A8; SCN1A; SLC12A1;	GO:0035725~sodium ion transmembrane transport	20	66	30.303	1.15132e-05
Up	TLR4; RGS14; SPRY1; LYN; LIF; FBLN1; GBP1; ARRB1; NLRP6; DUSP4; RAPGEF1; TNIP1; DAB2IP; FLCN; GPER1; SPRY4; CHRNA10; SEMA6A; SIRT3; EMILIN1;	GO:0070373~negative regulation of ERK1 and ERK2 cascade	20	66	30.303	1.15132e-05
Up	RASGRF2; GIPC1; RGS12; GRM6; PLXNB1; GPR39; ADCY6; RGS14; ADGRB2; ADCY3; ADCY9; RAMP1; RAMP2; RAMP3; GABBR2; RGS9; RGS11; BAIAP3; PLEKHG5; ADGRL1; GPR75; GNA14; AGT; NPY; APOE; OPN1SW; ANXA1; EDN1; RHO; CHRM4; NMB; CXCL1; SCT; CXCL8; IGF2R; PTHLH; SRC; CCL4; EDN3; RAC2; VAV1; GNB3; CXCL2; C5AR1; TBXA2R; DRD4; GAL; FPR3; ADRA1D; TACR1; NPY1R; PDE4A; HTR1E; ADORA2A; ADORA2B; GNA11; BDKRB2; ADORA1; …	GO:0007186~G protein-coupled receptor signaling pathway	147	1147	12.816	1.16722e-05
Up	MEN1; RASGRF2; SPTBN2; RASA4; FRS3; PSPN; MYC; PDGFB; TGFB1; IL1B; FGF1; CCL2; SCG2; ZFP36; MAPK3; ITPKB; PSMB8; SHC1; FGF9; IRS1; MAP2K2; PSMB10; JAK3; MAPK12; DLG4; SHC2; HSF1; GRIN2B; IL18; PTK2B; SMAD1; DUSP5; ARTN; DAB2IP; KSR1; MAPK15; SYNGAP1; HBEGF; MAP3K14; SHANK3; SPTBN4; FGF22; IRS2; TNIK; MINK1; MAP3K11; MAP3K12; FPGT-TNNI3K;	GO:0000165~MAPK cascade	48	266	18.0451	1.18421e-05
Up	MEN1; CTSB; SPP1; VDR; LIF; JUNB; GJA1; MAPK3; GJB2; PPARD; GHSR; GHRL;	GO:0046697~decidualization	12	24	50	1.36784e-05
Up	OAS1; HLA-A; IRF1; IFITM1; HLA-E; EGR1; SP100; PSMB8; TYK2; GBP2; IFNAR2; STAT2; IFI35; IFITM3; IFITM2; IRF3; IRF7; HLA-C; ISG20; OAS3;	GO:0060337~type I interferon signaling pathway	20	67	29.8507	1.3832e-05
Up	ARHGEF18; RASGRF2; PLD2; BCAR3; DIRAS3; HMOX1; BCR; VAV1; RGS19; TNK2; ARHGAP1; ABR; RGL3; DOCK8; RIN2; DOCK2; RASL10A; DOCK6; SH2D3A; DOCK5; RAPGEFL1; VAV3; ARHGAP33;	GO:0007264~small GTPase mediated signal transduction	23	86	26.7442	1.47166e-05
Up	RAMP2; AGT; FOS; TGFB1; RLN1; ITGA5; RARA; TGFB3; PTHLH; ETS1; FOSL1; CAPN2; COMT; CRHBP; CAD; CD38; ADM; FOSB; COL16A1; PAPPA; HFE; EPN1; OXTR;	GO:0007565~female pregnancy	23	86	26.7442	1.47166e-05
Up	PLXNB2; PLXNB1; FLNA; PLXNA3; ARHGDIA; PLXNA4; PLXNB3; SH3BP1; PLXND1; SEMA4B; SEMA4G; SEMA6A; SEMA4F; SEMA3B;	GO:0071526~semaphorin-plexin signaling pathway	14	34	41.1765	1.52669e-05
Up	TAF4; MEIS2; ZBTB7B; TGFB1I1; MSC; TAF5L; NFATC1; FOS; NFIC; THRA; IRF1; EGR2; SRF; FOSL1; ERCC2; EGR1; POLR2A; ARRB1; CEBPD; TAF6; FOSB; ELL; MLLT1; SNAPC2; NFE2L1; IRF3; NFIX; TAF1C; SNAPC4; SUPT6H; GLIS3; RREB1; GATA6; IRF7; MNT; EPAS1; RPAP1; PBX4; POLR2J2; POLR2J3; SCAF1; BATF3; PHRF1; NOCT; GMEB2; MAFF; HIF3A; MED16;	GO:0006366~transcription by RNA polymerase II	48	269	17.8439	1.52786e-05
Up	CHL1; NTN3; SPTBN2; NRP2; DSCAM; PSPN; SLIT2; GLI2; SRC; PRKCA; MAPK3; SHC1; GPC1; LHX2; LAMB2; RELN; VLDLR; SCN1B; SEMA3B; SHH; VAX1; ARTN; CNTN4; ENAH; NR4A3; FAM129B; SHANK3; SPTBN4; SEMA6A; PDLIM7; DOK5; IRS2; PALLD; EPHA2; EPHA1; CNTN6; EFNA1; AGRN; SEMA4F; CYFIP2;	GO:0007411~axon guidance	40	207	19.3237	1.57408e-05
Up	TNFRSF11B; KMT2D; SMAD6; SLC34A2; GBA; HMOX1; TGFB3; SRD5A1; COMT; GAL; CCND1; IL4R; MMP14; CAV1; TRIM25; PTPRN; GATA6; WBP2; GHRL;	GO:0043627~response to estrogen	19	62	30.6452	1.65717e-05
Up	KCNK1; CACNG3; KCNE1; KCNJ4; CACNB3; CACNB1; SCN1B; CACNA1C; KCNIP4; CACNG8; SPTBN4; KCNIP2; KCND1; CACNG5; KCND3; KCNJ14;	GO:0061337~cardiac conduction	16	45	35.5556	1.70628e-05
Up	WNT9A; CXCL14; SEMA4F; AGT; IL1B; THY1; EDN1; NMB; CGB7; AR; PTHLH; CCL4; EDN3; GJA1; EFNA1; ADRA1D; GJB2; ADORA2A; ADORA1; FGF9; GJA4; PTGIR; CX3CL1; CXCL6; TNFAIP6; KLF10; SEMA3B; IL18; SHH; ZYX; CTF1; GJC2; TFAP2C; FGF11; TSPAN32; GAL3ST4; TOLLIP; HCN2; FGFBP2; FJX1; PANX2;	GO:0007267~cell-cell signaling	41	216	18.9815	1.78943e-05
Up	ADAMTS3; COL1A1; COL5A1; SERPINH1; TRAM2; P3H3; P3H4; RCN3;	GO:0032964~collagen biosynthetic process	8	9	88.8889	2.09613e-05
Up	SELL; DCHS1; PCDHB16; PCDHB10; PCDHGC3; PCDHB9; PCDHB6; PCDHB5; PCDHB4; PCDHB3; PCDHB2; PCDHB14; PCDHB13; PCDHB11; CDH5; CDH6;	GO:0016339~calcium-dependent cell-cell adhesion via plasma membrane cell adhesion molecules	16	46	34.7826	2.12966e-05
Up	TLR4; CD74; CD38; CDKN1A; BCL6; TIRAP; CD81; TICAM1; CARD11; CD320; CLCF1; VAV3; IRS2; BST1; TNFRSF13C;	GO:0030890~positive regulation of B cell proliferation	15	41	36.5854	2.36715e-05
Up	MEIS2; PPL; SUN1; COL3A1; THBS1; SRC; ETS1; FOSL1; TNC; PTGER4; CHI3L1; MMP14; FOSB; PTK2B; POSTN; MBD2; COL1A1; JUNB;	GO:0009612~response to mechanical stimulus	18	58	31.0345	2.38263e-05
Up	NRP2; ITGB3; SRC; VAV1; FLT1; NCF2; AXL; KDR; PXN; VEGFB; BCAR1; SHC2; FOXC1; PTK2B; SHB; CYFIP2; FOXC2; PRKD2; VAV3;	GO:0048010~vascular endothelial growth factor receptor signaling pathway	19	64	29.6875	2.39569e-05
Up	SMAD6; FOS; PDGFB; TGFB1; SRF; WT1; GATA2; STAT3; SMARCA4; TGFB2; RELA; SMAD1; SREBF1;	GO:1902895~positive regulation of pri-miRNA transcription by RNA polymerase II	13	31	41.9355	2.62674e-05
Up	TICAM1; SSC5D; TBKBP1; TLR4; APOL1; IKBKB; TLR3; PGLYRP1; PRDM1; C1R; F12; ANXA1; SERPING1; CFI; LYN; CSF1; C1S; C4A; C4B; CLU; HLA-E; LGALS3; NCF2; PML; AXL; CASP4; JAK3; GSDMD; TIRAP; NLRP6; ARID5A; MAP4K2; ADAM15; TRIM14; TRIM25; IFI16; TKFC; COLEC12; DAB2IP; SARM1; ZC3HAV1; MAVS; NLRX1; SERINC5; NLRC5; TMEM173; RNF135; APOBEC3F; SIRT2; DTX3L; ARHGEF2; IRF7; TMEM106A; APOBEC3D; DHX58; TRIM11; …	GO:0045087~innate immune response	74	496	14.9194	2.82178e-05
Up	TLR4; TLR3; DAPK3; CD5; PRKCA; FAS; CD38; CASP1; ADORA1; CAV1; PPARD; BAX; CASP8; SHH; TICAM1; TNFRSF25; P2RX4; LY96;	GO:0097190~apoptotic signaling pathway	18	59	30.5085	2.87835e-05
Up	PLOD3; SLIT2; CACNA1H; FOS; STAT3; FOSB; UCP3; IGFBP7; INPP5K; JUNB; RAMP3; RAMP2; RAMP1; OXTR; AVPR1A;	GO:0032870~cellular response to hormone stimulus	15	42	35.7143	2.97589e-05
Up	GIPC1; GRIN2D; SIPA1L1; SCT; RARA; HRH1; CX3CL1; MAP1A; GRIN2B; PTK2B; GRIN2C; CNTN4; KAT2A; SYNGAP1; LZTS1; JPH4;	GO:0048167~regulation of synaptic plasticity	16	48	33.3333	3.26428e-05
Up	SNAI2; COL1A1; COL6A1; JUNB; GJA1; IGFBP3; TNC; LOX; EPHA2; FGF9; FASN; HIRA; GDF10; SOX8; RUNX2; MEF2D; TWIST1; TMEM119; TP53INP2; CREB3L1; MYBBP1A; WWTR1; MRC2; ITGA11; SPP1;	GO:0001649~osteoblast differentiation	25	105	23.8095	3.41471e-05
Up	SNAI2; PTP4A3; CFD; MYC; TGFB1; NOTCH1; SOX9; CDH6; FOXA1; FOXC1; TBX2; HES1; DTX2; DTX3L; CREBBP; NR1H4; S1PR3; FOXC2; HES7; HEY2; NOTCH3; CNTN6; HEY1; EPN1; SUSD5; TRAF7;	GO:0007219~Notch signaling pathway	26	112	23.2143	3.4791e-05
Up	TLR4; TLR3; BAG3; AGT; TGFB1; IL1B; COL1A1; IRF1; GJA1; TNFRSF1A; SLC9A1; FAS; MAPK3; CASP1; PTGER4; SOX9; HDAC4; DAG1; CASP8; MAP3K14; PIEZO1;	GO:0071260~cellular response to mechanical stimulus	21	79	26.5823	3.66576e-05
Up	ABLIM1; LAMA5; ABCC4; AVIL; SNAP29; GSN; FLNA; CCNO; NOTCH1; RFX2; ATP6V0D1; TCTN1; ATAT1; CCDC65; DZIP1L; DNAH5; FBF1; WDR90; IFT140; CEP250; WWTR1; RAB17; PTPN23; IFT122; STK36; CELSR3; DCDC2; B9D1; CEP164; TTLL3; NEK8; RILPL2; CLUAP1; RILPL1; CEP131; MAK; CCDC40;	GO:0060271~cilium assembly	37	193	19.171	3.70983e-05
Up	TGFB1I1; TGFB1; IL1B; COL1A1; IL6; TGFB3; NOTCH1; TGFB2; FOXC1; TWIST1; BCL9L; WWTR1; GLIPR2; ZNF703; LOXL2;	GO:0010718~positive regulation of epithelial to mesenchymal transition	15	43	34.8837	3.71842e-05
Up	TNFSF12; NRP2; PDGFB; ITGB3; SCG2; PRKCA; NR4A1; KDR; ACVRL1; STAT5A; CAV2; EGR3; ECM1; EMC10; RPTOR; PRKD2; EGFL7; ZNF580; PLXNB3; VEGFB;	GO:0001938~positive regulation of endothelial cell proliferation	20	73	27.3973	3.88699e-05
Up	VGF; MT-CO2; FOS; THRA; YBX3; ADM; GMPR; CASP8; METRNL; TRPM8; ACOT11; SLC27A1; UCP2; UCP3;	GO:0009409~response to cold	14	38	36.8421	4.12779e-05
Up	SLC22A23; SLC24A1; CTNS; SLC9A1; SLC15A1; SLC9A3; CLDN15; PLP2; SLC12A1; SLC9A5; MLC1; SLC9A4; SLC26A11; SLC15A4; CNNM3; FXYD5; SLC25A18; SLC26A1; SLC25A22; CALHM2; SLC12A6; SLC12A4; SLC9A8; SLC12A7;	GO:0006811~ion transport	24	100	24	4.35385e-05
Up	OGG1; RAMP2; RGS9; MBD3; AGT; TGFB1; COL1A1; CRYAB; RARA; TFPI; ETS1; GJA1; CCND1; CD38; GJB2; OXTR; STAT3; FOXA1; CASP8; POSTN; GHSR; MBD2; NCOR2; ANXA1;	GO:0032355~response to estradiol	24	100	24	4.35385e-05
Up	TLR4; IL1B; CD74; FGF1; THBS1; TGFB3; C5AR1; DRD4; MAPK3; ADORA2B; SHC1; MAP2K2; MAP2K3; ARRB1; ITGA1; CD81; SHC2; NTRK3; MAP3K11; DUSP5; CSPG4; CXCL17; MADD; GHRL; NOD1; IKBKG; AVPI1;	GO:0000187~activation of MAPK activity	27	121	22.314	4.48516e-05
Up	MYO1C; TLR4; TLR3; DAPK3; FLNB; EDN1; GSN; CCL2; CD58; HLA-DPA1; CASP1; GBP1; GBP2; WAS; AQP4; STX4; ZYX; ADAMTS13; RAB43; GBP5; RAB20; CX3CL1; CCL4;	GO:0071346~cellular response to interferon-gamma	23	94	24.4681	4.82757e-05
Up	SH3PXD2B; TNFRSF11B; TBX3; COL1A1; COL3A1; COL1A2; GLI2; ACP2; VDR; PTHLH; BMP1; ACAN; EPHA2; GNA11; FBN1; SOX9; GDF10; HDAC4; EVC; TGFB2; WDR5; EN1; COL9A2; TEAD4; RAI1; FGFRL1; CMKLR1; HES7; MMP14;	GO:0001501~skeletal system development	29	136	21.3235	4.87819e-05
Up	PALM3; TLR4; PTGES; SMAD6; FOS; IL1B; EDN1; CNP; ALAD; PLCG2; GJA1; C5AR1; COMT; MAOB; GJB2; ADM; PTGER4; PTGIR; NOTCH1; ATP4B; TIRAP; NFKB2; LOXL1; ABR; CASP8; OTUD5; NOCT; LY96; JUNB;	GO:0032496~response to lipopolysaccharide	29	136	21.3235	4.87819e-05
Up	LDLRAD4; PDPK1; TGFB1I1; SMAD6; ZBTB7A; TGFB1; TGFB3; SKI; PBLD; DNM2; CAV2; HTRA3; CAV1; VASN; BCL9L; PMEPA1; STUB1; EMILIN1; SKOR1;	GO:0030512~negative regulation of transforming growth factor beta receptor signaling pathway	19	69	27.5362	5.67108e-05
Up	PLXNB2; SIPA1L1; SBF1; VAV1; EPHA1; BCL6; TBC1D10B; DAB2IP; PROM2; NGEF; VAV3; PLXND1; CHN1; PLXNB1; PLXNA1; ARHGAP27; PLXNA4; PLXNB3; PLXNA3;	GO:0043087~regulation of GTPase activity	19	69	27.5362	5.67108e-05
Up	PTGES; CYP26A1; DKK1; SLC10A3; RARA; IGF2R; RARG; GJA1; RXRA; CD38; GJB2; SREBF1; IGFBP7; ASXL1; TMEM161A;	GO:0032526~response to retinoic acid	15	45	33.3333	5.70565e-05
Up	TECPR2; TM9SF1; ULK1; GBA; ITGB4; RGS19; HAP1; SQSTM1; IFI16; TBC1D25; MAP1S; ULK3; LRSAM1; TECPR1; SIRT2; DRAM1; RUBCN; VPS39; WDR24; TOLLIP; ATG10; TBC1D17; VPS18; PLEKHM1; TRIM17; VMP1;	GO:0006914~autophagy	26	116	22.4138	5.76563e-05
Up	CCL2; ADORA2A; OXTR; RELN; PTK2B; TSHZ3; NLGN2; SHANK3; NLGN3; CACNG8; CACNG5; CACNG3;	GO:0051968~positive regulation of synaptic transmission, glutamatergic	12	29	41.3793	5.91907e-05
Up	PDPK1; RAMP3; LGALS3; ITGA3; EPHA2; PTPN9; RHOG; LRP1; STX4; STX3; SQSTM1; NKD2; CLIP3; STAC3; GPER1; SORBS1;	GO:1903078~positive regulation of protein localization to plasma membrane	16	51	31.3725	5.96531e-05
Up	TMEM120B; ILVBL; MYBPHL; KRBA1; PCNX2; MYO1F; SIPA1L1; PI15; PRICKLE3; URB1; ZNF862; GIGYF1; AGFG2; GAS8-AS1; A1BG; FAM86B2; ZSCAN22; GLI4; BGN; YLPM1; ZNF142; EVA1C; NAAA; WT1-AS; MN1; ERV3-1; TMEM187; NOMO1; HNRNPUL2; EXOC3L2; FILIP1L; GRIPAP1; MIDN; TIGD5; TIMM23B; TTC39A; SLC25A30; IDNK; C20orf194; TMEM268; EDC4; TMEM108; AATK; TMEM91; SLC35F2; CEND1; RUSC2; EHBP1L1; TMEM104; C19orf18; ABHD11…	GO:0008150~biological_process	85	609	13.9573	6.35472e-05
Up	SYNGR1; SYNGR2; SYNGR3; RAB3A; CRHBP; MYH9; RAB11B; TMEM79; RAB11FIP5; RAB26;	GO:0045055~regulated exocytosis	10	20	50	7.15704e-05
Up	PSD; ULK1; NPY; APOE; GBA; IL6; LAMB1; SRF; WDR5; STX3; PTK2B; ZFYVE27; BLOC1S3; TMEM108; CNTN4; MICALL2; MICALL1; EFHD1; CAMSAP3; NCDN; TBC1D24; PPP1R9B; LYN; CBX6; SAMD14; NPTXR;	GO:0031175~neuron projection development	26	118	22.0339	7.35291e-05
Up	PLXNB2; AVIL; AP2A1; AGT; APOE; LYN; ITGA3; SERPINF1; CX3CL1; RELN; SCN1B; PTK6; RAPGEF1; CAMK1; PTK2B; SF3A2; PLK5; DAB2IP; TWF2; CAMK1D; KATNB1; NCKIPSD; PLXNB3; NTRK3;	GO:0010976~positive regulation of neuron projection development	24	104	23.0769	7.39104e-05
Up	SOCS3; PDPK1; GADD45B; THY1; HSPB1; CEACAM1; EPHA1; ADORA2A; NF2; TSC2; MLLT1; ITPRIP; TESC; DBNDD2; INPP5K; WWTR1; SMYD3; PPP1R1B; UBASH3B;	GO:0006469~negative regulation of protein kinase activity	19	71	26.7606	7.83058e-05
Up	OAS1; IFITM1; IFITM3; IFITM2; TNIP1; IFI16; PARP10; ZC3HAV1; MAVS; APOBEC3F; ISG20; APOBEC3G; APOBEC3C; OAS3;	GO:0045071~negative regulation of viral genome replication	14	41	34.1463	8.08549e-05
Up	ZBTB7A; GATA2; BCL6; ARRB1; MMP14; DLK1; DLK2; ARRDC1; SLC35C1; FAM129B; HEY2; EGFL7; NOTCH3; HEY1;	GO:0045746~negative regulation of Notch signaling pathway	14	41	34.1463	8.08549e-05
Up	CLDN3; SIPA1L3; FLNB; AR; RILPL1; DACT2; PALLD; RILPL2; BCL11B;	GO:0003382~epithelial cell morphogenesis	9	16	56.25	8.3176e-05
Up	RGS14; VAMP2; RELN; STX4; STX3; PTK2B; SNAP47; TSHZ3; SYT12; NLGN3; SHANK3; GRIN2C; GRIN2B; GRIN2D; SLC24A1;	GO:0060291~long-term synaptic potentiation	15	47	31.9149	8.56728e-05
Up	PITPNM1; TPP1; CLU; G6PD; PC; SREBF1; ALDH3B1; PLTP; UCP3; HSPG2; PPARD; LRP1; ACOX1; LRP10; TRPV1; MGLL; APOL4; APOL2; ANGPTL4; ABCA2; TM6SF2; EPHX3; GDPD2; CPNE7; PLAGL2; NR1H2; NR1H4;	GO:0006629~lipid metabolic process	27	127	21.2598	9.09883e-05
Up	ALDOA; RXRA; GPX3; ALDH1A3; TDO2; ALDH5A1; AQP5; AQP4; PCBD1; GNMT; RYR3; CRTC3; CRTC1; TRPM8; TRPV1; HM13; TRPM4; GBP5; MCOLN1; PCBD2; PFKL; PFKP;	GO:0051289~protein homotetramerization	22	92	23.913	9.29651e-05
Up	EEF2K; STK25; PDPK1; DAPK3; ULK1; STK10; THY1; LYN; IGF1R; BCR; SRC; PRKACA; FLT1; MAK; EPHA1; CAD; GRK5; KDR; ZAP70; MAP3K12; TNK1; PTK6; PTK2B; MAP3K11; ULK3; MINK1; MAPK15; PRKD2; NEK6; ATP13A2; DAPK2; TNIK; PIM2;	GO:0046777~protein autophosphorylation	33	172	19.186	9.33193e-05
Up	SLIT2; AGT; TGFB1; CRYAB; GJA1; WT1; PML; ACVRL1; CDKN1A; BCL6; CDKN2A; GNG4; SMARCA4; TGFB2; PPARD; ADAM15; TNK1; CCDC85B; FLCN; SIPA1; SCGB3A1; PPP1R9B; DCSTAMP; SH3BP4; OSGIN1; TP53TG5;	GO:0030308~negative regulation of cell growth	26	121	21.4876	0.000104717
Up	CYP26A1; TCF21; LRP4; WFS1; FSTL3; AGT; GLI2; ACE; WT1; SERPINF1; ITGA8; TGFB2; PKD1; BAX; FOXC1; ARID5B; SIX1; SULF2; PTCD2; HAS2; ADAMTS1; MMP17;	GO:0001822~kidney development	22	93	23.6559	0.000106359
Up	CHL1; PDPK1; WFS1; HMOX1; TGFB3; CCL2; C5AR1; GRN; ADORA2A; AXL; GCLM; MTNR1B; ARRB1; EN1; BAX; LRP1; PTK2B; SIX1; SNCB; NR4A3; SYNGAP1; AGAP2; FAIM2; HIPK2; NRBP2; CLCF1; BOK; APOE;	GO:0043524~negative regulation of neuron apoptotic process	28	136	20.5882	0.00010975
Up	SMAD6; SPRY1; TCF21; SLIT2; TGFB1; RARA; WT1; SDC4; FOXC1; SIX1; SMAD1; OSR1; FOXC2;	GO:0001657~ureteric bud development	13	37	35.1351	0.000113975
Up	STK25; SLIT2; ARHGDIA; METRN; PLXNB3; PLXNB1; PLXNA4; PLXNA1; PLXNB2; PLXNA3; PLXND1; CHODL;	GO:0050772~positive regulation of axonogenesis	12	32	37.5	0.000126106
Up	PFKFB2; XYLB; HK1; KHK; GALK1; HK3; PFKFB3; PFKFB4; TKFC; GNPTG;	GO:0046835~carbohydrate phosphorylation	10	22	45.4545	0.000132477
Up	RHOD; LAMA5; PDPK1; THY1; BCR; ACTN1; CTTN; PTK2B; TRIP6; DLC1; SORBS1;	GO:0048041~focal adhesion assembly	11	27	40.7407	0.000133568
Up	SRPX2; SKI; ETS1; ITGB4; CD34; EPHA2; MMP14; CTTN; IER2; DRC7; PLD2;	GO:0048870~cell motility	11	27	40.7407	0.000133568
Up	OGG1; CLDN3; MT-CYB; MT-ND4; TYMS; ICAM1; GSN; CA3; RARA; G6PD; ALAD; TBXA2R; CCND1; TNC; MAOB; STAT3; RGS19; CLDN18; GRIN2B; PTK2B; CASP8; NTRK3; AACS;	GO:0045471~response to ethanol	23	102	22.549	0.000138832
Up	TPP1; GBA; GAA; ACP2; GRN; NAGLU; TPCN2; HPS1; HOOK2; LYST; VPS18; CLN8; NAGPA;	GO:0007040~lysosome organization	13	38	34.2105	0.00014183
Up	PDPK1; PDGFB; TGFB1; HSPB1; THBS1; ETS1; PRKCA; ALOX12; KDR; STAT5A; MAP2K3; P2RX4; PRKD2;	GO:0043536~positive regulation of blood vessel endothelial cell migration	13	38	34.2105	0.00014183
Up	SIPA1L1; ANXA1; FLNA; SHC1; MYH9; PDLIM4; CTTN; CDC42BPG; MICALL2; MINK1; ANTXR1; PARVB; CAPN10; TNIK; CDC42BPB; PARVG;	GO:0031532~actin cytoskeleton reorganization	16	56	28.5714	0.000148993
Up	IKBKB; PDPK1; HLA-DRA; HLA-DQA2; HLA-DQA1; HLA-DRB1; HLA-DQB1; THY1; HLA-DPB1; HLA-DQB2; PLCG2; HLA-DPA1; PSMB8; PSMB10; WAS; ZAP70; CACNB3; BCAR1; RELA; ITK; RFTN1; HLA-DRB5; NFKBID; INPP5D; CARD11; NFKBIZ; RBCK1; PRKD2; LIME1; IKBKG; BTN3A2; ICOSLG; BTN3A3;	GO:0050852~T cell receptor signaling pathway	33	177	18.6441	0.000149256
Up	NUPR1; FOS; EGR2; EGR1; NOTCH1; EMD; SOX8; MEF2D; VAX1; HIVEP3; ANKRD33; BCL9L; HMG20B; MAFF;	GO:0035914~skeletal muscle cell differentiation	14	44	31.8182	0.000149986
Up	DAPK3; NUPR1; SOGA1; HSPB1; NLRP6; IFI16; DRAM1; TPCN2; MAPK15; WDR24; OSBPL7; DAPK2; BOK; LAMP3; MTCL1; TMEM150A; ULK1; ULK3;	GO:0010506~regulation of autophagy	18	69	26.087	0.000156649
Up	ADCY6; ADCY3; ADCY9; RAMP1; RAMP2; RAMP3; PTHLH; ADORA2A; ADORA2B; ADM; PTGIR; GPR3; ADCY7; MC1R; ADCY2; ADM2; ADCY4; GPER1; TBXA2R; PTGER4; ADGRL1; ADGRL4; ADGRB2;	GO:0007189~adenylate cyclase-activating G protein-coupled receptor signaling pathway	23	103	22.3301	0.00015712
Up	E2F8; PDXK; LAMA5; NUPR1; VTN; CD74; FGF1; CD5; CSF1; GLI2; AR; SRC; ERCC2; ACHE; CD34; STAT3; CRIP1; PPARD; LRP1; FOXC1; IL18; BOP1; SCRIB; TGFBI; MAP3K11; IFI16; LARP1; CSPG4; KAT2A; RHBDF1; ALKBH3; DPH1; BHLHE41; SDCBP2; NAA60; BOK; TACC1;	GO:0008283~cell population proliferation	37	210	17.619	0.000168831
Up	SMAD6; SNAI2; SLIT2; NFATC1; TGFB1; EFNA1; NOTCH1; SOX9; TWIST1; HEY2; EMILIN1;	GO:0003180~aortic valve morphogenesis	11	28	39.2857	0.000172655
Up	AXIN1; SNAI2; GREM1; CTNND1; LRP4; DKK1; APC2; APOE; EGR1; IGFBP6; PSMB8; PSMB10; NOTCH1; SOX9; GSK3A; EMD; SOX10; CAV1; TLE2; RAPGEF1; SHH; DAB2IP; SFRP4; KREMEN2; DVL3; NKD2; KREMEN1; WWTR1; TLE3; TLE1; TLE6; DKKL1;	GO:0090090~negative regulation of canonical Wnt signaling pathway	32	171	18.7135	0.000175619
Up	TGFB1I1; TGFB1; IL6; GATA2; MMP11; ZFP36L2; CCDC85B; ZFPM1; SIRT2; ASXL1; ZFPM2; SORT1; GPER1; WWTR1;	GO:0045599~negative regulation of fat cell differentiation	14	45	31.1111	0.000182278
Up	KMT2D; SETD1A; GP1BA; THBS1; MYL9; LOX; WDR5; HIST1H3A; RUNX1; ZFPM1; NR4A3; MOV10; KMT2B; L3MBTL1;	GO:0045652~regulation of megakaryocyte differentiation	14	45	31.1111	0.000182278
Up	TPP1; GAA; BCR; GM2A; ALDH1A3; DLG4; CNTNAP1; ABR; GRIN2C; NLGN2; NR4A3; JPH4; NKX6-2; CLN8;	GO:0050885~neuromuscular process controlling balance	14	45	31.1111	0.000182278
Up	HSPB1; ITGB3; ACTN1; VCL; CSRP1; FLNA; MYL9; MYH9; FERMT3; TSPAN32; SLC7A11; TLN1; UBASH3B; GP1BA;	GO:0070527~platelet aggregation	14	45	31.1111	0.000182278
Up	PSPN; TIMP2; ADORA2A; BTD; GABRA4; ALDH5A1; RCAN1; ATN1; RELN; SHH; UGT8; SZT2; THOC6; ANKLE2; GRHL3; NRCAM; CELSR1; CNTN6; GLIS2; TBX2; ACAN; SOX8; TPP1; ZIC4; SOX10; SOX9; VAX1; TBX3;	GO:0007417~central nervous system development	28	141	19.8582	0.000185665
Up	PLXNB2; SPINT1; TGFB1; RARA; SKI; RARG; PRKACA; SDC4; ADM; TSC2; LHX2; TGFB2; SCRIB; TWIST1; GRHL3; KAT2A; DLC1; IFT122; CELSR1;	GO:0001843~neural tube closure	19	77	24.6753	0.000192674
Up	LAMA5; TGFB1; LMNA; CEACAM1; FLNA; AKT2; PHLDA2; FRMD5; MINK1; CAMSAP3; OSGIN1; PLXND1; PLXNB1; PLXNA1; RHOD; PLXNA4; PLXNB2; PLXNA3; PLXNB3; AMOTL2;	GO:0030334~regulation of cell migration	20	84	23.8095	0.00019915
Up	SPHK1; TK2; PDXK; BCKDK; CKMT2; MAPK3; CIITA; STAT3; PI4KA; TNK2; COASY; IDNK; PPIP5K1; SGMS2; COQ8A; DCAKD; TOLLIP; FN3K; NMRK1; UCKL1; DOLK; XYLB;	GO:0016310~phosphorylation	22	98	22.449	0.00020242
Up	KCNN4; LILRB3; ICOSLG; CST3; CD74; IL32; WAS; CX3CL1; HSF1; TAP1; TNIP1; COLEC12; P2RY11; NOD1; STAT5A; STAT3; DUOX1; STAT2;	GO:0006952~defense response	18	71	25.3521	0.000211657
Up	PRF1; FOSL1; NCF2; C5AR1; ADORA2A; ADORA2B; CCR9; RELA; LGALS3BP; ITK; TCIRG1; PTK2B; IL1RL2; DCDC2; LY96;	GO:0006968~cellular defense response	15	52	28.8462	0.00021746
Up	NR1H2; NR3C2; ABHD2; RARA; THRA; VDR; RARG; RXRA; NR1D1; NR4A1; PPARD; PAQR7; NR4A3; NR1H4; GPER1;	GO:0043401~steroid hormone mediated signaling pathway	15	52	28.8462	0.00021746
Up	IKBKB; TNFRSF1A; CASP8; TRADD; SPPL2B; MADD; CLIP3; RBCK1; SHARPIN; SPHK1; IKBKG;	GO:0010803~regulation of tumor necrosis factor-mediated signaling pathway	11	29	37.931	0.000221021
Up	CTSB; CAPN2; LONP1; FAP; CASP8; CTSC; CTSZ; RNF123; CTSA; CTSO; CTSF;	GO:0051603~proteolysis involved in cellular protein catabolic process	11	29	37.931	0.000221021
Up	MEN1; KMT2D; MYC; TCF7; SMARCA4; TLE1; TLE2; TLE3; BCL9L; CREBBP; TCF7L1;	GO:1904837~beta-catenin-TCF complex assembly	11	29	37.931	0.000221021
Up	TLR4; IKBKB; TLR3; TIAF1; TNFRSF1A; BCL3; TRADD; TICAM1; MAP3K14; CARD11; RBCK1; SHARPIN; CARD9; IKBKG; LY96; RELA; RELB;	GO:0007249~I-kappaB kinase/NF-kappaB signaling	17	65	26.1538	0.000229863
Up	ARHGAP33; NUPR1; FOS; EPHX1; LYN; CNP; SRF; CCL4; MAPK3; CDKN1A; BAX; SCN9A; GJC2; ADAMTS13; BPHL; SLC22A8; SLC7A11;	GO:0009636~response to toxic substance	17	65	26.1538	0.000229863
Up	SH3PXD2B; FLOT1; TIMP1; CAPNS1; GSN; CAPN1; MMP2; FURIN; BMP1; TIMP2; CD44; CTRB1; CAPN2; MMP11; CAPG; MMP14; ADAM15;	GO:0022617~extracellular matrix disassembly	17	65	26.1538	0.000229863
Up	ZBTB7B; VGF; INPPL1; ICAM1; LYN; EGR2; EGR1; GAL; CAD; ADM; IRS1; UCP3; RELA; PTPRN; SORT1; KHK; SLC27A1;	GO:0032868~response to insulin	17	65	26.1538	0.000229863
Up	INPPL1; SORBS3; ALDOA; ACTN1; RAC2; BCAR1; CARMIL1; ARHGEF2; SH3BP1; TPM1; TPM2; CORO7; RHOG; SAMD14; CORO1B; ARHGAP17; PPP1R9B; RHOD; CORO6; RHOJ; SHROOM1;	GO:0007015~actin filament organization	21	93	22.5806	0.000260804
Up	AGRN; HS6ST1; SDC3; GPC4; B3GAT3; HEXA; SDC4; GPC1; NDST2; HSPG2; HAS1; XYLT2; B4GALT7;	GO:0006024~glycosaminoglycan biosynthetic process	13	41	31.7073	0.00026313
Up	PFKFB2; GJA1; CD38; GIPR; PPARD; AACS; NLGN2; GPER1; CAPN10; SIRT3; GHRL; IRS2; NNAT;	GO:0032024~positive regulation of insulin secretion	13	41	31.7073	0.00026313
Up	UBA7; IKBKE; TRIM25; IRF3; MAVS; NLRX1; NLRC5; RNF135; NPLOC4; DHX58; OTUD5;	GO:0032480~negative regulation of type I interferon production	11	30	36.6667	0.000280359
Up	SLN; ATP2A1; KCNN4; CACNG3; SLC24A1; RAMP1; RAMP2; RAMP3; VDR; GJA4; CACNB3; CAV1; RYR3; PLCZ1; CACNG8; PSEN2; CACNA1C; CACNA1A;	GO:0006816~calcium ion transport	18	73	24.6575	0.000282816
Up	TLR3; RFTN1; CASP8; COLEC12; SCARA3; TICAM1; UNC93B1;	GO:0034138~toll-like receptor 3 signaling pathway	7	11	63.6364	0.000301018
Up	BCR; SRC; AZU1; BDKRB2; CDH5; HRH1; ABR;	GO:0043114~regulation of vascular permeability	7	11	63.6364	0.000301018
Up	ITGB3; SRF; ETS1; B4GALT1; CX3CL1; DAG1; HPSE;	GO:0060055~angiogenesis involved in wound healing	7	11	63.6364	0.000301018
Up	LDLRAD4; SMAD6; GREM1; DKK1; PBLD; PMEPA1; EMILIN1;	GO:0060394~negative regulation of pathway-restricted SMAD protein phosphorylation	7	11	63.6364	0.000301018
Up	ATP2A1; SLC2A10; MT-CO2; MT-CO3; SLC9A1; COX7A1; ATP6V0C; SLC15A1; SLC9A3; SLC11A2; ATP4B; UCP2; UCP3; ATP6V0D1; TCIRG1; SLC9A5; SLC9A4; SLC15A4; SLC4A11; HVCN1; MFSD3; NDUFA4L2; SLC2A6; SLC9A8;	GO:1902600~proton transmembrane transport	24	116	20.6897	0.000307404
Up	SERPINE1; ICAM1; HMOX1; FAS; CASP8; TRADD; ITPRIP; RFFL; ARHGEF2; TMBIM1; FAIM2; SCRT2;	GO:1902042~negative regulation of extrinsic apoptotic signaling pathway via death domain receptors	12	36	33.3333	0.000308495
Up	AGT; MYC; PDGFB; TGFB1; FN1; CD74; S100A6; FOSL2; PML; CDKN1A; SIRT6; SPHK1; ZMIZ1; ANXA2;	GO:0048146~positive regulation of fibroblast proliferation	14	48	29.1667	0.000317505
Up	PLXNB2; FN1; HSPB1; LYN; ITPKB; LOX; PML; CDH5; ARR3; STAT2; GJC2; FLCN; CELSR3;	GO:0001932~regulation of protein phosphorylation	13	42	30.9524	0.000319549
Up	VTN; ITGA5; NID1; ITGA3; COL8A1; NPY2R; CCDC80; RELL2; SPOCK2; SMOC2; EMILIN2; ECM2; EMILIN1;	GO:0010811~positive regulation of cell-substrate adhesion	13	42	30.9524	0.000319549
Up	TAF4; MED26; NR3C2; AR; RARA; THRA; VDR; RARG; ERCC2; RXRA; NR1D1; NR4A1; CCND1; POLR2A; CDKN1A; NOTCH1; SOX9; TAF6; NR1H2; PPARD; BAX; RUNX2; TEAD4; MED25; NR4A3; CREBBP; NR1H4; MED15; WWTR1; NOTCH3; MED16;	GO:0006367~transcription initiation from RNA polymerase II promoter	31	170	18.2353	0.000325319
Up	GRIN2D; PDPK1; EDN1; CXCL8; PLCG2; AVPR1A; GRIN2B; GRIN2C; TPCN2; TRPM4; P2RY11; P2RX4; MCOLN1; LAT2; SPHK1; CCR10; SAMD14; PPP1R9B; CCR9;	GO:0019722~calcium-mediated signaling	19	81	23.4568	0.000333661
Up	GRM6; RHO; SKI; ACHE; PRPH2; SERPINF1; SOX9; LHX2; LAMB2; SOX8; BAX; TCIRG1; ZNF513; IFT140; CLN8; PDE6B;	GO:0060041~retina development in camera-type eye	16	61	26.2295	0.00033771
Up	KCNK1; KCNAB3; SLC24A1; HPN; KCNE1; KCNA1; KCNMA1; KCNIP4; TMEM175; TMEM38A; KCNQ5; HCN2; KCNN4; KCND3; SLC9A4; KCNV2; KCNN3; KCNG2; KCND1; SLC9A8; SLC9A3; KCNK12; SLC9A1; SLC9A5;	GO:0071805~potassium ion transmembrane transport	24	117	20.5128	0.000342736
Up	PFKFB2; TGFB1; THBS1; COL6A2; GJA1; PFKL; EGR1; SREBF1; GIPR; VAMP2; PPARD; PTK2B; SARM1; GJD3; SIDT2; IRS2; KHK;	GO:0009749~response to glucose	17	68	25	0.000360015
Up	SOCS3; HPX; IL6; LYN; IL6R; LIF; TNFRSF1A; STAT3; HSF1; PTK6; IL18; HES1; CTF1; IL23A; CLCF1; STAP2; TNFRSF18;	GO:0042531~positive regulation of tyrosine phosphorylation of STAT protein	17	68	25	0.000360015
Up	IKBKB; OAS1; HSPB1; CLU; SRC; IFITM1; CCL4; FOSL1; BCL3; IFNAR2; ACTA2; IFITM3; IFITM2; ZC3HAV1; TRIM22; IRF7; ISG20; DHX58; BATF3; PIM2; OAS3; IKBKG;	GO:0009615~response to virus	22	103	21.3592	0.000368002
Up	CYB5R3; SERPING1; EDN3; HOXB2; ADORA2A; BDKRB2; ACVRL1; AVPR1A; RCAN1; FLI1; IMMP2L; MYOF;	GO:0008015~blood circulation	12	37	32.4324	0.000379044
Up	AGT; PDGFB; FGF9; LRP1; SSH1; NR4A3; DOCK5; ADAMTS1;	GO:1904754~positive regulation of vascular associated smooth muscle cell migration	8	16	50	0.000381169
Up	SKI; WT1; RXRA; FBN1; MTNR1B; CRYBA4; FOXC1; CACNA1C; SHH; VAX1; FOXC2; HSF4; B9D1;	GO:0043010~camera-type eye development	13	43	30.2326	0.00038595
Up	TGFB1; GBA; SMPD1; ADORA1; CDH5; PRKCD; NSMF; ANKLE2; SYMPK; DLC1;	GO:0035307~positive regulation of protein dephosphorylation	10	26	38.4615	0.000388201
Up	CACNB3; STX1B; DLG4; RELN; PTK2B; NLGN2; NETO1; SSH1; SHANK3; NLGN3;	GO:2000463~positive regulation of excitatory postsynaptic potential	10	26	38.4615	0.000388201
Up	GATA2; NTSR1; RARA; PCK2; RARG; PPARD; SREBF1; THRA; NR1D1;	GO:0033993~response to lipid	9	21	42.8571	0.000403543
Up	CACNG3; CNIH2; MINK1; NLGN2; CNIH3; CACNG8; CACNG5; SHANK3; SHISA9;	GO:2000311~regulation of AMPA receptor activity	9	21	42.8571	0.000403543
Up	TPP1; TGFB1I1; TCF21; UPK1B; COL4A1; CTSB; LGALS3; WT1; TAGLN2; CPT1A; TAGLN; SIX1; CDHR2; TOLLIP; FN3K; RHCG; GATA6;	GO:0030855~epithelial cell differentiation	17	69	24.6377	0.000415655
Up	SLN; KDM6B; ZBTB7B; IGF1R; THRA; GJA1; ACHE; IL4R; OXTR; ACSL1; GPR3; LEPR; UCP2; HSF1; CAV1; IL18; TRPM8; SIRT6; CMKLR1; EPAS1; GHRL;	GO:0120162~positive regulation of cold-induced thermogenesis	21	97	21.6495	0.00042391
Up	PITPNM1; SYNJ2; INPPL1; PIP5K1C; PIK3C2G; SBF1; PLCG2; PI4KA; ARF3; VAC14; INPP5J; SLC27A1; INPP5D; INPP5K; PITPNM3; PITPNM2; PLEKHA4; INPP5E;	GO:0006661~phosphatidylinositol biosynthetic process	18	76	23.6842	0.000428314
Up	EEF2K; RASA4; FOS; EDN1; JUNB; CRHBP; ITPKB; FUS; AKR1C3; FOSB; RYR3; NEUROD2; SLC25A23; MCOLN1; CPNE7; SYT12; SYT10; SYT6; CPNE4;	GO:0071277~cellular response to calcium ion	19	83	22.8916	0.000432998
Up	NOL3; AGT; ACE; LIF; BGN; AXL; ACVRL1; BAX; FOXC1; EPAS1; FOXC2;	GO:0001974~blood vessel remodeling	11	32	34.375	0.000439777
Up	DKK1; TGFB1; COL1A1; MMP2; RRAS; TGFB3; SKI; ARID5B; ANKRD11; CSRNP1; CRISPLD2;	GO:0060325~face morphogenesis	11	32	34.375	0.000439777
Up	PLXNB2; PLXNB1; PLXNA4; PLXNA1; PLXNB3; PLXNA3; PLXND1;	GO:1902287~semaphorin-plexin signaling pathway involved in axon guidance	7	12	58.3333	0.000443754
Up	P2RX6; CHRNA1; ADORA2A; ADORA1; GSK3A; CHRNE; GRIK5; SEZ6; TRPV1; P2RX4; CHRNA10; NLGN3; GHRL; GRIN2B; GRIN2C; GRIN2D;	GO:0060079~excitatory postsynaptic potential	16	63	25.3968	0.000457386
Up	RGS14; IL1B; APOE; GBA; LYN; SMPD1; PRKCD; DAB2IP; INPP5K; SH2B3; SPRY4; SPRY1;	GO:0043407~negative regulation of MAP kinase activity	12	38	31.5789	0.00046275
Up	VGF; PER1; FOS; COL1A1; FOSL1; SREBF1; DGKQ; FOSB; RELA; PTK2B; PTPRN; DUOX1; JUNB;	GO:0051591~response to cAMP	13	44	29.5455	0.000463711
Up	TLR3; PDPK1; TNFSF12; TGFB1; IL6R; FAS; PML; GSK3A; TGFB2; BAX; CASP8; TRADD; TNFRSF12A;	GO:0097191~extrinsic apoptotic signaling pathway	13	44	29.5455	0.000463711
Up	SPTBN2; AP2A2; AP2A1; HLA-DRA; HLA-DQA2; HLA-DQA1; HLA-DRB1; HLA-DQB1; CD74; HLA-DPB1; HLA-DQB2; HLA-DOA; CTSD; HLA-DOB; HLA-DPA1; HLA-DMA; DNM2; RAB7A; AP1B1; HLA-DRB5; CTSF;	GO:0019886~antigen processing and presentation of exogenous peptide antigen via MHC class II	21	98	21.4286	0.000476465
Up	TLR4; TAPBP; TNFSF12; SMAD6; CXCL14; C1R; IL1B; HLA-DRA; HLA-DQA2; HLA-DQA1; HLA-DQB1; VTN; HLA-DQB2; THBS1; IGF1R; CCL4; IL1R1; ETS1; LIF; VAV1; IL7R; HLA-DPA1; C5AR1; RFX1; IL32; IL4R; FAS; GBP2; CIITA; PTGER4; TCF7; WAS; ZAP70; NOTCH1; CRIP1; CTSC; CX3CL1; IFITM3; IFITM2; SP2; MAP4K2; IKBKE; IL27RA; PKHD1L1; TRIM22; SECTM1; MAP3K14; CMKLR1; CD274; SUSD2; IKBKG; TMIGD2; FCGRT; CCR10; HLA-E; CXC…	GO:0006955~immune response	62	441	14.059	0.000484538
Up	RASA4; TIMP2; TGFB2; TNK1; RAPGEF1; DAB2IP; LZTR1; SYNGAP1; SPRY4; SPRY1;	GO:0046580~negative regulation of Ras protein signal transduction	10	27	37.037	0.000494102
Up	CCDC154; LAMA5; LRP4; NFIC; GLI2; TNC; NF2; ADM; BAX; FOXC1; RUNX2; SHH; ANKRD11; BCL11B; ROGDI;	GO:0042475~odontogenesis of dentin-containing tooth	15	57	26.3158	0.000496843
Up	ABCC4; PDGFB; IL6; EDN1; THBS1; IL6R; HMOX1; ALOX12; HDAC4; CX3CL1; IL18; RBPMS2; NR4A3; HBEGF; NOTCH3;	GO:0048661~positive regulation of smooth muscle cell proliferation	15	57	26.3158	0.000496843
Up	CACNA1A; BCR; PRKACA; PRKAR1B; STAT3; RELN; DNM1; ABR; PTPRS; IQSEC2; NLGN2; PPP1R9B; NLGN3; SLC7A11; GRIK5;	GO:0050804~modulation of chemical synaptic transmission	15	57	26.3158	0.000496843
Up	VTN; ITGB3; ICAM1; ITGA5; FBN1; COL16A1; ITGA11; ITGB4; ITGBL1;	GO:0033627~cell adhesion mediated by integrin	9	22	40.9091	0.0005285
Up	TLR4; TLR3; CLU; HLA-E; TIRAP; TWIST1; MAVS; TICAM1; ARHGEF2; SPON2; CARD9; IL23A; NOD1; LY96;	GO:0032760~positive regulation of tumor necrosis factor production	14	51	27.451	0.000530713
Up	PXDNL; PDLIM1; STK25; OGG1; RGS14; MT-ND3; CA3; HMOX1; ALAD; ERCC2; PTGS1; GCLM; MMP14; SCARA3; NAPRT; CYGB; NEIL1; PNKP; SGK2; DUOX1; HMOX2;	GO:0006979~response to oxidative stress	21	99	21.2121	0.000534596
Up	IKBKB; ULK1; PDGFB; SRC; PRKCA; PRKACA; MAPK3; CSNK1D; CSNK1E; DGKQ; MAPK12; PKD1; PRKCD; MAP3K12; PRKD2; HIPK2; NEK6; GSK3A; MAST3; MAST1; DMPK; PKN3; PDPK2P; MAST4; PDPK1; AKT2; STK32B; IKBKE; SGK2;	GO:0018105~peptidyl-serine phosphorylation	29	160	18.125	0.000541199
Up	WNT9A; TBX3; EN1; CACNA1C; RUNX2; SHH; TWIST1; RDH10; OSR1; IFT122; ZNF358;	GO:0035115~embryonic forelimb morphogenesis	11	33	33.3333	0.000544334
Up	TLR3; NUPR1; FSTL3; YBX3; GJA1; SRD5A1; WT1; FGF9; AKR1C3; SOX9; MMP14; SOX8; TGFB2; ADAM15; MAMLD1; ARID5B; TFAP2C; GATA6; BOK; COL9A3;	GO:0008584~male gonad development	20	92	21.7391	0.000548685
Up	MBD3; GAA; WT1; TMEFF2; AGRN; MEGF8; LAMA5; LAMB1; LAMB2; HSPG2; NTN5; NTN3;	GO:0009888~tissue development	12	39	30.7692	0.000561495
Up	TLR4; AGT; IL1B; EDN1; ICAM1; CLU; DNM2; PTK2B; TICAM1; TRPV1; P2RX4; KLF2;	GO:0045429~positive regulation of nitric oxide biosynthetic process	12	39	30.7692	0.000561495
Up	FAAH; ALOX12; MAPK3; CYP1B1; AWAT1; DAGLB; MGLL; DAGLA; CYP2D6; CYP2D7;	GO:0019369~arachidonic acid metabolic process	10	28	35.7143	0.000622865
Up	COL1A1; CXCL8; CCL2; CD44; NR4A1; ZFP36; ZFP36L2; GCLM; EGR3; POSTN;	GO:0044344~cellular response to fibroblast growth factor stimulus	10	28	35.7143	0.000622865
Up	RGS14; PDGFB; BCR; BCAR1; MYO1E; RAPGEF1; ARID5B; NR4A3; CSRNP1; PLAT;	GO:0048008~platelet-derived growth factor receptor signaling pathway	10	28	35.7143	0.000622865
Up	LAMA5; FSTL3; FGF1; GLI2; RAB3A; ITGA3; LOX; CHI3L1; SREBF1; NOTCH1; MMP14; HES1; SHH; CCDC40; ZFPM2; EPAS1; CRISPLD2; HEG1;	GO:0030324~lung development	18	79	22.7848	0.000634468
Up	TNFRSF11B; IL6; CD38; CLDN18; TMEM119; INPP5D; UBASH3B;	GO:0045779~negative regulation of bone resorption	7	13	53.8462	0.0006357
Up	WIZ; COL1A1; COL1A2; COL6A1; COL6A2; C1QTNF6; C1QTNF1;	GO:0070208~protein heterotrimerization	7	13	53.8462	0.0006357
Up	ADAMTS3; CST3; COL3A1; COL5A1; MFAP4; LTBP2; B4GALT7;	GO:0097435~supramolecular fiber organization	7	13	53.8462	0.0006357
Up	NFIB; PDGFB; SRF; SOX9; HDAC4; PPARD; RELA;	GO:1902894~negative regulation of pri-miRNA transcription by RNA polymerase II	7	13	53.8462	0.0006357
Up	TLR4; TGFB1; IL1B; LYN; CCL2; MAPK3; IL18; IRF3; TICAM1; SCARB1; LY96;	GO:0031663~lipopolysaccharide-mediated signaling pathway	11	34	32.3529	0.000668835
Up	STAT3; LEPR; AMPD3; EIF4G1; METRNL; PM20D1; CRTC3; CRTC1; BMP8A; FLCN; NR4A3;	GO:0097009~energy homeostasis	11	34	32.3529	0.000668835
Up	NOL3; LMNA; THBS1; AR; SRC; SCG2; LGALS3; GCLM; RELA; CTTN; PELI3;	GO:2001237~negative regulation of extrinsic apoptotic signaling pathway	11	34	32.3529	0.000668835
Up	ADCY6; ADCY3; ADCY9; EDN1; NPY1R; HTR1E; ADORA1; NPY2R; ADCY7; ADCY2; GPR176; ADCY4; OXER1; S1PR3; MCHR1;	GO:0007193~adenylate cyclase-inhibiting G protein-coupled receptor signaling pathway	15	59	25.4237	0.000673864
Up	ESYT3; GBA; HEXA; CTSA; ARSA; GLB1; SMPD1; GM2A; BAX; UGT8; CPTP; ESYT1;	GO:0006687~glycosphingolipid metabolic process	12	40	30	0.000677339
Up	RAMP1; RAMP2; RAMP3; CXCL8; ACHE; ADM; GRIA1; DNM2; CD81; CAV1; LRP1; DNM1;	GO:0031623~receptor internalization	12	40	30	0.000677339
Up	CACNA1A; CACNG3; GRIN3B; CACNA1H; ANXA2; NCS1; ASIC1; PKD1; CACNB1; CACNA1C; RYR3; TRPM8; TRPV1; TRPM4; CACNG8; ORAI2; P2RX4; ORAI3; MCOLN1; CHRNA10; CACNG5; SLC24A1; ATP2A1;	GO:0070588~calcium ion transmembrane transport	23	116	19.8276	0.000677403
Up	TBX3; SRF; PML; CDKN1A; CDKN2A; CDKN2B; PRKCD; TBX2; ULK3;	GO:0090398~cellular senescence	9	23	39.1304	0.000683466
Up	EFEMP2; LOX; MFAP4; THSD4; FBLN5; EMILIN1;	GO:0048251~elastic fiber assembly	6	9	66.6667	0.000693647
Up	GJA1; GNA11; ASIC1; HVCN1; MCOLN1; GPR68;	GO:0071467~cellular response to pH	6	9	66.6667	0.000693647
Up	EPN2; THBS1; CREB3L1; SEMA6A; KLF2; EPN1;	GO:1903671~negative regulation of sprouting angiogenesis	6	9	66.6667	0.000693647
Up	KCNN4; GNB3; LRRC8A; SLC12A9; SLC12A7; SLC12A4; SLC12A6; SLC12A1;	GO:0006884~cell volume homeostasis	8	18	44.4444	0.000700605
Up	SMAD6; LRP4; DKK1; TGFB1; NOTCH1; SOX9; KREMEN2; KREMEN1;	GO:0030279~negative regulation of ossification	8	18	44.4444	0.000700605
Up	FOS; LYN; FOSL1; ADORA2B; AXL; CDKN1A; CDKN2B; GSDMD;	GO:0031668~cellular response to extracellular stimulus	8	18	44.4444	0.000700605
Up	ADCY6; ADCY3; ADCY9; PRKACA; PRKAR1B; ADCY7; ADCY2; ADCY4;	GO:0034199~activation of protein kinase A activity	8	18	44.4444	0.000700605
Up	FOS; FOSL1; CCND1; MAOB; AVPR1A; CDKN1A; FOSB; NTRK3;	GO:0051412~response to corticosterone	8	18	44.4444	0.000700605
Up	HS6ST1; GLI2; SRF; LIF; SYN1; TGFB2; EN1; NEUROD2; CTF1; ATAT1; TENM4; SKOR1; TENM2; SKI;	GO:0048666~neuron development	14	53	26.4151	0.000732098
Up	ESPN; ATP8B1; SNAI2; DIAPH1; WDR1; WFS1; EML2; COL1A1; ICAM1; COL11A1; KCNE1; GJB2; SERPINB6; POU3F4; GRM7; SIX1; TPRN; NAV2; MARVELD2; CEMIP; SPTBN4; TRIOBP; EPS8L2; WHRN; DCDC2; PDZD7;	GO:0007605~sensory perception of sound	26	140	18.5714	0.000744962
Up	TAPBP; HLA-A; ACE; HLA-E; TAP1; TAP2; HFE; ERAP2; HLA-C; ABCB9;	GO:0002474~antigen processing and presentation of peptide antigen via MHC class I	10	29	34.4828	0.000778109
Up	TLR4; IKBKB; TLR3; IKBKE; IRF3; CASP8; TICAM1; IRF7; IKBKG; LY96;	GO:0035666~TRIF-dependent toll-like receptor signaling pathway	10	29	34.4828	0.000778109
Up	RAB29; GAK; ADCY6; DKK1; APOE; LGALS1; CD38; PTPN9; STX1B; PMP22; LRP1; PTPRS; INPP5J; RAP1GAP2; CTSZ;	GO:0010977~negative regulation of neuron projection development	15	60	25	0.000780815
Up	RHOD; TPM1; PRKCA; TFE3; AZU1; STX4; STX3; FRMD5; FLCN; PRKD2; EPB41L4B; VAV3; TNFRSF18;	GO:0045785~positive regulation of cell adhesion	13	47	27.6596	0.000780945
Up	PLA2G6; ITGA5; ITGA3; OXTR; HRH1; ITGA8; ASIC1; MAP1A; VLDLR; RIN1; CRTC1; ABCA7; NETO1; CIC; SHANK3; PAK6; PPP1R1B; KMT2B;	GO:0007613~memory	18	81	22.2222	0.000815011
Up	CACNA1A; HMOX1; FOSL2; EMP1; EMP3; TGFB2; PMP22; MAP3K11; SUSD6; PRKD2; NDOR1;	GO:0008219~cell death	11	35	31.4286	0.000816123
Up	SUN1; FSTL3; THRA; COL11A1; IFITM1; BMP1; SOX9; TCIRG1; RUNX2; TWIST1; ECM1; BMP8A; SORT1; FOXC2; PDLIM7; PAM16; COL1A1;	GO:0001503~ossification	17	74	22.973	0.000818868
Up	YDJC; PGLS; HAS3; XYLB; HEXA; GUSB; FUT1; CHI3L1; ME1; FUT2; PHKG1; PGGHG; LCTL; GLB1L; GBGT1; PIGQ; CHID1; CHST6; SIAE; B4GALT7; NAGPA; AMDHD2; CHST2;	GO:0005975~carbohydrate metabolic process	23	118	19.4915	0.000829547
Up	CD74; EDN1; CXCL8; RAC2; C5AR1; TIRAP; CAMK1D; IL23A; DAPK2;	GO:0090023~positive regulation of neutrophil chemotaxis	9	24	37.5	0.000873579
Up	APOE; VTN; SERPINE1; EDN1; TFPI; CD34; ADTRP;	GO:0030195~negative regulation of blood coagulation	7	14	50	0.000887996
Up	RXRA; NOTCH1; TGFB2; FOXC1; SMAD1; TENM4; FOXC2;	GO:0060038~cardiac muscle cell proliferation	7	14	50	0.000887996
Up	TLR4; RAMP3; PDGFB; TGFB1; APOE; CD74; ICAM1; SRC; CD44; PRKCA; C5AR1; MAPK3; SHC1; KDR; CHI3L1; NOTCH1; ARRB1; TIRAP; CX3CL1; LRP1; MAP3K12; RAPGEF1; PTK2B; P2RY6; SCIMP; ABCA7; GPER1; PRKD2; GLIPR2; NOD1; CCL4; CCL2; FLT1; NTRK3;	GO:0070374~positive regulation of ERK1 and ERK2 cascade	34	207	16.4251	0.000903186
Up	STX16; RAB29; BAIAP3; RAB7A; CLTCL1; ARFRP1; TBC1D10B; VPS53; ERC1; TBC1D10C; RGP1; TBC1D10A; TBC1D17; GGA1; DENND2A; PQLC1; VPS52; SNX32;	GO:0042147~retrograde transport, endosome to Golgi	18	82	21.9512	0.000920674
Up	MEN1; GLI2; ACHE; HDAC4; RUNX2; SHH; PTHLH; LRP5;	GO:0002076~osteoblast development	8	19	42.1053	0.000926239
Up	IL7R; IRS1; STAT3; STAT5A; SMARCA4; JAK3; HIST1H3A; IRS2;	GO:0038111~interleukin-7-mediated signaling pathway	8	19	42.1053	0.000926239
Up	CAV2; VAV3; SNAP29; STX4; STX16; SNAP47; STX1B; STX3; TSNARE1; STX16-NPEPL1;	GO:0006906~vesicle fusion	10	30	33.3333	0.000963805
Up	IL6; HMOX1; RNH1; ETS1; EFNA1; SP100; EPHA2; HTATIP2; TNFRSF12A; PLXND1;	GO:0045765~regulation of angiogenesis	10	30	33.3333	0.000963805
Up	UTY; TAPBP; MYC; PTHLH; EDN3; GNB3; PLCG2; LOX; CRIP1; STX1B; ROM1; TCIRG1; PHLDA2; MEGF8; ALPK2; SORT1; ZFP64; SRPK3; MAK; MAPK15; MAPK12; SHH; MAPK3; ZNF513; ZNF827;	GO:0010468~regulation of gene expression	25	135	18.5185	0.000964129
Up	PER1; MAPKBP1; NR1D1; NLRP6; TLE1; CASP8; TNIP1; DAB2IP; NFKBID; CARD19; NR1H4; NLRX1;	GO:0043124~negative regulation of I-kappaB kinase/NF-kappaB signaling	12	42	28.5714	0.0009695
Up	COL3A1; ITGB4; COL5A1; COL5A3; ITGA3; PKD1; ASPRV1; DACT2; SLC27A4; DSP; COL1A1;	GO:0043588~skin development	11	36	30.5556	0.00098929
Up	TBX3; LRP4; GLI2; GJA1; ECE1; GNA12; TBX2; SHH; TWIST1; OSR1; CREBBP; IFT140; IFT122; B9D1;	GO:0042733~embryonic digit morphogenesis	14	55	25.4545	0.000994535
Up	LARP1; RPTOR; MLST8; CARD11; NPRL3;	GO:0038202~TORC1 signaling	5	6	83.3333	0.00100135
Up	GREM1; GP1BA; CLU; VDR; IL7R; PSMB10; BCL6; TGFB2; SHROOM1; ASXL1; SIDT2; SSH1; ARHGEF2; SLC39A3; KLF2; CYFIP2; CDH5; CDH6; SSH3;	GO:0000902~cell morphogenesis	19	90	21.1111	0.00100857
Up	KIF28P; POLRMT; RAB29; CLUH; GBA; RAB3A; LONP1; CAV2; EIF4G1; WDR81; PPRC1; PTCD2; EPAS1; SHARPIN; SIRT3; RHOT2; SPG7; SQSTM1; CHCHD2;	GO:0007005~mitochondrion organization	19	90	21.1111	0.00100857
Up	ADCY6; ADCY3; ADCY9; ADCY7; ADCY2; ADCY4;	GO:0006171~cAMP biosynthetic process	6	10	60	0.00103492
Up	AKT2; ABCD1; IRS1; CPT1A; TWIST1; IRS2;	GO:0032000~positive regulation of fatty acid beta-oxidation	6	10	60	0.00103492
Up	APOE; PC; IGF2R; CAV2; ZNF502; ANXA2;	GO:0044794~positive regulation by host of viral process	6	10	60	0.00103492
Up	HAS3; QSOX1; TGFB1; COL1A2; HAS2; HAS1;	GO:0085029~extracellular matrix assembly	6	10	60	0.00103492
Up	AGRN; SDC3; GPC4; APOE; OPN1SW; RHO; RBP1; SDC4; GPC1; AKR1C3; ABCA4; HSPG2; LRP1; PLB1; RDH10;	GO:0001523~retinoid metabolic process	15	62	24.1935	0.00103829
Up	RAMP2; LRP5; AGT; NPY; COL1A2; HMOX1; ACE; GNB3; PTGS1; NPY1R; CD34; ACVRL1; ACTA2; ERAP2; P2RX4;	GO:0008217~regulation of blood pressure	15	62	24.1935	0.00103829
Up	TLR4; TLR3; ACTN4; PTP4A3; IL1B; EDN1; NR3C2; RELA; IL18; TRADD; TRIP6; RBCK1; IL23A; SPHK1; NOD1;	GO:1901224~positive regulation of NIK/NF-kappaB signaling	15	62	24.1935	0.00103829
Up	EEF2K; NOL3; CSF1; GJA1; EGR1; GJB2; CX3CL1; CAV1; SQSTM1; PANX2; P2RX4; FAIM2; STUB1;	GO:0002931~response to ischemia	13	49	26.5306	0.00108065
Up	PARP10; ZC3HAV1; SIRT2; PARP16; SIRT6; SIRT3; PARP3; PARP6; ART3;	GO:0006471~protein ADP-ribosylation	9	25	36	0.00110448
Up	SIN3B; AGT; RXRA; NR1D1; ACSL1; ME1; CPT1A; ACOX1; SLC27A1; ANGPTL8; LSR; CREBBP; ANGPTL4; HELZ2; TM6SF2; BCL11B; IRS2; NCOR2; PPARD;	GO:0019216~regulation of lipid metabolic process	19	91	20.8791	0.00112914
Up	LYN; SRF; LONP1; ME1; MMP14; PTK2B; SFRP4; GHSR; FOXC2; GHRL; TIMP2; TIMP1;	GO:0009725~response to hormone	12	43	27.907	0.00115088
Up	MEN1; SMAD6; GREM1; LRP5; SKI; NOTCH1; GDF10; HDAC4; TWIST1; TRPM4; HDAC7; NOCT;	GO:0045668~negative regulation of osteoblast differentiation	12	43	27.907	0.00115088
Up	ADAMTS3; F12; FURIN; ECE1; PSEN2; MMP14; PCSK7; TYSND1; ASPRV1; PCSK4; ADAMTS13; FKRP; CPXM1; AEBP1;	GO:0016485~protein processing	14	56	25	0.00115288
Up	SMAD9; FOS; SKI; TGFB2; SMAD1; GDF6; HIPK2; TGFB1; BMP8A; INHBC; BTBD11; GDF10; TGFB3; LEFTY2;	GO:0060395~SMAD protein signal transduction	14	56	25	0.00115288
Up	SLC22A23; ABCC3; ABCC4; CTNS; SLC10A3; PRF1; PSMB8; GJB2; ABCC1; ABCD1; PSMB10; AQP5; AQP4; ABCA4; ABCC10; GJC2; LRRC8E; MFSD12; SV2B; SLC16A13; SLC16A9; SLC47A2; SLC44A2; LRRC8A; SLC35F2; ABCA7; SLC35F6; SLC25A41; CNNM3; SLC22A8; SLC22A17; SLC25A43; SLC35E1; PANX2; ABCA3; SLC46A2; ABCA2; SLC6A16; SPNS1; ABCB9; SLC6A13; SLC19A1;	GO:0055085~transmembrane transport	42	279	15.0538	0.00116142
Up	ESPN; GRM6; DSCAM; C1QL1; CALB1; GAA; NPY1R; ADORA2A; ETV5; ALDH1A3; NPY2R; NOVA1; NAV2; ZNF385A; PAK6; CELSR1; PPP1R1B; ZDHHC8;	GO:0007626~locomotory behavior	18	84	21.4286	0.00116742
Up	E2F8; RAMP2; THBS1; NOTCH1; PTK2B; RNF213; LOXL2; VEGFB; KDR; FLT1;	GO:0002040~sprouting angiogenesis	10	31	32.2581	0.00118427
Up	GREM1; LRP4; DKK1; RARA; KREMEN2; KAT2A; KREMEN1; SLC39A3; IFT122; SLC7A11;	GO:0060173~limb development	10	31	32.2581	0.00118427
Up	FLNA; DNM2; S100A10; NEDD9; CARMIL1; UNC13D; RREB1; HAS2; MYADM; TRIOBP; DOCK5;	GO:1900026~positive regulation of substrate adhesion-dependent cell spreading	11	37	29.7297	0.00119169
Up	DAPK3; OBSL1; CAV2; NFE2L1; CUL7; CUL9; PKMYT1; L3MBTL1;	GO:0007088~regulation of mitotic nuclear division	8	20	40	0.00120651
Up	WNT9A; SNAI2; GREM1; GLI2; PTHLH; RARG; SOX9; LTBP3;	GO:0032331~negative regulation of chondrocyte differentiation	8	20	40	0.00120651
Up	SMAD6; SLIT2; NFATC1; NOTCH1; TGFB2; HEY2; HEY1;	GO:0003184~pulmonary valve morphogenesis	7	15	46.6667	0.00121298
Up	GNB5; ADCY6; RGS9; DRD4; GSK3A; KLF16; CALY;	GO:0007212~dopamine receptor signaling pathway	7	15	46.6667	0.00121298
Up	IL1B; VTN; ITGB3; ITGA5; FLT1; FGF9; PRKD2;	GO:0030949~positive regulation of vascular endothelial growth factor receptor signaling pathway	7	15	46.6667	0.00121298
Up	AXIN1; RAMP3; TGFB1; IL6; LIF; CD44; IL11; ARRB1; CAV1; EIF4G1; CAMK1; NTRK3; RPTOR; PRKD2; TNKS1BP1; SMYD3; BCAR3; SH2D3A;	GO:0033138~positive regulation of peptidyl-serine phosphorylation	18	85	21.1765	0.00131053
Up	TBX3; SNAI2; TCF21; MSC; SKI; NPRL3; TBX2; ARID5B; SHH; TWIST1; VAX1; BCOR; BNC2; OSR1; CSRNP1;	GO:0060021~roof of mouth development	15	64	23.4375	0.0013639
Up	ADCY6; ADCY3; ADCY9; PRKACA; GJB2; PRKAR1B; ADCY7; ADCY2; ADCY4;	GO:0071377~cellular response to glucagon stimulus	9	26	34.6154	0.0013823
Up	TGFB1; IL1B; CCL2; LOX; EPHA2; AXL; KDR; SOX9; TSC2; SIRT2; ADTRP;	GO:0043491~protein kinase B signaling	11	38	28.9474	0.00142693
Up	IGF1R; MAPK3; KDR; PTK2B; ITK; TNK1; SRC; LYN; PTK6; TNK2;	GO:0038083~peptidyl-tyrosine autophosphorylation	10	32	31.25	0.00144418
Up	TSPAN4; TAPBP; GPAA1; NUPR1; CD74; FAS; MAPK3; PML; CAPG; WAS; SOX9; VAMP2; DLG4; FANCC; PTK2B; HES1; SLC9A3R2; HFE; REPS2; CREBBP; CARD10; NFS1;	GO:0065003~protein-containing complex assembly	22	116	18.9655	0.00144444
Up	CD74; SRF; ITPKB; ZAP70; SHH; DOCK2;	GO:0045059~positive thymic T cell selection	6	11	54.5455	0.00149164
Up	TLR3; IL1B; CD74; HMOX1; EGR1; TICAM1;	GO:0045080~positive regulation of chemokine biosynthetic process	6	11	54.5455	0.00149164
Up	CA12; SLC12A4; SLC12A7; SLC12A9; SLC12A1; SLC12A6;	GO:0055064~chloride ion homeostasis	6	11	54.5455	0.00149164
Up	TRIM38; IL1B; IL6; EDN1; SRF; FOSL1; TCF3; SMARCA4; FOXA1; HDAC4; TRIM14; TRIM25; ARID5B; NEUROD2; MAVS; TMEM173; TRIM22; NFAM1; PRKD2; HIPK2; PPRC1;	GO:0051091~positive regulation of DNA-binding transcription factor activity	21	109	19.2661	0.00154511
Up	SRPX2; ANXA1; HMOX1; GATA2; KDR; HDAC7; FOXC2; RHOJ;	GO:0090050~positive regulation of cell migration involved in sprouting angiogenesis	8	21	38.0952	0.00155034
Up	TBC1D10B; TBC1D10C; MAPK15; ADAMTS16; TBC1D22A; IFT140; TBC1D10A; RABEP2; TBC1D17; TBC1D22B; DCDC2; TBC1D24;	GO:1902017~regulation of cilium assembly	12	45	26.6667	0.00159838
Up	FLOT1; ANXA2; S100A10; FLOT2; RFTN1;	GO:0001765~membrane raft assembly	5	7	71.4286	0.00160372
Up	HAS3; IL1B; CEMIP; HAS2; HAS1;	GO:0030213~hyaluronan biosynthetic process	5	7	71.4286	0.00160372
Up	TLR4; TLR3; SARM1; TICAM1; LY96;	GO:0034128~negative regulation of MyD88-independent toll-like receptor signaling pathway	5	7	71.4286	0.00160372
Up	EDN1; NR1D1; CCND1; STAT3; LEPR;	GO:0044321~response to leptin	5	7	71.4286	0.00160372
Up	AR; RARG; TNC; NOTCH1; FOXA1;	GO:0060740~prostate gland epithelium morphogenesis	5	7	71.4286	0.00160372
Up	MEN1; NR1D1; NR4A1; SGPP2; NR4A3;	GO:0061469~regulation of type B pancreatic cell proliferation	5	7	71.4286	0.00160372
Up	ZBTB7B; INPPL1; CILP; PDGFB; TGFB1; APOE; PC; ACE; GJA1; GATA2; CD34; KDR; MAP2K2; SERPINF1; ACVRL1; CDKN1A; NOTCH1; DGKQ; TGFB2; RUNX1; FLOT2; PARP10; FLCN; CREB3L1; MYADM; GPER1; MOV10; SLC35C2; HEY2; NOCT; EMILIN1;	GO:0010629~negative regulation of gene expression	31	190	16.3158	0.00162079
Up	GREM1; SOX9; PTK2B; ECM1; BCOR; TRPM4; LTBP3;	GO:0030502~negative regulation of bone mineralization	7	16	43.75	0.00162413
Up	PDPK1; FGF1; ITGA5; SMAD1; GHSR; JMJD8; GHRL;	GO:1903672~positive regulation of sprouting angiogenesis	7	16	43.75	0.00162413
Up	EDN1; ICAM1; CXCL8; TFPI; CCL2; NR1D1; GBP1; GBP2; CHI3L1; SOX9; RELA; DAB2IP; HAS2; UPF1; KLF2; CCL4; CX3CL1;	GO:0071347~cellular response to interleukin-1	17	80	21.25	0.00170444
Up	TLR4; TLR3; IL1B; SERPINE1; TIRAP; MAVS; IL17D; PRKD2; ZNF580;	GO:0032757~positive regulation of interleukin-8 production	9	27	33.3333	0.00171367
Up	VTN; CNP; NOTCH1; SOX10; SOX8; NLGN3; BOK; SHH; SOX9;	GO:0048709~oligodendrocyte differentiation	9	27	33.3333	0.00171367
Up	ADCY6; ADCY3; ADCY9; WFS1; PRKACA; PRKAR1B; ADCY7; AQP4; ADCY2; ADCY4;	GO:0003091~renal water homeostasis	10	33	30.303	0.00174854
Up	BAG3; TNFRSF1A; BID; BAX; TRADD; DAB2IP; SORT1; PIDD1; DIABLO; CASP8;	GO:0008625~extrinsic apoptotic signaling pathway via death domain receptors	10	33	30.303	0.00174854
Up	LAMB1; COL1A2; TGFB3; SRC; AQP5; TGFB2; TWIST1; BCOR; OSR1; SSUH2;	GO:0042476~odontogenesis	10	33	30.303	0.00174854
Up	TBX3; SLIT2; NOTCH1; TGFB2; HES1; ZFPM1; FGFRL1; ZFPM2; HEY2; HEY1;	GO:0060412~ventricular septum morphogenesis	10	33	30.303	0.00174854
Up	IL1B; SRC; IL1R1; ETS1; PRKCA; CD38; CHI3L1; HDAC4; RELA; ANXA1;	GO:0070555~response to interleukin-1	10	33	30.303	0.00174854
Up	AGT; PDGFB; EDN1; MMP2; FGF9; MEF2D; P2RY6; NR4A3; FOXJ2; ADAMTS1;	GO:1904707~positive regulation of vascular smooth muscle cell proliferation	10	33	30.303	0.00174854
Up	CACNG3; PLOD3; ULK1; BCL6; TSC2; HAP1; CD81; CAV1; SQSTM1; GRASP; CDAN1; STK11IP; NRCAM; CCDC120; CEP250; GGA1;	GO:0008104~protein localization	16	73	21.9178	0.00174986
Up	BAG3; RAB7A; ATG2A; ATG9A; PACS2; TMEM173; TP53INP2; VMP1; MAP1LC3A; SYNPO2; ULK3; MAP1LC3C; ULK1; ATG16L2;	GO:0000045~autophagosome assembly	14	59	23.7288	0.00175967
Up	MEN1; FLOT1; VTN; ACE; ARRB1; PKD1; CAV1; LRP1; HFE; TMEM173; TICAM1; DTX3L; HIPK2; PLXND1; RFNG;	GO:0032092~positive regulation of protein binding	15	66	22.7273	0.00177107
Up	BRD4; ANXA1; LYN; NLRP6; RELA; BST1; NFE2L1; IRF3; ZYX; AKNA; MGLL; SBNO2; BCL6; IL1R1; IL1RL2;	GO:0050727~regulation of inflammatory response	15	66	22.7273	0.00177107
Up	PTGES; ABCC4; MT-ND1; EPHX1; LYN; G6PD; COMT; ACSL1; MMP14; CPT1A; KAT2A; SLC7A11;	GO:0014070~response to organic cyclic compound	12	46	26.087	0.00187073
Up	TGFB1; IL1B; LGALS1; GLI2; CCL2; STAT3; IL18; CASP8; SMAD1; CYP1B1; TMEM173; MBD2;	GO:0071407~cellular response to organic cyclic compound	12	46	26.087	0.00187073
Up	SOCS3; BCAT2; SYNGR1; NRP2; MSC; PTP4A3; GFPT2; ICAM1; RARG; SRM; PML; RFX2; GCLM; PFKP; TRIM25; ARID5B; PARP16; SPOCK2; SBNO2;	GO:1990830~cellular response to leukemia inhibitory factor	19	96	19.7917	0.00193306
Up	F12; PLAU; PLAT; SERPINE1; SERPING1; GP1BA; PLAUR; ANXA2;	GO:0042730~fibrinolysis	8	22	36.3636	0.00196735
Up	FAS; ADORA2A; CTSC; PRKCD; INCA1; DAB2IP; TRAF7; ING5;	GO:2001235~positive regulation of apoptotic signaling pathway	8	22	36.3636	0.00196735
Up	PDPK1; ICOSLG; LYN; LGALS1; SRC; VAV1; CD40LG; CAV1; TMIGD2; CARD11; CD274; CD5; TNFRSF13C;	GO:0031295~T cell costimulation	13	53	24.5283	0.00197095
Up	QDPR; IGF2R; SRD5A1; CAD; NOTCH1; PKD1; RELA; FPGS; HES1; ARID5B; AACS; LSR; PTCD2; GATA6; ACO2; RARA;	GO:0001889~liver development	16	74	21.6216	0.00197281
Up	RGS12; RGS14; GNG7; RAMP1; RAMP2; RGS9; RGS11; GRK5; GNG4; DGKQ; USP20;	GO:0008277~regulation of G protein-coupled receptor signaling pathway	11	40	27.5	0.00201165
Up	GXYLT2; B4GALT5; MUC1; GALNT2; ST3GAL1; ST3GAL3; MUC6; GALNT15; GALNT6; MUC16; B3GNT4; ST6GALNAC4; MUC5B; ST6GALNAC2;	GO:0016266~O-glycan processing	14	60	23.3333	0.00201302
Up	PLXNB1; GJA1; ADORA2A; DNM2; ITGA1; CNTNAP1; CTTN; UGT8; DAB2IP; MAP1S; DBNL; MINK1; TNIK; GAS7;	GO:0048812~neuron projection morphogenesis	14	60	23.3333	0.00201302
Up	PGP; PFKFB2; CILP; CA3; ACP2; NT5E; PTPRB; DUSP4; DUSP8; DUSP5; PFKFB3; PFKFB4; CILP2; SGPP2; PNKP; INPP5K; G6PC3; LHPP;	GO:0016311~dephosphorylation	18	89	20.2247	0.00204092
Up	AR; ADM; GSK3A; PLCB3; POSTN; ADAMTS16;	GO:0003073~regulation of systemic arterial blood pressure	6	12	50	0.00208695
Up	TLR4; IKBKB; TLR3; IKBKE; DAB2IP; ERC1;	GO:0007252~I-kappaB phosphorylation	6	12	50	0.00208695
Up	RARA; RARG; ALDH1A3; RDH10; PPP1R13L; IFT140;	GO:0031076~embryonic camera-type eye development	6	12	50	0.00208695
Up	THBS1; CAPN2; TSPO; SCN9A; TRPV1; P2RX4;	GO:0048266~behavioral response to pain	6	12	50	0.00208695
Up	CEACAM1; ALOX12; PRKCD; UBASH3B; C1QTNF1; SH2B3;	GO:0090331~negative regulation of platelet aggregation	6	12	50	0.00208695
Up	ZBTB7A; CTDNEP1; COL1A1; LMNA; GBP2; SOX9; HHEX; SHH; SIX1; ABCA7;	GO:0034504~protein localization to nucleus	10	34	29.4118	0.00210272
Up	RBP1; IRS2; NR1H2; TM6SF2; ABHD4; NR1H4; ABHD8; ACOX3; ACOX1; PNPLA2;	GO:0055088~lipid homeostasis	10	34	29.4118	0.00210272
Up	TGFB1; IL1B; IL6; C5AR1; ADORA2B; CYP1B1; CXCL17; SULF2; HPSE;	GO:0010575~positive regulation of vascular endothelial growth factor production	9	28	32.1429	0.00210567
Up	PLOD3; TGFB1; EPHA2; TCF7; NOTCH1; PKD1; ITPK1; DCHS1; ZNF358;	GO:0021915~neural tube development	9	28	32.1429	0.00210567
Up	NUPR1; MYC; SKI; EMD; BAX; PARP10; DAB2IP; MED25; B4GALT7;	GO:0048147~negative regulation of fibroblast proliferation	9	28	32.1429	0.00210567
Up	AGT; MYC; MAPK3; OXTR; PTGER4; KDR; MAP2K2; ZFP36L2; SOX9;	GO:0070371~ERK1 and ERK2 cascade	9	28	32.1429	0.00210567
Up	ETS1; EGR1; OXTR; HAS2; HAS1; NCOR2; ANXA1;	GO:0044849~estrous cycle	7	17	41.1765	0.00213594
Up	TLR3; FLOT1; CAV1; IRF3; COLEC12; MAVS; TMEM173;	GO:0071360~cellular response to exogenous dsRNA	7	17	41.1765	0.00213594
Up	LGALS3; SP100; FAS; STX4; CASP8; TRADD; MADD;	GO:1902041~regulation of extrinsic apoptotic signaling pathway via death domain receptors	7	17	41.1765	0.00213594
Up	ADGRB2; AGT; THBS1; COL4A2; EPHA2; PML; SERPINF1; TGFB2; HSPG2; HHEX; FOXC1; DAB2IP; FAM129B; SEMA6A; FOXJ2; GHRL; EMILIN1;	GO:0016525~negative regulation of angiogenesis	17	82	20.7317	0.00213831
Up	PIP5K1C; EDN1; CXCL8; EDN3; VAV1; LGALS3; C5AR1; ITGA1; TGFB2; CXCL6; VAV3; CXCL2; CCL4; CXCL1; CX3CL1; IL1B; CCL2;	GO:0030593~neutrophil chemotaxis	17	82	20.7317	0.00213831
Up	TIMP1; COL1A1; GJA1; OXTR; IRS1; HHEX; DAG1; TRPV1; ANXA1; STAT3; STAT2; STAT5A;	GO:0043434~response to peptide hormone	12	47	25.5319	0.00217999
Up	INPPL1; PLCG2; ITPKB; PLCB3; ITPK1; INPP5J; PPIP5K1; PLCZ1; PLCD3; INPP5D; PLD4; MIOX;	GO:0043647~inositol phosphate metabolic process	12	47	25.5319	0.00217999
Up	QDPR; ALAD; MAOB; LONP1;	GO:0010044~response to aluminum ion	4	4	100	0.00220109
Up	AGT; TYMP; GHSR; GHRL;	GO:0051969~regulation of transmission of nerve impulse	4	4	100	0.00220109
Up	FLOT1; IL1B; CAV1; COLEC12;	GO:0060355~positive regulation of cell adhesion molecule production	4	4	100	0.00220109
Up	RARA; SRF; RARG; SOX9;	GO:0060534~trachea cartilage development	4	4	100	0.00220109
Up	PDGFB; CSF1; CD34; ZFP36L2; TGFB2; RUNX1; TAZ; IFI16; ASXL1; FLCN; ROGDI; L3MBTL1; RUNX2;	GO:0030097~hemopoiesis	13	54	24.0741	0.00226919
Up	AR; SPP1; SRD5A1; ELK1; AACS;	GO:0071394~cellular response to testosterone stimulus	5	8	62.5	0.00243504
Up	GRIN2D; PDLIM4; GRIN2B; GRIN2C; SSH1;	GO:0098976~excitatory chemical synaptic transmission	5	8	62.5	0.00243504
Up	TLR4; TLR3; LILRB3; FSTL3; FBN1; TCTA; UBASH3B; INPP5D;	GO:0045671~negative regulation of osteoclast differentiation	8	23	34.7826	0.00246782
Up	MEN1; GIPC1; TGFB1I1; THBS1; CDKN2B; ITGA8; FLCN; CREBBP; HIPK2;	GO:0030511~positive regulation of transforming growth factor beta receptor signaling pathway	9	29	31.0345	0.00256586
Up	WNT9A; FGF9; FOXA1; EVC; SHH; KIF7; ULK3; STK36; DCDC2;	GO:0045880~positive regulation of smoothened signaling pathway	9	29	31.0345	0.00256586
Up	ICAM1; GJA1; CD38; HRH1; CAV1; TRPM4; OXTR; AVPR1A; TBXA2R;	GO:0045907~positive regulation of vasoconstriction	9	29	31.0345	0.00256586
Up	APOL1; APOE; GBA; LCAT; SMPD1; RXRA; SREBF1; LEPR; VLDLR; PPARD; LIPE; NFE2L1; APOL2; OSBPL5; CLN8;	GO:0008203~cholesterol metabolic process	15	69	21.7391	0.00256819
Up	INPPL1; OAS1; GAA; G6PD; NPY1R; AKT2; CPT1A; ALDH5A1; PPARD; PDK2; GHRL; HECTD4; IRS2;	GO:0006006~glucose metabolic process	13	55	23.6364	0.00260348
Up	ACVRL1; NOTCH1; SOX9; TGFB2; TBX2; TWIST1; HEY1;	GO:0003203~endocardial cushion morphogenesis	7	18	38.8889	0.00276382
Up	COL12A1; COL6A1; COL21A1; COL7A1; SCARA3; COL6A3; COL6A2;	GO:0003429~growth plate cartilage chondrocyte morphogenesis	7	18	38.8889	0.00276382
Up	GRN; LRP1; VPS53; HGSNAT; VPS52; USE1; IGF2R;	GO:0007041~lysosomal transport	7	18	38.8889	0.00276382
Up	PDGFB; VTN; SRC; HDAC4; POSTN; P2RY6; HAS2;	GO:0014911~positive regulation of smooth muscle cell migration	7	18	38.8889	0.00276382
Up	SNAI2; RPS6KA4; TGFB1; IL1B; MAPK3; ARRB1; KAT2A;	GO:0035066~positive regulation of histone acetylation	7	18	38.8889	0.00276382
Up	PDPK1; IL1B; HSPB1; SQSTM1; DAB2IP; PIDD1; LIME1;	GO:0043122~regulation of I-kappaB kinase/NF-kappaB signaling	7	18	38.8889	0.00276382
Up	P2RY4; RYR3; TRPV1; TRPM4; SSH1; P2RY11; P2RX4;	GO:0071318~cellular response to ATP	7	18	38.8889	0.00276382
Up	ADM; ARRB1; DNM2; DNM1; ARR3; SAG;	GO:0002031~G protein-coupled receptor internalization	6	13	46.1538	0.00284534
Up	CD74; IL4R; PRKCD; TCIRG1; INPP5D; IRF7;	GO:0016064~immunoglobulin mediated immune response	6	13	46.1538	0.00284534
Up	PRRT2; STX3; STX1B; STX4; SNAP29; SNAP47;	GO:0031629~synaptic vesicle fusion to presynaptic active zone membrane	6	13	46.1538	0.00284534
Up	GIGYF1; IGF1R; IGF2R; IRS1; TSC2; CRIM1;	GO:0048009~insulin-like growth factor receptor signaling pathway	6	13	46.1538	0.00284534
Up	TBX3; CSF1; SRC; EPHA2; PML; LRP5;	GO:0060444~branching involved in mammary gland duct morphogenesis	6	13	46.1538	0.00284534
Up	MYO1C; SNAI2; GJA1; PRKACA; RUNX1; FZD5;	GO:2000810~regulation of bicellular tight junction assembly	6	13	46.1538	0.00284534
Up	RGL2; PLXNB1; AGT; PDGFB; LYN; SRC; FLT1; KDR; SOX9; TGFB2; RELN; PPARD; IL18; NTRK3; GPER1; IRS2; IGF1R;	GO:0014068~positive regulation of phosphatidylinositol 3-kinase signaling	17	85	20	0.00295959
Up	AGPAT2; FLOT1; AGT; IFI16; NFAM1; TMIGD2; AGPAT1; CARD11;	GO:0001819~positive regulation of cytokine production	8	24	33.3333	0.00306261
Up	CCDC154; TPP1; SRC; RAC2; TCIRG1; PTK2B; LRRK1; NCDN;	GO:0045453~bone resorption	8	24	33.3333	0.00306261
Up	TBX3; CXCL14; TGFB1; NOTCH1; SOX9; SOX8; PPARD; IL18;	GO:0045662~negative regulation of myoblast differentiation	8	24	33.3333	0.00306261
Up	MGRN1; RUNX2; KIF7; KCTD21; ULK3; MEGF8; GLIS2; IFT122;	GO:0045879~negative regulation of smoothened signaling pathway	8	24	33.3333	0.00306261
Up	COL4A1; CHRNA1; TNC; LAMB2; AGRN; CACNB3; PDZRN3; CACNB1; UNC13A;	GO:0007528~neuromuscular junction development	9	30	30	0.00310218
Up	GIPC1; TNFSF12; PTP4A3; SCG2; PXN; FAP; CYP1B1; PLXND1; LOXL2;	GO:0043542~endothelial cell migration	9	30	30	0.00310218
Up	GRIN2D; EDN1; SLC9A1; COMT; ADORA1; NTSR1; NPY2R; MGLL; ZFHX2;	GO:0051930~regulation of sensory perception of pain	9	30	30	0.00310218
Up	CAPN1; CRHBP; GRIA1; DLG4; RELN; GRIN2B; PTK2B; CNIH2; NLGN3;	GO:2000310~regulation of NMDA receptor activity	9	30	30	0.00310218
Up	PDPK1; RAMP2; SERPINE1; ICAM1; SCG2; IL11; GATA2; KDR; ANGPTL4;	GO:2000352~negative regulation of endothelial cell apoptotic process	9	30	30	0.00310218
Up	ABLIM1; FSCN2; SLC24A1; RGS9; WFS1; EML2; COL1A1; OPN1SW; RHO; COL11A1; PRPH2; PDE6B; COL18A1; CRYBA4; LAMB2; ABCA4; ROM1; TGFBI; CYP1B1; CNNM4; GPR179; LCTL; RDH10; ZNF513; HPS1; RAX2; EPAS1; KIFC3; CLN8; HSF4; ARR3; CRYBB1;	GO:0007601~visual perception	32	208	15.3846	0.00311065
Up	TLR4; TLR3; AGT; IL1B; SERPINE1; ETS1; TNFRSF1A; ABCC1; PTGER4; CX3CL1; IL18; TNIP1; TRADD; NFKBIZ; IL23A; GPRC5B;	GO:0050729~positive regulation of inflammatory response	16	78	20.5128	0.00311552
Up	FSCN2; FGF1; IER3; CLTCL1; HIRA; SOX10; PKD1; EN1; NFE2L1; LZTR1; BICD1; S1PR3; DKKL1; ERVW-1; PHLDA3; FOXD4L4; FOXC2; FOXC1; FOXA1; FOXL1;	GO:0009653~anatomical structure morphogenesis	20	109	18.3486	0.00322712
Up	MT-CYB; IGF2R; C5AR1; CAD; AXL; ADM; CDKN1A; NNMT; NOTCH1; FPGS; NR4A3;	GO:0031100~animal organ regeneration	11	43	25.5814	0.00323996
Up	ATP1B2; KCNJ5; HCN2; ATP4B; SLC12A7; KCNJ4; SLC12A6; SLC12A1; KCNJ14; SLC12A4; SLC12A9;	GO:1990573~potassium ion import across plasma membrane	11	43	25.5814	0.00323996
Up	NOL3; KHDRBS3; AR; GJA1; PFKL; SLC9A1; CAV2; BAX; AHNAK; MLC1; HGSNAT; TMEM173; TRAPPC12; BOK; NOD1;	GO:0051259~protein complex oligomerization	15	71	21.1268	0.0032488
Up	PDGFB; TGFB1; FN1; ABHD2; ITGB4; ACHE; TNC; ZFP36; ADM; ZFP36L2; TGFB2; HHEX; GRIN2C; SULF2;	GO:0009611~response to wounding	14	64	21.875	0.00334681
Up	TIMP1; TYMS; EDN1; CD44; MAPK3; CHI3L1; SOX9; EVC; PKD1; SMAD1; BMP8A; SULF2; GHRL;	GO:0051216~cartilage development	13	57	22.807	0.00339301
Up	TGFB1; APOE; VDR; EDN3; DRD4; CDH5; CAV1; DMPK; TCIRG1; TRPM8; CHERP; TPCN2; RMDN3; ATP13A2; ATP2A1; STIM1; ATP13A1; SLC24A1;	GO:0006874~cellular calcium ion homeostasis	18	94	19.1489	0.00340787
Up	TBX3; COL1A1; COL1A2; CEACAM1; COL5A1; GJA4; RAPGEF1; ANTXR1; SPHK1; EGFL7;	GO:0001568~blood vessel development	10	37	27.027	0.00352259
Up	CCDC78; WTIP; PRICKLE3; ITGA8; HAP1; CDK10; TWF2; SAXO1; RABEP2; NUBP2;	GO:0030030~cell projection organization	10	37	27.027	0.00352259
Up	GATA2; AXL; SOX18; SOX10; SOX8; FZD5; RUNX2; HES1; ANGPTL8; EPAS1;	GO:0048469~cell maturation	10	37	27.027	0.00352259
Up	SLC24A1; SLC9A1; SLC4A3; SLC9A3; SLC9A5; SLC9A4; LRRC8E; LRRC8A; SLC9A8; PIDD1;	GO:0098656~anion transmembrane transport	10	37	27.027	0.00352259
Up	DKK1; FOS; CLU; CAPN2; EGR1; ELK1; ADORA1; GRIN2B; CASP8; SSH1;	GO:1901216~positive regulation of neuron death	10	37	27.027	0.00352259
Up	WDR1; SRF; ACTN1; MYH9; NBEAL2; ZFPM1; ZNF385A;	GO:0030220~platelet formation	7	19	36.8421	0.00352396
Up	SRF; FLNA; C5AR1; SOX18; SREBF1; STAT3; SUPT6H;	GO:0042789~mRNA transcription by RNA polymerase II	7	19	36.8421	0.00352396
Up	HS6ST1; JUNB; FZD5; HES1; PLCD3; HEY2; HEY1;	GO:0060716~labyrinthine layer blood vessel development	7	19	36.8421	0.00352396
Up	THBS1; CCL2; CD40LG; COL18A1; AKR1C3; GPER1; CD248;	GO:2000353~positive regulation of endothelial cell apoptotic process	7	19	36.8421	0.00352396
Up	SCN1A; CNTNAP1; SCN1B; NTRK3; NRCAM;	GO:0019227~neuronal action potential propagation	5	9	55.5556	0.00353985
Up	NRP2; EGR2; HOXB2; PLXNA3; PLXNA4;	GO:0021612~facial nerve structural organization	5	9	55.5556	0.00353985
Up	TBX3; CCND1; SOX9; CAV1; OSR1;	GO:0030857~negative regulation of epithelial cell differentiation	5	9	55.5556	0.00353985
Up	NID1; WT1; MPV17; MYO1E; SULF2;	GO:0032836~glomerular basement membrane development	5	9	55.5556	0.00353985
Up	FN1; CX3CL1; COL16A1; FERMT3; TLN1;	GO:0033622~integrin activation	5	9	55.5556	0.00353985
Up	EDN1; NMB; LIF; IL11; ADORA1;	GO:0046888~negative regulation of hormone secretion	5	9	55.5556	0.00353985
Up	TGFB1; NOTCH1; SOX9; HEY2; HEY1;	GO:0070168~negative regulation of biomineral tissue development	5	9	55.5556	0.00353985
Up	ADGRL1; RELN; NEUROD2; DAB2IP; ANAPC2;	GO:0090129~positive regulation of synapse maturation	5	9	55.5556	0.00353985
Up	GNB5; DRD4; CACNB3; CBARP; GPR35;	GO:1901386~negative regulation of voltage-gated calcium channel activity	5	9	55.5556	0.00353985
Up	CX3CL1; IL27RA; GHSR; NR1H4; GHRL;	GO:1904468~negative regulation of tumor necrosis factor secretion	5	9	55.5556	0.00353985
Up	SLC16A3; SDC3; TGFB1; COL1A1; FN1; CD74; ITGB3; ICAM1; LYN; COL1A2; ITGA5; SRC; CEACAM1; SELL; ATP1B2; B4GALT1; CD44; CD58; ITGA3; CD34; SHC1; SDC4; GPC1; MYH9; SLC7A5; CAV1; PPIL2; SELPLG; INPP5D; SLC7A11;	GO:0050900~leukocyte migration	30	193	15.544	0.0035932
Up	SEC16A; CRTAP; FLOT1; WFS1; WIZ; BAG3; CRYAB; CLU; LAMP1; ATP1B2; EFNA1; FLNA; GRN; CDKN1A; PRKCD; PEX6; FLOT2; WDR81; SYVN1; SAXO1; DVL3; NCLN; TESC; ZBED3; PIM2; USP36; TELO2; DNLZ;	GO:0050821~protein stabilization	28	176	15.9091	0.00360708
Up	ITGB3; ICAM1; CTSB; ITGA5; LAMP1; PVR; EPHA2; AXL; CLDN6; CD81; DAG1; SELPLG; SLC1A5; SCARB1; SLC52A2; VPS18; LAMP3;	GO:0046718~viral entry into host cell	17	87	19.5402	0.00364068
Up	ZBTB7A; LYL1; TCF3; PLCG2; IL11; CD40LG; BCL6; JAK3; HDAC4; HHEX; TCIRG1; NFAM1; CARD11; POLM; CLCF1;	GO:0030183~B cell differentiation	15	72	20.8333	0.00364089
Up	DKK1; TGFB1; YBX3; TWIST1;	GO:0048642~negative regulation of skeletal muscle tissue development	4	5	80	0.00371152
Up	TLR4; IL1B; HLA-DPB1; IL1R1; HLA-DPA1; BCL3; FZD5; IL18; IL27RA; IL23A; IL6R;	GO:0032729~positive regulation of interferon-gamma production	11	44	25	0.00376222
Up	ARID5B; SHH; HSF4; GDF6; BMP8A; GDF10; LEFTY2; TGFB2; TGFB1; TGFB3; INHBC;	GO:0048468~cell development	11	44	25	0.00376222
Up	TNFSF12; AGT; PML; BID; CAV1; GPER1; RBCK1; TNFRSF12A;	GO:2001238~positive regulation of extrinsic apoptotic signaling pathway	8	25	32	0.0037631
Up	THBS1; GPC1; SULF2; CREB3L1; SPRY1; SPRY4;	GO:0040037~negative regulation of fibroblast growth factor receptor signaling pathway	6	14	42.8571	0.00379233
Up	LGALS3; LRSAM1; ABCA7; SNX33; RUBCN; PACSIN3;	GO:0045806~negative regulation of endocytosis	6	14	42.8571	0.00379233
Up	DGAT1; DGKA; DGKQ; DGKZ; DGKD; PGS1;	GO:0046339~diacylglycerol metabolic process	6	14	42.8571	0.00379233
Up	RAB29; KCNN4; CD81; RELA; NECTIN2; PRKD2;	GO:0050862~positive regulation of T cell receptor signaling pathway	6	14	42.8571	0.00379233
Up	THY1; CAV1; PTK6; MVP; SH3BP5L; SH3BP5;	GO:0061099~negative regulation of protein tyrosine kinase activity	6	14	42.8571	0.00379233
Up	TLR4; TLR3; IL1B; IL6; IL6R; ADORA2B; TICAM1; IL17D; ARHGEF2; SPON2; CARD9; IL1RL2; NOD1;	GO:0032755~positive regulation of interleukin-6 production	13	58	22.4138	0.003855
Up	IRF1; PLCG2; NFKB2; RELA; IRF3; IFI16; LRRFIP1; TMEM173; CREBBP; IRF7; DHX58; DHX33;	GO:0032481~positive regulation of type I interferon production	12	51	23.5294	0.00386099
Up	DKK1; PDGFB; ACE; CSNK1E; CAV1; PRKCD; BAX; CAMK1; CARD16; ZFPM1; SYMPK; CCM2L; PIM2; CTSZ; STUB1;	GO:0032091~negative regulation of protein binding	15	73	20.5479	0.00407085
Up	LAMA5; LRP4; DKK1; SOX18; SOX9; LHX2; TGFB2; RELA; DNASE1L2; CELSR1;	GO:0001942~hair follicle development	10	38	26.3158	0.00413599
Up	KDM6B; IL6; SRC; ETS1; AXL; HSF1; RELA; PRKCD; CYP1B1; MAP1LC3A; SPHK1; ZNF580; KLF2; ANXA1;	GO:0070301~cellular response to hydrogen peroxide	14	66	21.2121	0.00424428
Up	GLI2; RARA; TCF3; TIMP2; GATA2; ETV5; BCL6; FOXA1; EIF4G1; NEUROD2; GDF6; CYB5D2; NRCAM; ARHGEF2; GPRC5B; HMG20B;	GO:0045666~positive regulation of neuron differentiation	16	81	19.7531	0.00429182
Up	TBX3; NPY1R; SOX18; NOTCH1; NPY2R; TBX2; HES1; SIX1; ZFPM1; HEY2; PLXND1;	GO:0003151~outflow tract morphogenesis	11	45	24.4444	0.00434956
Up	DRD4; GRPR; AVPR1A; DLG4; EN1; PTCHD1; CIC; SEPT5; SHANK3; NLGN3; CLN8; OXTR;	GO:0035176~social behavior	12	52	23.0769	0.00441258
Up	APOL1; APOL3; LRP1; APOL4; APOL2; APOL6; APOE;	GO:0042157~lipoprotein metabolic process	7	20	35	0.00443316
Up	TGFB1; TGFB3; NF2; CLDN6; TGFB2; SDK1; MARVELD2;	GO:0045216~cell-cell junction organization	7	20	35	0.00443316
Up	SH3PXD2B; MEIS2; SIPA1L3; FGF9; TGFB2; FOXC1; BLOC1S3; SMG9; HIPK2;	GO:0001654~eye development	9	32	28.125	0.00443702
Up	LRP4; CD74; ANXA2; S100A10; HIST1H3A; PKD1; GRIN2B; HIST3H3; HSD17B8;	GO:0051290~protein heterotetramerization	9	32	28.125	0.00443702
Up	PLA2G6; PIK3C2G; CXCL14; PLAU; CXCL1; CXCL8; CCL2; FOSL1; CXCL2; TYMP; C5AR1; FPR3; CX3CL1; CXCL6; PLAUR; PLP2; DOCK2; CMKLR1; ZNF580; CCR10; CCR9;	GO:0006935~chemotaxis	21	121	17.3554	0.00457228
Up	EGR2; SOX8; PMP22; EGR3; UGT8; SOX10; ADGRB2; ARTN;	GO:0007422~peripheral nervous system development	8	26	30.7692	0.00458113
Up	TLR4; TLR3; FLOT1; IRF1; IRF3; MAVS; RNF135; IRF7;	GO:0032728~positive regulation of interferon-beta production	8	26	30.7692	0.00458113
Up	CACNA1A; KCNAB3; CACNA1H; SCN1A; KCNJ4; KCNJ5; KCNMA1; SCN9A; TPCN2; KCNV2; HVCN1; CLIC6; KCNK12; KCNQ5; KCND1; KCNG2; KCND3; HCN2; TPCN1; KCNJ14;	GO:0034765~regulation of ion transmembrane transport	20	113	17.6991	0.00459848
Up	MEN1; NUPR1; TGFB1; HPN; AR; PBLD; CDKN2B; SOX9; EPPK1; TGFB2; PPARD; DAB2IP; IFT122;	GO:0050680~negative regulation of epithelial cell proliferation	13	60	21.6667	0.00493137
Up	MEN1; ICAM1; LGALS1; SRF; PRKACA; SERPINF1; GCLM; GRIK5; AACS; GPER1; IRS2; IGF1R; PCK2;	GO:0071333~cellular response to glucose stimulus	13	60	21.6667	0.00493137
Up	RAB29; RAMP3; ANXA2; ECE1; SCRIB; ARAP1;	GO:0001921~positive regulation of receptor recycling	6	15	40	0.00495407
Up	THBS1; CSF1; C5AR1; MAPK3; CXCL17; CMKLR1;	GO:0010759~positive regulation of macrophage chemotaxis	6	15	40	0.00495407
Up	CEACAM1; CD44; FLNA; CD151; CARMIL2; TMEFF2;	GO:0044319~wound healing, spreading of cells	6	15	40	0.00495407
Up	SLC9A1; SLC9A3; TRPM4; HCN2; SLC9A4; SLC9A5;	GO:0098719~sodium ion import across plasma membrane	6	15	40	0.00495407
Up	MYC; PDGFB; SRC; PTK2B; PRKD2; SMOC2;	GO:2000573~positive regulation of DNA biosynthetic process	6	15	40	0.00495407
Up	FLNA; DAB2IP; FBXO31; NSMF; ARHGEF2; SEMA6A;	GO:2001224~positive regulation of neuron migration	6	15	40	0.00495407
Up	PFKFB2; ALDOA; PFKFB3; PFKFB4; KHK;	GO:0006000~fructose metabolic process	5	10	50	0.00496295
Up	IL6; CIITA; PPARD; CYGB; EMILIN1;	GO:0032966~negative regulation of collagen biosynthetic process	5	10	50	0.00496295
Up	IFITM1; IFNAR2; IFITM3; IFITM2; IKBKE;	GO:0035456~response to interferon-beta	5	10	50	0.00496295
Up	SRF; VCL; SERPINB8; KIFC3; CAMSAP3;	GO:0090136~epithelial cell-cell adhesion	5	10	50	0.00496295
Up	RAMP2; CEACAM1; CD34; ADM; KDR;	GO:2001214~positive regulation of vasculogenesis	5	10	50	0.00496295
Up	RASA4; SPRY1; SLIT2; ARRB1; TNK2; DAB2IP; GPSM1; RTKN; SH3BP4; GMIP; PLXNB3;	GO:0034260~negative regulation of GTPase activity	11	46	23.913	0.00500745
Up	IL1B; BCR; AZU1; GATA2; DNM2; LRP1; MFGE8; ABR; CAMK1D; ABCA7; DOCK2;	GO:0050766~positive regulation of phagocytosis	11	46	23.913	0.00500745
Up	PLCG2; CHERP; TRPV1; TPCN2; JPH4; JPH2; MCOLN1; JPH1; TPCN1; PLCB3; RYR3;	GO:0051209~release of sequestered calcium ion into cytosol	11	46	23.913	0.00500745
Up	RAMP3; PDGFB; TGFB1; FGF1; THBS1; SRC; RAC2; VAV1; FGF9; IRS1; CHI3L1; AKR1C3; CX3CL1; RHOG; MC1R; IL18; FAM110C; HBEGF; P2RX4; MEIS3; C1QTNF1; FGF22; HPSE; IRS2; IGF1R; AXL;	GO:0051897~positive regulation of protein kinase B signaling	26	164	15.8537	0.00509723
Up	PLA2G6; BAIAP3; ARRB1; LRP1; STX4; ANO1; TRPM4; NR1H4; GHRL;	GO:0035774~positive regulation of insulin secretion involved in cellular response to glucose stimulus	9	33	27.2727	0.00525325
Up	PDLIM1; ACTN4; NUPR1; TAF5L; MED26; ACTN1; MAK; PML; FUS; MTA1; ARID5B; E4F1; SRCAP; MNT; HTATIP2; GMEB2;	GO:1903508~positive regulation of nucleic acid-templated transcription	16	83	19.2771	0.00526103
Up	GREM1; SLIT2; SRF; NR4A1; KDR; EGR3; ADTRP;	GO:0002042~cell migration involved in sprouting angiogenesis	7	21	33.3333	0.00550871
Up	ACVRL1; SOX9; RELA; RUNX2; GDF6; LOXL2; ANXA2;	GO:0032332~positive regulation of chondrocyte differentiation	7	21	33.3333	0.00550871
Up	AGT; HAP1; PLAUR; PTK6; SHKBP1; ARAP1; GPER1;	GO:0045742~positive regulation of epidermal growth factor receptor signaling pathway	7	21	33.3333	0.00550871
Up	BAG3; TGFB1; CHRNA1; ALDOA; GAA; SRF; LOX;	GO:0046716~muscle cell cellular homeostasis	7	21	33.3333	0.00550871
Up	PLA2G6; HMOX1; GJA1; ALOX12; MTNR1B; PPARD; GPER1;	GO:0097755~positive regulation of blood vessel diameter	7	21	33.3333	0.00550871
Up	ICAM1; ITGA5; NT5E; CD40LG; TSTA3; TNIP1; CERCAM; FERMT3;	GO:0007159~leukocyte cell-cell adhesion	8	27	29.6296	0.00552894
Up	AGT; SRF; ASIC1; RELN; MAP1A; RIN1; NEUROD2; CLN8;	GO:0008306~associative learning	8	27	29.6296	0.00552894
Up	TLR4; TFE3; NR1D1; NOTCH1; NOVA1; NR1H2; TLE3; FLCN; ACOT11; FOXC2; NOVA2;	GO:0120163~negative regulation of cold-induced thermogenesis	11	47	23.4043	0.00574157
Up	GJA1; CD34; GJA4; KDR;	GO:0003158~endothelium development	4	6	66.6667	0.00579605
Up	TAPBP; TAP1; ABCB9; TAP2;	GO:0015833~peptide transport	4	6	66.6667	0.00579605
Up	IL1B; CD74; AVPR1A; ANXA1;	GO:0031394~positive regulation of prostaglandin biosynthetic process	4	6	66.6667	0.00579605
Up	ABCD1; LIPE; GLYATL2; ADTRP;	GO:0042758~long-chain fatty acid catabolic process	4	6	66.6667	0.00579605
Up	EFNA1; EPHA2; ACVRL1; SH3BP1;	GO:0043535~regulation of blood vessel endothelial cell migration	4	6	66.6667	0.00579605
Up	TCTA; CD81; DCSTAMP; SBNO2;	GO:0072675~osteoclast fusion	4	6	66.6667	0.00579605
Up	RAMP1; RAMP2; RAMP3; ADM;	GO:0097647~amylin receptor signaling pathway	4	6	66.6667	0.00579605
Up	SH3PXD2B; TRPM4; NR1H4; GHRL;	GO:1904179~positive regulation of adipose tissue development	4	6	66.6667	0.00579605
Up	TAPBP; TAP1; TAP2; STX4;	GO:1990668~vesicle fusion with endoplasmic reticulum-Golgi intermediate compartment (ERGIC) membrane	4	6	66.6667	0.00579605
Up	WNT9A; COL1A1; LYN; RARA; TNC; SERPINF1; SOX9; PTK6; PTK2B; NTRK3; TWF2; OSR1; TESC; RARG;	GO:0071300~cellular response to retinoic acid	14	69	20.2899	0.00594685
Up	RNF213; TMEM129; SOCS3; PEX10; HERC2; UBA7; ARRB1; RAB40B; KEAP1; CUL7; NEUROD2; UVSSA; KCTD21; RNF123; E4F1; SPSB3; TRAF7; KLHL17; ASB18; SYVN1; ZNF598; DTX2; RNF135; CUL9; TRIM22; KLHL36; FBXL6; ARRDC1; LZTR1; ARRDC4; RNF128; DCAF4; LRRC29; ASB13; FBXO32; TRIM11; TSPAN17; RMND5B; NEURL4; TRIM47; ASB16; RAB40C; EPAS1; WWTR1; IRF2BPL; JADE2; MARCH4; KLHL21; STUB1; PDZRN3; HIF3A; UBE2D4; HECTD4; R…	GO:0016567~protein ubiquitination	56	440	12.7273	0.00595664
Up	CD3EAP; LYN; CSF1; BDKRB2; RAPGEF1; TRADD; NTRK3; CSPG4; SH2B1; DOK5; SH2B3; EPHA2; FLT1; EPHA1; IGF1R; KDR; SRC; AXL; PTK6;	GO:0007169~transmembrane receptor protein tyrosine kinase signaling pathway	19	108	17.5926	0.00596596
Up	PGP; PTP4A3; PTPRB; PTPRE; PTPN7; PTPN9; DUSP2; DUSP4; DUSP8; PTPRS; PTPN14; DUSP5; PTPRN; SSH3; SSH1; PTPN23; PTPRH; UBASH3B;	GO:0035335~peptidyl-tyrosine dephosphorylation	18	100	18	0.00597142
Up	AR; NR1D1; NR4A1; SREBF1; STAT3; NR1H2; PPARD; NR4A3; NR1H4;	GO:0030522~intracellular receptor signaling pathway	9	34	26.4706	0.00618096
Up	IL1B; PTPRE; IRS1; GSK3A; RELA; PRKCD; INPP5K; TSC2; SOCS3;	GO:0046627~negative regulation of insulin receptor signaling pathway	9	34	26.4706	0.00618096
Up	BHLHE40; PER1; EGR1; NR1D1; PML; CSNK1D; CSNK1E; RELB; MTA1; RAI1; MYBBP1A; NOCT; BHLHE41;	GO:0032922~circadian regulation of gene expression	13	62	20.9677	0.00623634
Up	EEF2K; ADGRB2; SRPX2; ADGRL1; OXTR; NTRK3; SLITRK4; NLGN2; SLITRK2; LRRC4B; NLGN3; GHRL; CLSTN3;	GO:0051965~positive regulation of synapse assembly	13	62	20.9677	0.00623634
Up	PLXNB2; KCNA1; SHH; ARTN; DAGLB; DAGLA;	GO:0007405~neuroblast proliferation	6	16	37.5	0.00635697
Up	AGT; EDN1; ACE; EDN3; BDKRB2; ECE1;	GO:0019229~regulation of vasoconstriction	6	16	37.5	0.00635697
Up	TGFB1; HEXA; GUSB; CD44; SLC9A1; CEMIP;	GO:0030214~hyaluronan catabolic process	6	16	37.5	0.00635697
Up	ZFP36; ZFP36L2; PLEKHN1; UPF1; KHSRP; MOV10;	GO:0061158~3'-UTR-mediated mRNA destabilization	6	16	37.5	0.00635697
Up	SOGA1; IGF1R; ATP6V0C; SHC1; AKT2; IRS1; SREBF1; GSK3A; CAV2; BCAR1; ATP6V0D1; TCIRG1; PDK2; FOXC2; SORBS1; IRS2;	GO:0008286~insulin receptor signaling pathway	16	85	18.8235	0.00640079
Up	MEIS2; RGS14; CTNS; HRH1; SYNPO; NETO1; SYNGAP1; TANC1; NLGN3; PPP1R1B; SLC7A11;	GO:0008542~visual learning	11	48	22.9167	0.00655777
Up	ULK1; GSK3A; TRIM65; TICAM1; TP53INP2; TRIM22; FLCN; PLEKHF1; SH3BP4; PIM2; TPCN1;	GO:0010508~positive regulation of autophagy	11	48	22.9167	0.00655777
Up	INPPL1; COL1A1; MMP14; FOXC1; RUNX2; MEF2D; TMEM119; COL13A1;	GO:0001958~endochondral ossification	8	28	28.5714	0.00661901
Up	EDN1; AZU1; DGKA; ADORA2A; LRP1; DGKZ; DGKD; DGKQ;	GO:0007205~protein kinase C-activating G protein-coupled receptor signaling pathway	8	28	28.5714	0.00661901
Up	PITPNM1; PLTP; SCARB1; PRELID3A; OSBPL10; PITPNM2; OSBPL5; STARD10;	GO:0015914~phospholipid transport	8	28	28.5714	0.00661901
Up	B4GALT5; B4GALT1; ACAN; ST3GAL1; ST3GAL3; B3GNT4; CHST6; CHST2;	GO:0018146~keratan sulfate biosynthetic process	8	28	28.5714	0.00661901
Up	ADORA2A; SLC1A4; CNIH2; CNIH3; CLSTN3; GRIK5; NAPA; UNC13A;	GO:0035249~synaptic transmission, glutamatergic	8	28	28.5714	0.00661901
Up	LYN; LGALS1; GIPR; BAX; NTRK3; SARM1; P2RX4; MTR;	GO:0048678~response to axon injury	8	28	28.5714	0.00661901
Up	SLC9A1; TM9SF4; SLC9A4; SLC9A5; SLC4A11; SLC9A3; SLC9A8; SLC4A3;	GO:0051453~regulation of intracellular pH	8	28	28.5714	0.00661901
Up	MELTF; HMOX1; HFE; STEAP3; EPAS1; CP; HEPH; HMOX2;	GO:0055072~iron ion homeostasis	8	28	28.5714	0.00661901
Up	INPPL1; PRDM1; IGF2R; ERCC2; RAB3A; ALDH5A1; ARID5B; SCN9A; SZT2; PPP1R13L; CSRNP1; STK36; HEG1; PLAGL2;	GO:0009791~post-embryonic development	14	70	20	0.00662259
Up	DEGS1; QDPR; SRD5A1; NCF2; COX7A1; MAOB; HAAO; ME1; CYB561; TSTA3; PTGES2; TXNRD2; NDUFA4L2; LOXL2;	GO:0022900~electron transport chain	14	70	20	0.00662259
Up	PRKCD; LRP1; BST1; CDK10; TWF2; GRHL3; DLC1; MLST8; CELSR1; SH3BP1; RHOJ; ARHGAP17; RHOG; RHOD;	GO:0032956~regulation of actin cytoskeleton organization	14	70	20	0.00662259
Up	GPR75; CCR10; CCR9; FOXC1; PTK2B; CMKLR1; GPR35; CXCL8; CCL2; CCL4; CX3CL1; CXCL1; CXCL6; CXCL2;	GO:0070098~chemokine-mediated signaling pathway	14	70	20	0.00662259
Up	PTGES; PTGS1; PTGDS; AKR1C3; PTGES2;	GO:0019371~cyclooxygenase pathway	5	11	45.4545	0.00674842
Up	AR; RARA; SOX9; SHH; ANXA1;	GO:0030850~prostate gland development	5	11	45.4545	0.00674842
Up	IFITM1; IFNAR2; IFITM3; IFITM2; LAMP3;	GO:0035455~response to interferon-alpha	5	11	45.4545	0.00674842
Up	KDM6B; ITGB3; ITGB4; ITGA3; ITGA8;	GO:0048333~mesodermal cell differentiation	5	11	45.4545	0.00674842
Up	G6PD; HK1; HK3; NFE2L1; G6PC3;	GO:0051156~glucose 6-phosphate metabolic process	5	11	45.4545	0.00674842
Up	PARP6; PARP10; PARP16; PARP12; PARP3;	GO:0070213~protein auto-ADP-ribosylation	5	11	45.4545	0.00674842
Up	PARP6; PARP10; PARP16; PARP12; PARP3;	GO:0140289~protein mono-ADP-ribosylation	5	11	45.4545	0.00674842
Up	ZNF205; GSK3A; BID; BAX; BOK;	GO:1901030~positive regulation of mitochondrial outer membrane permeabilization involved in apoptotic signaling pathway	5	11	45.4545	0.00674842
Up	SLIT2; APOE; THBS1; SP100; SERPINF1; ACVRL1; DAB2IP;	GO:0010596~negative regulation of endothelial cell migration	7	22	31.8182	0.00676819
Up	TBX3; GLI2; TGFB3; SOX9; FASN; CAV1; IRS2;	GO:0030879~mammary gland development	7	22	31.8182	0.00676819
Up	ARHGAP42; ITGA3; BCL6; CCDC125; FLCN; DLC1; HEG1;	GO:0035024~negative regulation of Rho protein signal transduction	7	22	31.8182	0.00676819
Up	SYNM; PRPH; FAM83H; PLEC; PPL; EPPK1; DSP;	GO:0045104~intermediate filament cytoskeleton organization	7	22	31.8182	0.00676819
Up	EEF2K; FLOT1; APOE; CD151; LRP1; CLIP3; CALY;	GO:0045807~positive regulation of endocytosis	7	22	31.8182	0.00676819
Up	CACNA1A; EDN1; ADORA2A; CACNB3; CAV1; SCN1B; P2RX4;	GO:0051899~membrane depolarization	7	22	31.8182	0.00676819
Up	PDPK1; ULK1; PRKCA; PRKACA; CAD; GSK3A; PRKCD; MAP3K12; CDK10; PRKD2; HIPK2; CSNK1D; CDC42BPG; CSNK1E; CDC42BPB;	GO:0018107~peptidyl-threonine phosphorylation	15	78	19.2308	0.00688404
Up	SIPA1L1; AP2A2; AP2A1; LYN; MMP2; SRC; CHN1; EFNA1; EPHA1; EPHA2; PSEN2; DNM1; GRIN2B; NTRK3; NGEF; VAV3;	GO:0048013~ephrin receptor signaling pathway	16	86	18.6047	0.00704102
Up	MEN1; OGG1; XRCC3; BRD4; HERC2; MYC; LYN; BCL3; CCND1; GNL1; CDKN1A; BCL6; IRF3; FBXO31; FAAP20; SLFN11; MAPK15; DTX3L; SUSD6; IRF7; NABP1; ZNF385A; IMMP2L; RAD9A; MACROD1; PIDD1; FMN2; ZBTB4; VAV3; IKBKG; ZBTB47; ZBTB42; UBA7; ZBTB7A;	GO:0006974~cellular response to DNA damage stimulus	34	241	14.1079	0.00769484
Up	ZNF217; ZBTB7A; COL4A2; AR; SKI; TCF3; BCL3; GATA2; POLR2A; HIRA; RNPS1; SPOCD1; ASXL1; PPP1R13L; ATF6B; PPP1R1B; PLAGL2; LZTS1;	GO:0006351~transcription, DNA-templated	18	103	17.4757	0.00774594
Up	AXIN1; TGFB1; AZU1; CHI3L1; RPTOR; CEMIP; TNKS1BP1; SPHK1;	GO:0010800~positive regulation of peptidyl-threonine phosphorylation	8	29	27.5862	0.00786407
Up	NUPR1; BCL3; PML; CDKN1A; IFI16; HIPK2; CDIP1; PHLDA3;	GO:0042771~intrinsic apoptotic signaling pathway in response to DNA damage by p53 class mediator	8	29	27.5862	0.00786407
Up	LYN; CSF1; VAV1; ITPKB; SHC1; NOTCH1; RAPGEF1; IRS2;	GO:0046579~positive regulation of Ras protein signal transduction	8	29	27.5862	0.00786407
Up	ADCY6; AGT; EDN1; ACE; EDN3; GCLM; FOXC1; FOXC2;	GO:0097746~regulation of blood vessel diameter	8	29	27.5862	0.00786407
Up	SRF; SRC; ARRB1; PTK2B; ZYX; SORBS1;	GO:0043149~stress fiber assembly	6	17	35.2941	0.00802739
Up	PGP; SOGA1; MST1; LEPR; FAM3A; C1QTNF3;	GO:0045721~negative regulation of gluconeogenesis	6	17	35.2941	0.00802739
Up	EDN1; SRF; TBXA2R; NPY2R; CTTN; SPHK1;	GO:0045987~positive regulation of smooth muscle contraction	6	17	35.2941	0.00802739
Up	APOE; DRD4; RHBDF2; RHBDF1; ADTRP; FRMD4A;	GO:0050709~negative regulation of protein secretion	6	17	35.2941	0.00802739
Up	RAB29; GPR75; CLU; RILPL1; SARM1; CTSZ;	GO:1901214~regulation of neuron death	6	17	35.2941	0.00802739
Up	SREBF1; GSK3A; FZD5; CTTN; ATP13A2; USP36;	GO:1903146~regulation of autophagy of mitochondrion	6	17	35.2941	0.00802739
Up	MAP1A; STX4; STX3; ABCA7; SNX33; TM9SF4;	GO:2000010~positive regulation of protein localization to cell surface	6	17	35.2941	0.00802739
Up	SNAI2; ITGA5; SRC; NOTCH1; CAV1; TLE1;	GO:2000811~negative regulation of anoikis	6	17	35.2941	0.00802739
Up	RAD51D; IRF1; BCR; GRK5; NF2; STAT3; NANOS3; BOP1; SIRT2; MADD; MNT; CABLES2; HIPK2; ZNF703; L3MBTL1; E2F8; TSC2; FBXL18; GADD45B; JUNB;	GO:0051726~regulation of cell cycle	20	120	16.6667	0.00813982
Up	MEN1; SLIT2; TGFB1; LYN; IGFBP3; FBLN1; NTRK3; DAB2IP; ZBED3; MYADM; INPP5K; FAM129A; CTDSP1; WWTR1;	GO:0001933~negative regulation of protein phosphorylation	14	72	19.4444	0.00815723
Up	TLR3; MYC; IL1B; MT2A; EDN1; QDPR; CRHBP; CERS1; CAD; PDE4A; EFTUD2; ADSSL1;	GO:0035690~cellular response to drug	12	57	21.0526	0.00818437
Up	MYH9; PSEN2; BACE1; DAG1; SPPL2B; HM13; ADAM19;	GO:0006509~membrane protein ectodomain proteolysis	7	23	30.4348	0.00822931
Up	RARG; VAV1; IL7R; RAP1GAP2; RPTOR; CLN8; VAV3;	GO:0008361~regulation of cell size	7	23	30.4348	0.00822931
Up	GRIN2D; GRIN3B; GRIA1; GRIN2B; PTK2B; GRIN2C; GRIK5;	GO:0035235~ionotropic glutamate receptor signaling pathway	7	23	30.4348	0.00822931
Up	CAV2; STX16-NPEPL1; TSNARE1; STX3; STX4; STX16; STX1B;	GO:0048278~vesicle docking	7	23	30.4348	0.00822931
Up	PRDM1; APOE; FOXC1; HES1; FOXC2; ZMIZ1; NOTCH3;	GO:0048844~artery morphogenesis	7	23	30.4348	0.00822931
Up	IKBKB; PDPK1; LYN; SRC; MUC1; PLCG2; PRKACA; PSMB8; PSMB10; RELB; RELA; PRKCD; MUC6; MUC16; CREBBP; CARD11; CARD9; MUC5B; IKBKG;	GO:0002223~stimulatory C-type lectin receptor signaling pathway	19	112	16.9643	0.00830425
Up	TLR4; AXIN1; TLR3; GADD45B; IL1B; TIRAP; MAP4K2; PTK2B; MAP3K11; DAB2IP; MINK1; SH3RF3; CARD9; HIPK2; NOD1;	GO:0046330~positive regulation of JNK cascade	15	80	18.75	0.00837319
Up	RAB11FIP3; VPS53; MICALL2; VPS52; DENND1A; RAB17; EHD4; PTPN23; EHD2;	GO:0032456~endocytic recycling	9	36	25	0.00840897
Up	ATP6V0C; DNM2; ATP6V0D1; ARHGAP1; TCIRG1; RAB11B; HFE; STEAP3; MCOLN1;	GO:0033572~transferrin transport	9	36	25	0.00840897
Up	SOCS3; WNT9A; AR; SRF; EDN3; NF2; PPP1R13L; HSF4; JUNB;	GO:0045597~positive regulation of cell differentiation	9	36	25	0.00840897
Up	SFI1; PPP1R37; ELFN1; ELL; TMEM132D; WDR81; SPOCD1; LMTK3; PKMYT1; SH2D4A; CAMSAP3;	GO:0010923~negative regulation of phosphatase activity	11	50	22	0.00846043
Up	NOTCH1; ZFPM1; DCHS1;	GO:0003192~mitral valve formation	3	3	100	0.00850778
Up	GBA; SMPD1; PRKCD;	GO:0023021~termination of signal transduction	3	3	100	0.00850778
Up	GPC1; SGSH; HPSE;	GO:0030200~heparan sulfate proteoglycan catabolic process	3	3	100	0.00850778
Up	TMEM173; IRF7; TRIM56;	GO:0032608~interferon-beta production	3	3	100	0.00850778
Up	HAS3; HAS2; HAS1;	GO:0045226~extracellular polysaccharide biosynthetic process	3	3	100	0.00850778
Up	CST3; BCR; ABR;	GO:0060313~negative regulation of blood vessel remodeling	3	3	100	0.00850778
Up	SOX9; SOX10; SOX8;	GO:0061138~morphogenesis of a branching epithelium	3	3	100	0.00850778
Up	BAG3; KIF1A; CAMSAP3;	GO:0098840~protein transport along microtubule	3	3	100	0.00850778
Up	CD44; NR4A3; HAS2;	GO:1900625~positive regulation of monocyte aggregation	3	3	100	0.00850778
Up	AGT; NOTCH1; HAS2;	GO:1901201~regulation of extracellular matrix assembly	3	3	100	0.00850778
Up	TYMP; GHSR; GHRL;	GO:1905333~regulation of gastric motility	3	3	100	0.00850778
Up	BAIAP3; STX1B; GPER1; UNC13A;	GO:0001956~positive regulation of neurotransmitter secretion	4	7	57.1429	0.00853588
Up	TGFB1; SOX9; TGFB2; FGFRL1;	GO:0003179~heart valve morphogenesis	4	7	57.1429	0.00853588
Up	PFKFB2; LRP5; PFKL; PFKP;	GO:0006007~glucose catabolic process	4	7	57.1429	0.00853588
Up	SPR; PCBD1; PCBD2; QDPR;	GO:0006729~tetrahydrobiopterin biosynthetic process	4	7	57.1429	0.00853588
Up	MYO1E; ARID5B; PM20D1; CAD;	GO:0006807~nitrogen compound metabolic process	4	7	57.1429	0.00853588
Up	SKI; AVPR1A; SHH; SORT1;	GO:0014902~myotube differentiation	4	7	57.1429	0.00853588
Up	PLOD3; PLOD1; P3H3; P3H4;	GO:0017185~peptidyl-lysine hydroxylation	4	7	57.1429	0.00853588
Up	PLA2G6; TAZ; PGS1; SLC27A1;	GO:0032049~cardiolipin biosynthetic process	4	7	57.1429	0.00853588
Up	BLOC1S3; TICAM1; IL23A; IL6R;	GO:0032816~positive regulation of natural killer cell activation	4	7	57.1429	0.00853588
Up	SMAD6; TGFB1; TGFB3; ETS1;	GO:0034616~response to laminar fluid shear stress	4	7	57.1429	0.00853588
Up	STAT5A; RELN; VLDLR; DAB2IP;	GO:0038026~reelin-mediated signaling pathway	4	7	57.1429	0.00853588
Up	RAMP2; ADM; HES1; HEY2;	GO:0097084~vascular smooth muscle cell development	4	7	57.1429	0.00853588
Up	AP3D1; CACNG5; CACNG3; CACNG8;	GO:0098943~neurotransmitter receptor transport, postsynaptic endosome to lysosome	4	7	57.1429	0.00853588
Up	NUPR1; IL1B; IL6; IL18;	GO:0150078~positive regulation of neuroinflammatory response	4	7	57.1429	0.00853588
Up	TLR4; ATAT1; GBP5; DHX33;	GO:1900227~positive regulation of NLRP3 inflammasome complex assembly	4	7	57.1429	0.00853588
Up	PDPK1; SNAI2; COL1A1; ZFP36; CAD; ZFP36L2; SOX9; FOXC1; DAB2IP; INPP5K;	GO:0071364~cellular response to epidermal growth factor stimulus	10	43	23.2558	0.00856572
Up	AGPAT2; LCAT; LPCAT4; PLA2G15; GATA6; AGPAT1; CLN8; AGPAT3; PLPP2; PLPP4; GDPD3; PLB1; PLPPR2;	GO:0006644~phospholipid metabolic process	13	65	20	0.00869301
Up	ASPDH; HAAO; NADSYN1; NMRK1; NAPRT;	GO:0009435~NAD biosynthetic process	5	12	41.6667	0.00893875
Up	CTDNEP1; SREBF1; NR1H2; SLC27A1; SCARB1;	GO:0010867~positive regulation of triglyceride biosynthetic process	5	12	41.6667	0.00893875
Up	KMT2D; AR; FOXA1; WBP2; PAGR1;	GO:0033148~positive regulation of intracellular estrogen receptor signaling pathway	5	12	41.6667	0.00893875
Up	HEXA; GNS; ACAN; GLB1; GALNS;	GO:0042340~keratan sulfate catabolic process	5	12	41.6667	0.00893875
Up	MPV17; SMAD1; CREBBP; TRERF1; RHCG;	GO:0042592~homeostatic process	5	12	41.6667	0.00893875
Up	RAMP2; SLIT2; CEACAM1; ADORA2A; ADM;	GO:0043116~negative regulation of vascular permeability	5	12	41.6667	0.00893875
Up	GBP1; BST1; PTK2B; PDK2; CMKLR1;	GO:0050848~regulation of calcium-mediated signaling	5	12	41.6667	0.00893875
Up	GAA; SCN1A; CNTNAP1; PRRT2; CLN8;	GO:0050884~neuromuscular process controlling posture	5	12	41.6667	0.00893875
Up	HPN; COL11A1; CHRNA10; PDZD7; WHRN;	GO:0050910~detection of mechanical stimulus involved in sensory perception of sound	5	12	41.6667	0.00893875
Up	CACNB3; CACNA1C; JPH4; JPH2; JPH1;	GO:0060402~calcium ion transport into cytosol	5	12	41.6667	0.00893875
Up	YBX3; CAV1; ARHGEF2; RBCK1; BOK;	GO:0060546~negative regulation of necroptotic process	5	12	41.6667	0.00893875
Up	SHISA9; NPTXR; SRC; CNIH2; CACNG5;	GO:0098962~regulation of postsynaptic neurotransmitter receptor activity	5	12	41.6667	0.00893875
Up	AGT; TACR1; GRPR; HRH1; P2RY4; P2RY6; ANO1; P2RY11; GNG13; CMKLR1; FPR3; C5AR1;	GO:0007200~phospholipase C-activating G protein-coupled receptor signaling pathway	12	58	20.6897	0.00917568
Up	LRP5; IL6; IL6R; IFITM1; CEBPD; RUNX2; SMAD1; TMEM119; FAM20C; ZHX3; GDPD2; PDLIM7;	GO:0045669~positive regulation of osteoblast differentiation	12	58	20.6897	0.00917568
Up	MYC; TGFB1; FGF1; LAMB1; C5AR1; GRN; FGF9; NOTCH1; SOX9; TWIST1; OSR1; NR4A3;	GO:0050679~positive regulation of epithelial cell proliferation	12	58	20.6897	0.00917568
Up	PTGES; ENTPD6; MT-CYB; THBS1; CCND1; GIPR; ANXA11; CAV1; KCNMA1; PTK2B; D2HGDH; S100A16;	GO:0051592~response to calcium ion	12	58	20.6897	0.00917568
Up	EEF2K; PDPK1; SRC; CEACAM1; SRD5A1; SLC9A1; AKT2; IRS1; GSK3A; VAMP2; GHSR; INPP5K; SORBS1; CAPN10; IRS2; PCK2;	GO:0032869~cellular response to insulin stimulus	16	89	17.9775	0.00927525
Up	APOE; THBS1; SCG2; GJA1; ACVRL1; CAV2; CAV1; GHRL;	GO:0001937~negative regulation of endothelial cell proliferation	8	30	26.6667	0.00927693
Up	SOCS3; CCL2; STAT3; IFNAR2; PKD1; CLCF1; STAT5A; STAT2;	GO:0007259~receptor signaling pathway via JAK-STAT	8	30	26.6667	0.00927693
Up	SPTBN2; MAFG; NR4A3; SEPT5; SHANK3; ZFHX2; NLGN3; SLC7A11;	GO:0030534~adult behavior	8	30	26.6667	0.00927693
Up	PDGFB; TGFB1; LYN; SRC; FLT1; IRS1; PTK2B; VAV3;	GO:0043552~positive regulation of phosphatidylinositol 3-kinase activity	8	30	26.6667	0.00927693
Up	GBA; SMPD1; CERS1; CERS5; CLN8; SGMS2; DEGS1; DEGS2;	GO:0046513~ceramide biosynthetic process	8	30	26.6667	0.00927693
Up	PFKL; IRS1; SREBF1; MTNR1B; MIDN; BMP8A; GHSR; GHRL;	GO:0046676~negative regulation of insulin secretion	8	30	26.6667	0.00927693
Up	TGFB1; ICAM1; SRD5A1; GJB2; SERPINF1; FBXO32; SMYD3; PCK2;	GO:0071549~cellular response to dexamethasone stimulus	8	30	26.6667	0.00927693
Up	SH3PXD2B; SNAI2; LRP5; ZFP36; PPARD; MEDAG; TRPM4; ZNF385A; CMKLR1; NOCT; DKKL1;	GO:0045600~positive regulation of fat cell differentiation	11	51	21.5686	0.00955919
Up	SH3PXD2B; SORBS3; TPM1; TGFB3; EPHA1; SDC4; NF2; PXN; S100A10; CARMIL1; LIMK1;	GO:0051496~positive regulation of stress fiber assembly	11	51	21.5686	0.00955919
Up	COL1A1; COL3A1; COL4A1; COL1A2; MMP2; COL6A1; CAPN2; COL16A1; NSMF; RPTOR; SH3BP4;	GO:0071230~cellular response to amino acid stimulus	11	51	21.5686	0.00955919
Up	WTIP; HSBP1L1; ZNF85; TLE3; SF1; NEUROD2; TRIM22; CDYL2; ZNF653; TONSL; TLE6;	GO:1903507~negative regulation of nucleic acid-templated transcription	11	51	21.5686	0.00955919
Up	BAG3; FGF1; LYN; THBS1; HMOX1; PRKACA; CDKN1A; HSF1; ANO1; TRPV1; MYOF; STUB1; HSF4;	GO:0034605~cellular response to heat	13	66	19.697	0.00966193
Up	IL1B; MMP2; SPP1; LIF; RXRA; FBLN1; PPARD; IGFBP7; VMP1;	GO:0007566~embryo implantation	9	37	24.3243	0.00972865
Up	NRP2; SLIT2; ITGB3; PLXNA3; SEMA4F; SEMA4B; SEMA6A; SEMA3B; SEMA4G;	GO:0050919~negative chemotaxis	9	37	24.3243	0.00972865
Up	CDH5; GJA4; FLCN; HDAC7; NR1H4; HEG1; TLN1; PKP3; CTNND1; CDH6;	GO:0007043~cell-cell junction assembly	10	44	22.7273	0.00977612
Up	LDLRAD4; HPN; EFNA1; PBLD; FOXA1; DAB2IP; VASN;	GO:0010719~negative regulation of epithelial to mesenchymal transition	7	24	29.1667	0.00990975
Up	ABCC4; CCND1; CDKN1A; NNMT; ATP4B; NCOR2;	GO:0010243~response to organonitrogen compound	6	18	33.3333	0.0099912
Up	DGKQ; EIF4G1; SPRED2; SIRT2; INPP5K; SPRED3;	GO:0010801~negative regulation of peptidyl-threonine phosphorylation	6	18	33.3333	0.0099912
Up	PRKCA; DEF8; DCSTAMP; LTBP3; PLEKHM1; SPP1;	GO:0045780~positive regulation of bone resorption	6	18	33.3333	0.0099912
Up	THBS1; SRC; ACVRL1; MMP14; LRP1; DLC1;	GO:0051895~negative regulation of focal adhesion assembly	6	18	33.3333	0.0099912
Up	TLR4; TICAM1; IL17RC; IL17D; IL17RA; GBP5;	GO:1900017~positive regulation of cytokine production involved in inflammatory response	6	18	33.3333	0.0099912
Up	TPM1; HMOX1; TGFB3; CDKN1A; CNN1; GPER1;	GO:1904706~negative regulation of vascular smooth muscle cell proliferation	6	18	33.3333	0.0099912
Up	GAK; SYNJ2; TGOLN2; PIP5K1C; AP2A2; EPN2; AP2A1; IGF2R; IL7R; ARRB1; DNM2; CLTCL1; VAMP2; CTTN; TRIP10; BAIAP2L2; REPS2; FNBP1; HBEGF; EPS15L1; EPN1;	GO:0061024~membrane organization	21	132	15.9091	0.010632
Up	MYC; CTSD; ALOX12; CASP1; ARRB1; HSF1; GRAMD4; CASC2; GPER1; CARD9; NOD1;	GO:0043280~positive regulation of cysteine-type endopeptidase activity involved in apoptotic process	11	52	21.1538	0.0107646
Up	APOE; GBA; CSF1; CD34; SERPINF1; STAT3; HSF1; EIF4G1; PM20D1; ATP13A2; IKBKG;	GO:1901215~negative regulation of neuron death	11	52	21.1538	0.0107646
Up	APOL1; GAK; LRP3; APOE; HPX; IGF2R; DNM2; CLTCL1; VLDLR; HSPG2; DNM1; LRP1; CTTN; COLEC12; TMEM108; ARHGAP27; LDLRAD3; MICALL1; SCARB1; AMN; PDLIM7; NLGN3; LRP1B; DBNL;	GO:0006898~receptor-mediated endocytosis	24	158	15.1899	0.0107758
Up	DIAPH1; GSN; WAS; CORO7; CTTN; MICALL2; MSRB1; GAS7;	GO:0030041~actin filament polymerization	8	31	25.8065	0.0108704
Up	TGFB1; COL3A1; TGFB3; ITGB4; OXTR; CLDN18; PKD1; DCHS1;	GO:0048565~digestive tract development	8	31	25.8065	0.0108704
Up	IFITM5; LRP5; SKI; SFRP4; HAS2; LTBP3; RARG; RARA;	GO:0060349~bone morphogenesis	8	31	25.8065	0.0108704
Up	BAIAP3; RAB3A; HAP1; VAMP2; MICAL3; SYTL5; NKD2; SNAP29; STX1B; STX4; EXOC3L2; SCRN2; SNAP47; RAB11B; STX3; EXOC3;	GO:0006887~exocytosis	16	91	17.5824	0.0110539
Up	TAF4; VGF; ICAM1; MMP14; BAX; FOXC1; DMC1; IMMP2L; KMT2B;	GO:0001541~ovarian follicle development	9	38	23.6842	0.0111985
Up	STK25; CCL4; CARMIL2; CDC42BPB; RHOJ; RHOG; FSCN2; PARVB; PARVG;	GO:0007163~establishment or maintenance of cell polarity	9	38	23.6842	0.0111985
Up	AGT; PDGFB; ACE; EFNA1; DLG4; RELN; NEDD9; GPRC5B; GHRL;	GO:0061098~positive regulation of protein tyrosine kinase activity	9	38	23.6842	0.0111985
Up	OGG1; FOS; MT1E; GSN; HMOX1; MAPK3; AKR1C3; HSF1; MT2A;	GO:0071276~cellular response to cadmium ion	9	38	23.6842	0.0111985
Up	KCNE1; DSP; KCNJ5; CAV1; SCN1B; CACNA1C; TRPM4; KCND3; KCNE4;	GO:0086091~regulation of heart rate by cardiac conduction	9	38	23.6842	0.0111985
Up	WNT9A; TAX1BP3; AXIN1; TGFB1I1; CTNND1; LRP4; APC2; PLCG2; CCND1; GRK5; CSNK1D; GSK3A; PKD1; HHEX; TLE1; TLE2; TLE3; TMEM198; KREMEN2; NKD2; ZBED3; KREMEN1; PORCN; CELSR2; TNIK; AMOTL2; AXL;	GO:0016055~Wnt signaling pathway	27	185	14.5946	0.0112009
Up	IL1B; ANXA1; HLA-DPB1; IL6; HLA-DPA1; CD40LG; HES1; CARD11; IL23A; CD274; TNFRSF13C; JAK3;	GO:0042102~positive regulation of T cell proliferation	12	60	20	0.0114361
Up	DNPEP; MIPEP; AEBP1; CPXM1; NLN;	GO:0006518~peptide metabolic process	5	13	38.4615	0.0115741
Up	CYP27A1; SCARB1; TRERF1; HSD3B7; APOE;	GO:0006707~cholesterol catabolic process	5	13	38.4615	0.0115741
Up	SLC5A10; SLC2A10; SLC5A9; SLC2A11; SLC2A6;	GO:0008645~hexose transmembrane transport	5	13	38.4615	0.0115741
Up	SLIT2; SERPINE1; IGFBP3; PPARD; LRP1;	GO:0014912~negative regulation of smooth muscle cell migration	5	13	38.4615	0.0115741
Up	EPN2; HHEX; DAB2IP; FAM129B; EMILIN1;	GO:0030948~negative regulation of vascular endothelial growth factor receptor signaling pathway	5	13	38.4615	0.0115741
Up	TNFRSF11B; ENTPD6; THBS1; CCND1; D2HGDH;	GO:0032026~response to magnesium ion	5	13	38.4615	0.0115741
Up	FLNA; LIMK1; CX3CL1; SYNPO2; SYNPO;	GO:0032233~positive regulation of actin filament bundle assembly	5	13	38.4615	0.0115741
Up	PLAU; LYN; EFNA1; EPHA2; TESC;	GO:0033628~regulation of cell adhesion mediated by integrin	5	13	38.4615	0.0115741
Up	APOE; BMP1; PRKACA; ABCA7; ZDHHC8;	GO:0034380~high-density lipoprotein particle assembly	5	13	38.4615	0.0115741
Up	GNB3; NR1D1; HES1; ATAT1; DLK2;	GO:0045598~regulation of fat cell differentiation	5	13	38.4615	0.0115741
Up	SOCS3; BCL3; NF2; CAV1; SH2B3;	GO:0046426~negative regulation of receptor signaling pathway via JAK-STAT	5	13	38.4615	0.0115741
Up	DIAPH1; LYN; PTK2B; LIME1; UBASH3B;	GO:0051279~regulation of release of sequestered calcium ion into cytosol	5	13	38.4615	0.0115741
Up	NOTCH1; TGFB2; ADAM15; HEY2; HEY1;	GO:0060317~cardiac epithelial to mesenchymal transition	5	13	38.4615	0.0115741
Up	IKBKE; IRF3; MAVS; NLRC5; IRF7;	GO:0060340~positive regulation of type I interferon-mediated signaling pathway	5	13	38.4615	0.0115741
Up	APOE; GNB3; DGKQ; NR1H4; LMF1;	GO:0090181~regulation of cholesterol metabolic process	5	13	38.4615	0.0115741
Up	ACTN4; MELTF; FBLN1; GBP1; POSTN;	GO:1900025~negative regulation of substrate adhesion-dependent cell spreading	5	13	38.4615	0.0115741
Up	CHL1; SRF; GJA1; GATA2; ITGA3; AXL; RELN; BAX; TWIST1; NTRK3; VAX1; TRIM46; NRCAM; ACAP3; UNK; CELSR1; CELSR3; DCDC2;	GO:0001764~neuron migration	18	108	16.6667	0.0116271
Up	KCNN4; ATP8B1; ATP10A; ABCC1; ABCA4; ABCA7; PQLC1;	GO:0045332~phospholipid translocation	7	25	28	0.0118269
Up	TGFB1; TPM1; COL11A1; RXRA; FOXC1; PTCD2; FOXC2;	GO:0055010~ventricular cardiac muscle tissue morphogenesis	7	25	28	0.0118269
Up	ALAD; PML; TCF7; FASN; KEAP1; ADAMTS13; DCSTAMP;	GO:0071353~cellular response to interleukin-4	7	25	28	0.0118269
Up	MMP2; LYL1; CDH5; ACVRL1;	GO:0001955~blood vessel maturation	4	8	50	0.012002
Up	STIM1; CRACR2B; ORAI3; ORAI2;	GO:0002115~store-operated calcium entry	4	8	50	0.012002
Up	BCL3; BCL6; NFKB2; UNC13D;	GO:0002467~germinal center formation	4	8	50	0.012002
Up	COL11A1; PPARD; B4GALT7; HPSE;	GO:0006029~proteoglycan metabolic process	4	8	50	0.012002
Up	AZU1; TSPO; TGFB2; CSPG4;	GO:0008347~glial cell migration	4	8	50	0.012002
Up	GBA; CLCN7; ASIC1; HVCN1;	GO:0009268~response to pH	4	8	50	0.012002
Up	TCN2; ABCC1; AMN; CD320;	GO:0015889~cobalamin transport	4	8	50	0.012002
Up	TAPBP; TAP1; TAP2; ERAP2;	GO:0019885~antigen processing and presentation of endogenous peptide antigen via MHC class I	4	8	50	0.012002
Up	CRYAB; GBA; CLU; SRC;	GO:0032463~negative regulation of protein homooligomerization	4	8	50	0.012002
Up	CCND1; RREB1; ZNF703; MST1;	GO:0033601~positive regulation of mammary gland epithelial cell proliferation	4	8	50	0.012002
Up	PIP5K1C; RAMP2; VCL; ZNF703;	GO:0034333~adherens junction assembly	4	8	50	0.012002
Up	HDAC4; SIRT2; HDAC10; SIRT3;	GO:0034983~peptidyl-lysine deacetylation	4	8	50	0.012002
Up	PLEKHG5; NR4A1; EGR3; CORO1B;	GO:0035767~endothelial cell chemotaxis	4	8	50	0.012002
Up	SRF; ACVRL1; HEY2; HEY1;	GO:0035912~dorsal aorta morphogenesis	4	8	50	0.012002
Up	DNM2; CARMIL1; SNX33; DOCK2;	GO:0044351~macropinocytosis	4	8	50	0.012002
Up	MMP14; CSPG4; IL23A; MMP2;	GO:0048771~tissue remodeling	4	8	50	0.012002
Up	PLOD3; RAMP2; LAMB2; LAMB1;	GO:0070831~basement membrane assembly	4	8	50	0.012002
Up	GSN; GDPD2; NEDD9; BCAR1;	GO:0090527~actin filament reorganization	4	8	50	0.012002
Up	RAB27B; HSPB1; MAP1A; MAPK8IP3;	GO:0099641~anterograde axonal protein transport	4	8	50	0.012002
Up	FAP; SIRT2; DLC1; BOK;	GO:1900119~positive regulation of execution phase of apoptosis	4	8	50	0.012002
Up	SMAD9; RELA; RUNX2; SMAD1;	GO:1901522~positive regulation of transcription from RNA polymerase II promoter involved in cellular response to chemical stimulus	4	8	50	0.012002
Up	CACNG3; RELN; SHANK3; NLGN3;	GO:2000969~positive regulation of AMPA receptor activity	4	8	50	0.012002
Up	B4GALT5; B3GAT3; FUT1; MAN2A2; FUT2; TMEM115; GBGT1; B3GALNT2; ALG1; ST6GALNAC2; NAGPA; MAN1B1; ST3GAL3; B3GNT4; B3GNT9; B3GALT1;	GO:0006486~protein glycosylation	16	92	17.3913	0.0120387
Up	GAS7; MYC; TGFB1; THBS1; CXCL8; IRF1; CDKN1A; CDKN2A; CDKN2B; NOTCH1; MAPK12; TGFB2; PKD1; RPTOR; PPP1R9B; GAS2L1; CGREF1; MLST8; WDR6; PRKAG3; PML;	GO:0007050~cell cycle arrest	21	134	15.6716	0.0122281
Up	THBS1; NF2; BCL6; CDKN2A; ADAM15; POSTN;	GO:0001953~negative regulation of cell-matrix adhesion	6	19	31.5789	0.0122735
Up	GYG2; GYS1; NR1D1; AKT2; PHKG1; PRKAG3;	GO:0005978~glycogen biosynthetic process	6	19	31.5789	0.0122735
Up	ADAM12; CACNA1H; CAPN2; MYH9; TANC1; MYOF;	GO:0007520~myoblast fusion	6	19	31.5789	0.0122735
Up	ATP2A1; GCLM; BAX; AIFM2; PIM2; BID;	GO:0008637~apoptotic mitochondrial changes	6	19	31.5789	0.0122735
Up	RARA; RARG; TYMP; TENM4; SIRT2; NKX6-2;	GO:0031641~regulation of myelination	6	19	31.5789	0.0122735
Up	PLOD3; AGT; APOE; ADORA2A; BDKRB2; ITGA1;	GO:0042311~vasodilation	6	19	31.5789	0.0122735
Up	SERPINH1; TESC; STUB1; TSPAN17; LMF1; LMF2;	GO:0051604~protein maturation	6	19	31.5789	0.0122735
Up	DENND3; MGRN1; RAB7A; DTX3L; TGFBRAP1; HOOK2; VPS39; SORT1; VPS16; VPS18;	GO:0008333~endosome to lysosome transport	10	46	21.7391	0.0125828
Up	CXCL14; TGFB1; TGFB3; GJB2; MPV17; CEBPD; TGFB2; SHH; SIX1; LRP10;	GO:0048839~inner ear development	10	46	21.7391	0.0125828
Up	INPPL1; KCNN4; SQSTM1; ADSSL1; RUBCN; IRF1; IRF3; IRF7;	GO:0002376~immune system process	8	32	25	0.0126573
Up	RGS14; CTNS; APOE; CALB1; SRF; GRIA1; RELN; KAT2A;	GO:0007616~long-term memory	8	32	25	0.0126573
Up	CACNA1H; TPM1; THRA; DMPK; TBX2; HBEGF; KCNIP2; KCNG2;	GO:0008016~regulation of heart contraction	8	32	25	0.0126573
Up	SKI; ASIC1; HSF1; SLC1A5; TRPM8; TMEM38A; HSF4; EMILIN1;	GO:0070207~protein homotrimerization	8	32	25	0.0126573
Up	ADCY6; ADCY3; ADCY9; ADORA2B; GIPR; ADCY7; ADCY2; ADCY4; P2RY11;	GO:0007190~activation of adenylate cyclase activity	9	39	23.0769	0.0128283
Up	RGS12; RGS9; RGS11; IGFBP3; RGS19; PTK6; RGS22; INPP5D; UBASH3B;	GO:0009968~negative regulation of signal transduction	9	39	23.0769	0.0128283
Up	KCNK1; MT-ND4; MT-ND6; EDN1; HMOX1; PPP1R1B; SLC7A11; CHRNA1; CHRNE;	GO:0035094~response to nicotine	9	39	23.0769	0.0128283
Up	AGRN; LRP4; ELFN1; SYN1; SNCB; NLGN2; NLGN3; PCDHGC3; PCDHGC5;	GO:0050808~synapse organization	9	39	23.0769	0.0128283
Up	SOD3; G6PD; NCF2; GPX3; GJB2; LONP1; ETV5; ALDH3B1; NFE2L1; SIRT2; PYCR2; TXNRD2; ATP13A2; TMEM161A; SLC7A11; FANCC;	GO:0034599~cellular response to oxidative stress	16	93	17.2043	0.0130908
Up	SPINT1; TIMP1; CST3; VTN; CSTB; SERPINE1; FURIN; C4A; C4B; TFPI; COL6A3; SERPINB6; SERPINB8; COL7A1; OVOS2; SPOCK2; CRIM1; SERPING1; SERPINF1; TIMP2; SERPINH1; AGT;	GO:0010951~negative regulation of endopeptidase activity	22	144	15.2778	0.0134143
Up	VGF; WFS1; OAS1; NMB; IRS1; STAT3; LEPR; MTNR1B; FOXA1; PDK2; ERO1B; SIRT6; SIDT2; CSMD1; INPP5K; ASPSCR1; HECTD4; IGF1R;	GO:0042593~glucose homeostasis	18	110	16.3636	0.0135551
Up	CAV1; DUSP4; DUSP8; SPRED2; SPRED3; DUSP5; DUSP2;	GO:0000188~inactivation of MAPK activity	7	26	26.9231	0.013998
Up	AGRN; THY1; FLNA; GRIK5; SYNGAP1; DLG4; SCRIB;	GO:0043113~receptor clustering	7	26	26.9231	0.013998
Up	TGFB1; PRKACA; FAP; DAB2IP; MED25; GATA6; MYBBP1A;	GO:0071158~positive regulation of cell cycle arrest	7	26	26.9231	0.013998
Up	SH3PXD2B; RUNX2; SMAD1;	GO:0002051~osteoblast fate commitment	3	4	75	0.0140073
Up	PRF1; PLK5; CASC2;	GO:0002357~defense response to tumor cell	3	4	75	0.0140073
Up	SNAI2; NOTCH1; DCHS1;	GO:0003273~cell migration involved in endocardial cushion formation	3	4	75	0.0140073
Up	TNFRSF1A; NOTCH1; ADTRP;	GO:0003332~negative regulation of extracellular matrix constituent secretion	3	4	75	0.0140073
Up	GJA1; KCNA1; GJC2;	GO:0010644~cell communication by electrical coupling	3	4	75	0.0140073
Up	CST3; TGFB1; FAP;	GO:0010716~negative regulation of extracellular matrix disassembly	3	4	75	0.0140073
Up	CTNS; STAT3; MPV17L;	GO:0010730~negative regulation of hydrogen peroxide biosynthetic process	3	4	75	0.0140073
Up	THBS1; AKT2; IRS2;	GO:0010748~negative regulation of long-chain fatty acid import across plasma membrane	3	4	75	0.0140073
Up	NUPR1; ASPSCR1; ATG10;	GO:0031401~positive regulation of protein modification process	3	4	75	0.0140073
Up	NPY; GHSR; GHRL;	GO:0032100~positive regulation of appetite	3	4	75	0.0140073
Up	ACTN4; DRD4; TESC;	GO:0032417~positive regulation of sodium:proton antiporter activity	3	4	75	0.0140073
Up	DENND4B; DENND1A; MADD;	GO:0032483~regulation of Rab protein signal transduction	3	4	75	0.0140073
Up	TLR4; SCARB1; LY96;	GO:0032497~detection of lipopolysaccharide	3	4	75	0.0140073
Up	SNAI2; CXCL6; ZFPM1;	GO:0032642~regulation of chemokine production	3	4	75	0.0140073
Up	TGFB2; HES1; HEY2;	GO:0035910~ascending aorta morphogenesis	3	4	75	0.0140073
Up	OSCAR; ITGA11; UBASH3B;	GO:0038065~collagen-activated signaling pathway	3	4	75	0.0140073
Up	TGFB1; EDN1; CD34;	GO:0042482~positive regulation of odontogenesis	3	4	75	0.0140073
Up	ICAM1; SCARB1; NECTIN2;	GO:0044406~adhesion of symbiont to host	3	4	75	0.0140073
Up	KEAP1; MAFG; MAFF;	GO:0045604~regulation of epidermal cell differentiation	3	4	75	0.0140073
Up	NPY2R; MTNR1B; GHRL;	GO:0046010~positive regulation of circadian sleep/wake cycle, non-REM sleep	3	4	75	0.0140073
Up	LIPE; DAGLA; DAGLB;	GO:0046340~diacylglycerol catabolic process	3	4	75	0.0140073
Up	SYNGR1; SYNGR2; AP3D1;	GO:0048499~synaptic vesicle membrane organization	3	4	75	0.0140073
Up	NR1H2; CAV1; PROM2;	GO:0048550~negative regulation of pinocytosis	3	4	75	0.0140073
Up	SLIT2; CAD; IGFBP7;	GO:0051414~response to cortisol	3	4	75	0.0140073
Up	RXRA; NOTCH1; FOXA1;	GO:0060528~secretory columnal luminar epithelial cell differentiation involved in prostate glandular acinus development	3	4	75	0.0140073
Up	NOTCH1; HEY2; HEY1;	GO:0060842~arterial endothelial cell differentiation	3	4	75	0.0140073
Up	RAB11FIP3; IL1B; RAB11FIP5;	GO:0070164~negative regulation of adiponectin secretion	3	4	75	0.0140073
Up	LGALS3; JAK3; CD274;	GO:0070232~regulation of T cell apoptotic process	3	4	75	0.0140073
Up	RARG; ALDH1A3; SOX9;	GO:0070384~Harderian gland development	3	4	75	0.0140073
Up	NOTCH1; ACTA2; FOXC2;	GO:0072144~glomerular mesangial cell development	3	4	75	0.0140073
Up	XRCC3; RTEL1; RTEL1-TNFRSF6B;	GO:0090657~telomeric loop disassembly	3	4	75	0.0140073
Up	APOE; DLG4; SHANK3;	GO:0097113~AMPA glutamate receptor clustering	3	4	75	0.0140073
Up	APOE; RELN; SHANK3;	GO:0097114~NMDA glutamate receptor clustering	3	4	75	0.0140073
Up	PRKCA; GSK3A; MRAP;	GO:0106071~positive regulation of adenylate cyclase-activating G protein-coupled receptor signaling pathway	3	4	75	0.0140073
Up	LETM1; EFHD1; SLC25A23;	GO:1900069~regulation of cellular hyperosmotic salinity response	3	4	75	0.0140073
Up	RAMP2; RAMP3; ADM;	GO:1990410~adrenomedullin receptor signaling pathway	3	4	75	0.0140073
Up	LAMA5; EDN3; SOX8; SHH; SEMA3B; SEMA4G; SEMA6A; SEMA4F; SEMA4B; SOX10;	GO:0001755~neural crest cell migration	10	47	21.2766	0.0141945
Up	SMAD6; GREM1; DKK1; FSTL3; SKI; NOTCH1; HTRA3; SKOR1; RBPMS2; HIPK2;	GO:0030514~negative regulation of BMP signaling pathway	10	47	21.2766	0.0141945
Up	PDGFB; TGFB1; IL1B; FGF1; TGFB3; FGF9; VEGFB; TGFB2; SHH; SIRT2;	GO:0051781~positive regulation of cell division	10	47	21.2766	0.0141945
Up	PDGFB; THBS1; SRD5A1; SHC1; EMD; TWIST1; PLK5; TWF2; EHD4; EGR3;	GO:0071363~cellular response to growth factor stimulus	10	47	21.2766	0.0141945
Up	SRC; ACSL1; MAP2K2; CAMK1; DAB2IP; RPTOR; PARP16; MLST8; TELO2; SLC27A1;	GO:0071902~positive regulation of protein serine/threonine kinase activity	10	47	21.2766	0.0141945
Up	PLD2; PLA2G6; ADORA1; RAB7A; PLCB3; NAAA; LIPE; PLB1; PNPLA7; PLCZ1; PLD3; PLCD3; PLBD2; ABHD4; PLD4;	GO:0016042~lipid catabolic process	15	86	17.4419	0.0144152
Up	FLOT1; S100A6; CNP; NOTCH1; TRIM46; CNTN4; NRCAM; SPTBN4; NUMBL; SLITRK4; RAB3A; MAP1S; SLITRK2; MAP1A;	GO:0007409~axonogenesis	14	78	17.9487	0.0144924
Up	B4GALT1; MGAT5; ST3GAL1; MAN1C1; B4GALT7; B3GALT1; GFPT2; MGAT4B; MGAT5B;	GO:0006487~protein N-linked glycosylation	9	40	22.5	0.0146278
Up	CHRNA1; RAB3A; ETV5; EGR3; STAC3; DTNA; FCHSD1; CHRNE;	GO:0007274~neuromuscular synaptic transmission	8	33	24.2424	0.0146501
Up	XRCC3; CRIP1; CTSC; RELA; DGKD; JUNB; TIMP2; TIMP1;	GO:0010033~response to organic substance	8	33	24.2424	0.0146501
Up	HMOX1; KDR; TSC2; LARP1; TMEM173; GPSM1; PIM2; IKBKG;	GO:0016239~positive regulation of macroautophagy	8	33	24.2424	0.0146501
Up	RHOD; ABLIM1; VCL; ARHGEF6; CARMIL1; PARVB; SH2B1; VAV3;	GO:0030032~lamellipodium assembly	8	33	24.2424	0.0146501
Up	TGFB1; CSF1; JUNB; EPHA2; TCIRG1; OSCAR; DCSTAMP; SBNO2;	GO:0030316~osteoclast differentiation	8	33	24.2424	0.0146501
Up	TBX3; RARA; FOSL1; CCND1; RAD23A; TGFB2; PTK6; NR4A3;	GO:0045787~positive regulation of cell cycle	8	33	24.2424	0.0146501
Up	IL1B; CX3CL1; BHLHE40; HES1; BHLHE41; HEY1; HEY2; HES7;	GO:0050767~regulation of neurogenesis	8	33	24.2424	0.0146501
Up	PTGES; CD74; EDN1; PTGS1; PTGDS;	GO:0001516~prostaglandin biosynthetic process	5	14	35.7143	0.0146915
Up	PRKCSH; MGAT4B; MAN1B1; MAN1C1; MAN2A2;	GO:0006491~N-glycan processing	5	14	35.7143	0.0146915
Up	FN1; FBLN1; MAPK12; CAV1; RCN3;	GO:0010952~positive regulation of peptidase activity	5	14	35.7143	0.0146915
Up	QSOX1; HMOX1; NRBP2; USP36; LZTS1;	GO:0016242~negative regulation of macroautophagy	5	14	35.7143	0.0146915
Up	F12; SERPINE1; THBS1; TBXA2R; HPSE;	GO:0030194~positive regulation of blood coagulation	5	14	35.7143	0.0146915
Up	HEXA; BGN; IDS; IDUA; CSPG4;	GO:0030207~chondroitin sulfate catabolic process	5	14	35.7143	0.0146915
Up	MDC1; NEK11; EME2; MUS81; RAD9A;	GO:0031573~intra-S DNA damage checkpoint	5	14	35.7143	0.0146915
Up	HDAC4; MTA1; IFI16; TFAP2C; KLF2;	GO:0040029~regulation of gene expression, epigenetic	5	14	35.7143	0.0146915
Up	ZBTB7A; G6PD; ERCC2; FAM210B; KLF2;	GO:0043249~erythrocyte maturation	5	14	35.7143	0.0146915
Up	APOBEC3F; APOBEC3D; INPP5K; APOBEC3G; APOBEC3C;	GO:0045869~negative regulation of single stranded viral RNA replication via double stranded DNA intermediate	5	14	35.7143	0.0146915
Up	DGKA; DGKQ; DGKZ; DGKD; SPHK1;	GO:0046834~lipid phosphorylation	5	14	35.7143	0.0146915
Up	CCL2; LGALS3; AZU1; CX3CL1; CXCL17;	GO:0048246~macrophage chemotaxis	5	14	35.7143	0.0146915
Up	CXCL8; SCG2; AZU1; ARTN; VEGFB;	GO:0050930~induction of positive chemotaxis	5	14	35.7143	0.0146915
Up	DGAT1; APOE; ADORA1; ABCD1; NR1H4;	GO:0055089~fatty acid homeostasis	5	14	35.7143	0.0146915
Up	ATP1B2; GJA1; PRKACA; CACNA1C; GJD3;	GO:0086064~cell communication by electrical coupling involved in cardiac conduction	5	14	35.7143	0.0146915
Up	THRA; COL11A1; BMP1; ACAN; SOX9; PKD1;	GO:0001502~cartilage condensation	6	20	30	0.0148984
Up	CD34; SOX9; ANKRD11; TP53INP2; P2RX4; WWTR1;	GO:0001894~tissue homeostasis	6	20	30	0.0148984
Up	TLR4; IKBKB; TLR3; TICAM1; IKBKG; LY96;	GO:0002756~MyD88-independent toll-like receptor signaling pathway	6	20	30	0.0148984
Up	EDN1; EDN3; ADM; AVPR1A; TRPM4; HEY2;	GO:0010460~positive regulation of heart rate	6	20	30	0.0148984
Up	SNAI2; EDN1; SOX9; FOXC1; RDH10; FOXC2;	GO:0014032~neural crest cell development	6	20	30	0.0148984
Up	RPS6KA4; RELN; CRTC1; CAMK1D; PRKD2; CRTC3;	GO:0032793~positive regulation of CREB transcription factor activity	6	20	30	0.0148984
Up	GSN; IFITM1; IFITM3; IFITM2; TRIM25; TRIM11;	GO:0046597~negative regulation of viral entry into host cell	6	20	30	0.0148984
Up	SH3PXD2B; AP3D1; RAB29; HPS6; TM9SF1; TM9SF4;	GO:0072657~protein localization to membrane	6	20	30	0.0148984
Up	DKK1; THRA; EGR2; GM2A; CRHBP; GRPR; PRKAR1B; SLC11A2; GRIN2B; GHSR; ZNF385A;	GO:0007611~learning or memory	11	55	20	0.0150838
Up	AXIN1; PDGFB; ITGB3; TGFB2; PRKCD; RPTOR; GPRC5B; STK25; STK10; MAP2K2; PAK6; TNIK; MAP3K14; MAP2K3; MINK1; MAP4K2;	GO:0032147~activation of protein kinase activity	16	95	16.8421	0.0154095
Up	ADORA2B; PTGER4; MAP4K2; MAP3K12; ARHGEF6; MAP3K11; MINK1; SH2D3A; NOD1; IKBKG;	GO:0007254~JNK cascade	10	48	20.8333	0.0159556
Up	TGFB1; TGFB3; ACVRL1; GDF10; HFE; GDF6; TGFB2; LEFTY2; INHBC; BMP8A;	GO:0010862~positive regulation of pathway-restricted SMAD protein phosphorylation	10	48	20.8333	0.0159556
Up	ADORA2A; ADORA2B; ADORA1; P2RY11;	GO:0001973~adenosine receptor signaling pathway	4	9	44.4444	0.0162539
Up	FLNB; FOSL2; PALLD; BCL11B;	GO:0003334~keratinocyte development	4	9	44.4444	0.0162539
Up	PFKL; NFE2L1; PFKP; GFPT2;	GO:0006002~fructose 6-phosphate metabolic process	4	9	44.4444	0.0162539
Up	MAN2C1; MAN2B2; MAN2B1; MAN2A2;	GO:0006013~mannose metabolic process	4	9	44.4444	0.0162539
Up	RHO; GNA11; PDE6B; ABCA4;	GO:0007603~phototransduction, visible light	4	9	44.4444	0.0162539
Up	LRRC8E; LRRC8A; SLC25A22; SLC25A18;	GO:0015810~aspartate transmembrane transport	4	9	44.4444	0.0162539
Up	IL4R; TNFAIP6; IMMP2L; KMT2B;	GO:0030728~ovulation	4	9	44.4444	0.0162539
Up	GREM1; FAS; MAPK3; MAP2K2;	GO:0032872~regulation of stress-activated MAPK cascade	4	9	44.4444	0.0162539
Up	SNAI2; SERPINE1; MUC1; CYP1B1;	GO:0033629~negative regulation of cell adhesion mediated by integrin	4	9	44.4444	0.0162539
Up	CEACAM1; RHBDF1; MVB12A; RHBDF2;	GO:0042058~regulation of epidermal growth factor receptor signaling pathway	4	9	44.4444	0.0162539
Up	SLC22A5; SLC47A2; SLC22A18; ABCC1;	GO:0042908~xenobiotic transport	4	9	44.4444	0.0162539
Up	PDPK1; LYN; RAC2; UNC13D;	GO:0043304~regulation of mast cell degranulation	4	9	44.4444	0.0162539
Up	MYH9; SOX18; PTK2B; SCARB1;	GO:0043534~blood vessel endothelial cell migration	4	9	44.4444	0.0162539
Up	COL1A1; GBA; COL1A2; SRF;	GO:0043589~skin morphogenesis	4	9	44.4444	0.0162539
Up	TRIM38; CD74; LGALS1; TRIM11;	GO:0046598~positive regulation of viral entry into host cell	4	9	44.4444	0.0162539
Up	TCF21; MSC; WT1; FGFRL1;	GO:0060539~diaphragm development	4	9	44.4444	0.0162539
Up	SOCS3; SPINT1; ADM; FZD5;	GO:0060670~branching involved in labyrinthine layer morphogenesis	4	9	44.4444	0.0162539
Up	TLR4; CD74; SPON2; GPRC5B;	GO:0060907~positive regulation of macrophage cytokine production	4	9	44.4444	0.0162539
Up	APOBEC3F; APOBEC3D; APOBEC3G; APOBEC3C;	GO:0070383~DNA cytosine deamination	4	9	44.4444	0.0162539
Up	SLC9A1; RAB11B; TRPV1; RAB11FIP5;	GO:0071468~cellular response to acidic pH	4	9	44.4444	0.0162539
Up	LAMP1; TSPAN17; IFT122; LAMP3;	GO:0072594~establishment of protein localization to organelle	4	9	44.4444	0.0162539
Up	SUN1; SYNE3; SUN2; SPAG4;	GO:0090286~cytoskeletal anchoring at nuclear membrane	4	9	44.4444	0.0162539
Up	DAG1; IQSEC2; GHSR; GPC4;	GO:0098696~regulation of neurotransmitter receptor localization to postsynaptic specialization membrane	4	9	44.4444	0.0162539
Up	DLG4; CACNG8; CACNG3; CACNG5;	GO:0098970~postsynaptic neurotransmitter receptor diffusion trapping	4	9	44.4444	0.0162539
Up	STAT3; RELA; CRTC1; PRR7;	GO:0099527~postsynapse to nucleus signaling pathway	4	9	44.4444	0.0162539
Up	ZBTB7B; PM20D1; UCP2; UCP3;	GO:1990845~adaptive thermogenesis	4	9	44.4444	0.0162539
Up	ALDOA; ENO3; PFKL; HK1; HK3; FOXK1; PFKP;	GO:0061621~canonical glycolysis	7	27	25.9259	0.0164394
Up	GADD45B; IL1B; EMC10; GDF6; MINK1; RELL2; SPHK1;	GO:1900745~positive regulation of p38MAPK cascade	7	27	25.9259	0.0164394
Up	EIF4G1; NTRK3; CLSTN3; SLITRK2; LRFN4; LRFN3; GPC4;	GO:1905606~regulation of presynapse assembly	7	27	25.9259	0.0164394
Up	PLD2; AGPAT2; DGKA; DGKQ; DGKZ; LPCAT4; SLC27A1; AGPAT1; AGPAT3;	GO:0006654~phosphatidic acid biosynthetic process	9	41	21.9512	0.0166065
Up	CDK2AP2; CCL2; CDKN1A; CDKN2A; CDKN2B; GJC2; KANK2; SLFN11; CTDSP1;	GO:2000134~negative regulation of G1/S transition of mitotic cell cycle	9	41	21.9512	0.0166065
Up	CILP; TGFB1; COL1A1; EDN1; COL4A2; FBN1; ACVRL1; ZFP36L2; SOX9; CAV1; POSTN;	GO:0071560~cellular response to transforming growth factor beta stimulus	11	56	19.6429	0.016779
Up	VAV1; IL7R; EGR1; ZAP70; LEPR; TCIRG1; RUNX2; PRR7;	GO:0030217~T cell differentiation	8	34	23.5294	0.0168611
Up	FOS; MMP2; TPM1; MAPK3; MPV17; AKR1C3; PXN; PDK2;	GO:0034614~cellular response to reactive oxygen species	8	34	23.5294	0.0168611
Up	FN1; SRF; LIMK1; ZFYVE27; TWF2; TNFRSF12A; ANAPC2; DBNL;	GO:0045773~positive regulation of axon extension	8	34	23.5294	0.0168611
Up	APOL1; SLC1A4; CLCN7; ANO1; SLC26A10; CLIC6; TTYH3; SLC26A1; GABRQ; SLC12A9; GABRA4; SLC12A6; SLC12A7; SLC12A4; SLC12A1;	GO:1902476~chloride transmembrane transport	15	88	17.0455	0.0170426
Up	PRDM1; TYMS; FAM86B2; COMT; NNMT; GAMT; GNMT; METTL7B; COMTD1; MTR; METTL7A; FAM86C1;	GO:0032259~methylation	12	64	18.75	0.0172157
Up	RAB40C; RAB3A; RAB43; RAB40B; RAB26; RAB36; RAB17; RAB29; RAB11B; RAB7A; RAB20; RABL2A; RAB27B;	GO:0032482~Rab protein signal transduction	13	72	18.0556	0.0173593
Up	PDPK1; TGFB1; SRC; SHC1; SOX9; BCAR1; DGKD; REPS2; HBEGF; PTK2B;	GO:0007173~epidermal growth factor receptor signaling pathway	10	49	20.4082	0.0178735
Up	TLR4; RARA; CD34; AXL; TSPO; CX3CL1; HSF1; MC1R; GPR18; TWIST1;	GO:0032720~negative regulation of tumor necrosis factor production	10	49	20.4082	0.0178735
Up	EPN2; STAT3; NOTCH1; TGFB2; HES1; CREBBP; SLC35C2; ZMIZ1; CNTN6; RFNG;	GO:0045747~positive regulation of Notch signaling pathway	10	49	20.4082	0.0178735
Up	CTRB1; TCN2; ABCC1; MTR; AMN; CD320;	GO:0009235~cobalamin metabolic process	6	21	28.5714	0.0178885
Up	GAK; OBSL1; CSNK1D; ARFRP1; PACS1; GBP5;	GO:0034067~protein localization to Golgi apparatus	6	21	28.5714	0.0178885
Up	APOE; IRF1; TIRAP; TKFC; RNF135; DHX58;	GO:0045088~regulation of innate immune response	6	21	28.5714	0.0178885
Up	SCG2; LGALS3; HRH1; CX3CL1; CCL4; CCL2;	GO:0048245~eosinophil chemotaxis	6	21	28.5714	0.0178885
Up	SLIT2; GLI2; NOTCH1; MMP14; PKD1; SHH;	GO:0048754~branching morphogenesis of an epithelial tube	6	21	28.5714	0.0178885
Up	OBSL1; CUL7; PARP6; FBXO31; ANAPC2; SS18L1;	GO:0050775~positive regulation of dendrite morphogenesis	6	21	28.5714	0.0178885
Up	WDR1; KCNE1; GJA1; SCN1B; SNTA1; KCNE4;	GO:0060307~regulation of ventricular cardiac muscle cell membrane repolarization	6	21	28.5714	0.0178885
Up	GAL3ST3; GAL3ST4; CHST6; CHST7; CHST2;	GO:0006790~sulfur compound metabolic process	5	15	33.3333	0.0183245
Up	VAMP1; NAPA; SNAP29; UNC13A; SNAP47;	GO:0016082~synaptic vesicle priming	5	15	33.3333	0.0183245
Up	ALDH5A1; IMMP2L; MYBBP1A; AIFM2; D2HGDH;	GO:0022904~respiratory electron transport chain	5	15	33.3333	0.0183245
Up	HSPB1; CASP1; CASP8; IFI16; NOD1;	GO:0032731~positive regulation of interleukin-1 beta production	5	15	33.3333	0.0183245
Up	COL1A2; P3H2; PLOD3; P3H3; PLOD1;	GO:0032963~collagen metabolic process	5	15	33.3333	0.0183245
Up	ACOX3; ABCD1; CRAT; ACOX1; DECR2;	GO:0033540~fatty acid beta-oxidation using acyl-CoA oxidase	5	15	33.3333	0.0183245
Up	SOX18; FOXC1; TBX2; FOXC2; IFT122;	GO:0035050~embryonic heart tube development	5	15	33.3333	0.0183245
Up	ACTN4; RARA; RARG; RXRA; PML;	GO:0048384~retinoic acid receptor signaling pathway	5	15	33.3333	0.0183245
Up	ADORA1; NTSR1; ANO1; TRPV1; MMP24;	GO:0050965~detection of temperature stimulus involved in sensory perception of pain	5	15	33.3333	0.0183245
Up	IL1B; APOE; FURIN; SNX33; PACSIN3;	GO:0051044~positive regulation of membrane protein ectodomain proteolysis	5	15	33.3333	0.0183245
Up	IL1B; IL6; LYN; TSPO; ETV5;	GO:0060252~positive regulation of glial cell proliferation	5	15	33.3333	0.0183245
Up	CHRNA1; IL6; HAAO; CX3CL1; MAP1A;	GO:0070050~neuron cellular homeostasis	5	15	33.3333	0.0183245
Up	RARA; CRHBP; ARID5A; PELP1; WBP2;	GO:0071391~cellular response to estrogen stimulus	5	15	33.3333	0.0183245
Up	PDPK1; STAT3; SIRT6; GHSR; GHRL;	GO:1905564~positive regulation of vascular endothelial cell proliferation	5	15	33.3333	0.0183245
Up	LAMA5; TCF21; MYC; WT1; SOX9; SHH; SIX1; ADAMTS16; DCHS1;	GO:0001658~branching involved in ureteric bud morphogenesis	9	42	21.4286	0.0187739
Up	GLI2; SHH; SIX1; GRHL3; DCHS1; SYNGAP1; RFNG; APC2; ACVRL1;	GO:0007389~pattern specification process	9	42	21.4286	0.0187739
Up	FAS; MAPK3; CDKN1A; NPRL3; SZT2; WDR59; GCN1; WDR24; MAP1LC3A;	GO:0034198~cellular response to amino acid starvation	9	42	21.4286	0.0187739
Up	RHOD; ACTN4; ACTN1; NEDD9; SHROOM1; CORO1B; FSCN2; ESPN; BAIAP2L2;	GO:0051017~actin filament bundle assembly	9	42	21.4286	0.0187739
Up	NPY; ANXA1; CCL2; NPY1R; PTGIR; MTNR1B; MC1R; HRH1; CHRM4; DRD4; HTR1E; HTR6;	GO:0007187~G protein-coupled receptor signaling pathway, coupled to cyclic nucleotide second messenger	12	65	18.4615	0.0189536
Up	RGS14; CHN1; SH3BP2; CNTNAP1; ARHGAP4; ARHGAP1; SHB; SARM1; SH2D3A; SH2B1; VAV3; SH2B3;	GO:0009967~positive regulation of signal transduction	12	65	18.4615	0.0189536
Up	CXCL14; PDGFB; AZU1; LOX; EPHA2; ABCC1; BCAR1; RHOG; PRKCD; HBEGF; PLXNB3; CCR9; CCR10;	GO:0060326~cell chemotaxis	13	73	17.8082	0.018998
Up	SMAD6; NRP2; RARA; TGFB2; TBX2; ZFPM2; GATA6;	GO:0003148~outflow tract septum morphogenesis	7	28	25	0.019167
Up	CTNS; QDPR; PEPD; GGT5; PM20D1; BPHL; GLS2;	GO:0006520~cellular amino acid metabolic process	7	28	25	0.019167
Up	LRP5; PDGFB; IL1B; EDN1; EDN3; SH2B1; SPHK1;	GO:0045840~positive regulation of mitotic nuclear division	7	28	25	0.019167
Up	IL1B; FN1; LYN; RRAS; CEACAM1; EPHA2; TRAF7;	GO:0070372~regulation of ERK1 and ERK2 cascade	7	28	25	0.019167
Up	NFIB; TGFB1; GLI2; FGF9; SOX9; MEF2D; TGFBI; OSR1;	GO:0002062~chondrocyte differentiation	8	35	22.8571	0.0193022
Up	RAMP3; DKK1; AKR1C3; EIF4G1; LRP1; SLFN11; PRR7; KATNB1;	GO:0010942~positive regulation of cell death	8	35	22.8571	0.0193022
Up	NUPR1; BID; CAV1; BAX; FLCN; PLEKHF1; BOK; PLAGL2;	GO:2001244~positive regulation of intrinsic apoptotic signaling pathway	8	35	22.8571	0.0193022
Up	NUPR1; GRN; ITGA1; HDAC4; BACE1; TGFB2; BAX; GRIK5; MAP3K11; CTSZ;	GO:0043525~positive regulation of neuron apoptotic process	10	50	20	0.0199558
Up	GSN; IGF1R; IRS1; NCS1; PITPNM2; IRS2; PIK3C2G; PLCG2; PI4KA; PLCB3;	GO:0048015~phosphatidylinositol-mediated signaling	10	50	20	0.0199558
Up	SPTBN2; AR; RARA; RARG; ERCC2; SP2; EN1; ARID5B; ANKRD11; PPP1R13L; KAT2A; WWTR1; HEG1; KLF2;	GO:0035264~multicellular organism growth	14	82	17.0732	0.0204643
Up	CP; MYC; HPX; HMOX1; HMOX2; SLC11A2; ATP6V0D1; HFE; SLC22A17; HEPH; ATP13A2;	GO:0006879~cellular iron ion homeostasis	11	58	18.9655	0.0205901
Up	RBP1; ALDH1A3; RDH10;	GO:0002138~retinoic acid biosynthetic process	3	5	60	0.0210911
Up	HLA-DQB1; BCL3; CD81;	GO:0002455~humoral immune response mediated by circulating immunoglobulin	3	5	60	0.0210911
Up	PFKFB4; PFKFB3; PFKFB2;	GO:0006003~fructose 2,6-bisphosphate metabolic process	3	5	60	0.0210911
Up	PGP; ALDH5A1; PLA2G15;	GO:0006650~glycerophospholipid metabolic process	3	5	60	0.0210911
Up	SLC1A4; SLC1A5; SLC38A7;	GO:0006868~glutamine transport	3	5	60	0.0210911
Up	FN1; ITGA5; TLN1;	GO:0007044~cell-substrate junction assembly	3	5	60	0.0210911
Up	HMOX1; ALOX12; PTK2B;	GO:0010656~negative regulation of muscle cell apoptotic process	3	5	60	0.0210911
Up	TGFB1; TGFB3; TGFB2;	GO:0010936~negative regulation of macrophage cytokine production	3	5	60	0.0210911
Up	LDLRAD4; SMAD6; PMEPA1;	GO:0010991~negative regulation of SMAD protein complex assembly	3	5	60	0.0210911
Up	NOTCH1; FOXC1; HEY2;	GO:0014031~mesenchymal cell development	3	5	60	0.0210911
Up	PLAU; ACE; PLXNA1;	GO:0014910~regulation of smooth muscle cell migration	3	5	60	0.0210911
Up	SLC1A4; SLC1A5; SLC38A7;	GO:0015825~L-serine transport	3	5	60	0.0210911
Up	APOE; CLU; SNX33;	GO:0017038~protein import	3	5	60	0.0210911
Up	LOXL2; LOX; LOXL1;	GO:0018057~peptidyl-lysine oxidation	3	5	60	0.0210911
Up	SRD5A1; PAPPA; GHSR;	GO:0032354~response to follicle-stimulating hormone	3	5	60	0.0210911
Up	FLOT1; RFTN1; SIDT2;	GO:0033227~dsRNA transport	3	5	60	0.0210911
Up	HSPB1; KDR; PRKD2;	GO:0038033~positive regulation of endothelial cell chemotaxis by VEGF-activated vascular endothelial growth factor receptor signaling pathway	3	5	60	0.0210911
Up	CCL2; MMP14; SCRIB;	GO:0043615~astrocyte cell migration	3	5	60	0.0210911
Up	PC; CAV2; ZNF502;	GO:0044791~positive regulation by host of viral release from host cell	3	5	60	0.0210911
Up	INPP5D; GHSR; GHRL;	GO:0045409~negative regulation of interleukin-6 biosynthetic process	3	5	60	0.0210911
Up	ICAM1; CD81; LRRC15;	GO:0046813~receptor-mediated virion attachment to host cell	3	5	60	0.0210911
Up	AR; SHH; GATA6;	GO:0048645~animal organ formation	3	5	60	0.0210911
Up	NFIB; KLF2; THRA;	GO:0060509~type I pneumocyte differentiation	3	5	60	0.0210911
Up	C1QL1; DKK1; EN1;	GO:0061743~motor learning	3	5	60	0.0210911
Up	SLIT2; EGR1; SOX9;	GO:0071504~cellular response to heparin	3	5	60	0.0210911
Up	ANXA1; IL17RC; IL17RA;	GO:0071621~granulocyte chemotaxis	3	5	60	0.0210911
Up	MAPK3; CAV1; MLC1;	GO:0072584~caveolin-mediated endocytosis	3	5	60	0.0210911
Up	SNAP47; STX3; STX1B;	GO:0098967~exocytic insertion of neurotransmitter receptor to postsynaptic membrane	3	5	60	0.0210911
Up	LMNA; NF2; SHH;	GO:1900180~regulation of protein localization to nucleus	3	5	60	0.0210911
Up	TGFB1; SOX9; EMILIN1;	GO:1901203~positive regulation of extracellular matrix assembly	3	5	60	0.0210911
Up	IL6; HSF1; BAX;	GO:1902512~positive regulation of apoptotic DNA fragmentation	3	5	60	0.0210911
Up	APOE; ABCA7; UNC13A;	GO:1902991~regulation of amyloid precursor protein catabolic process	3	5	60	0.0210911
Up	CTSA; GFAP; ATP13A2;	GO:1904714~regulation of chaperone-mediated autophagy	3	5	60	0.0210911
Up	CRYAB; APOE; CLU;	GO:1905907~negative regulation of amyloid fibril formation	3	5	60	0.0210911
Up	SFXN3; UCP3; UCP2;	GO:1990542~mitochondrial transmembrane transport	3	5	60	0.0210911
Up	IL1B; IL1R1; IL18;	GO:2000556~positive regulation of T-helper 1 cell cytokine production	3	5	60	0.0210911
Up	ALOX5; ALOX12; LTC4S;	GO:2001301~lipoxin biosynthetic process	3	5	60	0.0210911
Up	PDGFB; ANXA1; IL6; IL6R; CCL2; LGALS3; FLT1; CX3CL1; CCL4;	GO:0002548~monocyte chemotaxis	9	43	20.9302	0.0211391
Up	MYO1C; RHOD; GIPC1; SYNGR1; CACNG3; LTBP2; KATNB1; KIF13B; HAP1;	GO:0006605~protein targeting	9	43	20.9302	0.0211391
Up	LAMA5; GSN; CXCL8; SRF; PML; SOX9; PKD1; IL18; PTK2B;	GO:0030155~regulation of cell adhesion	9	43	20.9302	0.0211391
Up	SRF; MAPK3; HES1; SHH; SIX1; ASXL1; SLC46A2; BCL11B; MAD1L1;	GO:0048538~thymus development	9	43	20.9302	0.0211391
Up	SH3PXD2B; GJA1; SRD5A1; PTGER4; SMAD1; ANKRD11; MIGA2; SULF2; SLC38A10;	GO:0060348~bone development	9	43	20.9302	0.0211391
Up	RGL2; PDPK1; NUPR1; NOL3; HSF1; HEY2;	GO:0010667~negative regulation of cardiac muscle cell apoptotic process	6	22	27.2727	0.0212648
Up	ZBTB7B; AGT; SRC; IRS1; NR1H4; SORBS1;	GO:0046628~positive regulation of insulin receptor signaling pathway	6	22	27.2727	0.0212648
Up	INPPL1; INPP5D; INPP5K; INPP5E; SYNJ2; INPP5J;	GO:0046856~phosphatidylinositol dephosphorylation	6	22	27.2727	0.0212648
Up	SYNGR1; AGT; DLG4; SYNPO; NETO1; SYNGAP1;	GO:0048169~regulation of long-term neuronal synaptic plasticity	6	22	27.2727	0.0212648
Up	AP2A1; VTN; SERPINE1; CLU; HFE; BICD1;	GO:0048260~positive regulation of receptor-mediated endocytosis	6	22	27.2727	0.0212648
Up	IL1B; IL6; NOTCH1; LHX2; ARHGEF2; TRIM11;	GO:0050768~negative regulation of neurogenesis	6	22	27.2727	0.0212648
Up	AGPAT2; CD74; AXL; AGPAT1;	GO:0001961~positive regulation of cytokine-mediated signaling pathway	4	10	40	0.0213395
Up	NOTCH1; NPY2R; GSK3A; HEY2;	GO:0003214~cardiac left ventricle morphogenesis	4	10	40	0.0213395
Up	FLNB; DAG1; SPTBN4; TLN1;	GO:0007016~cytoskeletal anchoring at plasma membrane	4	10	40	0.0213395
Up	SRC; AKT2; IRS1; IRS2;	GO:0010907~positive regulation of glucose metabolic process	4	10	40	0.0213395
Up	AGT; EDN1; EDN3; CD38;	GO:0014824~artery smooth muscle contraction	4	10	40	0.0213395
Up	RAB3A; DLG4; UNC13A; ZDHHC15;	GO:0016188~synaptic vesicle maturation	4	10	40	0.0213395
Up	MICAL2; MICAL3; WDR1; TWF2;	GO:0030042~actin filament depolymerization	4	10	40	0.0213395
Up	B3GAT3; FOXC1; XYLT2; B4GALT7;	GO:0030203~glycosaminoglycan metabolic process	4	10	40	0.0213395
Up	NEUROD2; SSH1; ANAPC2; UNC13A;	GO:0031915~positive regulation of synaptic plasticity	4	10	40	0.0213395
Up	EMP1; EMP3; PMP22; MYLK;	GO:0032060~bleb assembly	4	10	40	0.0213395
Up	GLI2; IL7R; EGR3; SHH;	GO:0033089~positive regulation of T cell differentiation in thymus	4	10	40	0.0213395
Up	ITGA5; COL5A1; ACVRL1; HBEGF;	GO:0035313~wound healing, spreading of epidermal cells	4	10	40	0.0213395
Up	CACNA1H; CRHBP; DLG4; HSF1;	GO:0035865~cellular response to potassium ion	4	10	40	0.0213395
Up	COL4A1; COL1A1; UBASH3B; COL4A2;	GO:0038063~collagen-activated tyrosine kinase receptor signaling pathway	4	10	40	0.0213395
Up	TLR4; AZU1; CIITA; TMEM106A;	GO:0045348~positive regulation of MHC class II biosynthetic process	4	10	40	0.0213395
Up	RARG; LGALS3; RUNX1; CREBBP;	GO:0045637~regulation of myeloid cell differentiation	4	10	40	0.0213395
Up	AR; ELL; RPTOR; BRF1;	GO:0045945~positive regulation of transcription by RNA polymerase III	4	10	40	0.0213395
Up	DGKA; DGKQ; DGKZ; DGKD;	GO:0046486~glycerolipid metabolic process	4	10	40	0.0213395
Up	ACTN4; LYN; ETS1; BCL6;	GO:0051272~positive regulation of cellular component movement	4	10	40	0.0213395
Up	PDLIM4; PDLIM7; PDLIM2; PDLIM1;	GO:0061061~muscle structure development	4	10	40	0.0213395
Up	CD81; SZT2; RNF128; SH3BP4;	GO:0061462~protein localization to lysosome	4	10	40	0.0213395
Up	ATP1B2; KCNE1; KCNIP2; KCND3;	GO:0086009~membrane repolarization	4	10	40	0.0213395
Up	IGF1R; ITGA3; CTTN; TANC1;	GO:0097062~dendritic spine maintenance	4	10	40	0.0213395
Up	ICAM1; RHOG; CAV1; P2RX4;	GO:1900027~regulation of ruffle assembly	4	10	40	0.0213395
Up	HSPB1; P2RX4; PRKD2; SMOC2;	GO:2001028~positive regulation of endothelial cell chemotaxis	4	10	40	0.0213395
Up	CTNS; G6PD; GSTM2; ALDH5A1; NFE2L1; SLC7A11; OPLAH; PTGES;	GO:0006749~glutathione metabolic process	8	36	22.2222	0.021985
Up	HDAC4; SIRT2; MIER2; HDAC10; NACC2; SIRT3; MTA1; SIN3B;	GO:0016575~histone deacetylation	8	36	22.2222	0.021985
Up	CHRNA1; KCNA1; GPER1; P2RX4; SCN1A; CACNA1H; SCN9A;	GO:0019228~neuronal action potential	7	29	24.1379	0.0221958
Up	AXIN1; ITGA3; RUNX1; FOXL1; TCF7L1; DCDC2; DACT2;	GO:0030111~regulation of Wnt signaling pathway	7	29	24.1379	0.0221958
Up	TLR4; GBA; ARRB1; CX3CL1; NLRX1; NR1H4; KLF2;	GO:0032715~negative regulation of interleukin-6 production	7	29	24.1379	0.0221958
Up	SKI; ERCC2; PLAUR; FOXC1; HES1; SIRT2; HIPK2;	GO:0043388~positive regulation of DNA binding	7	29	24.1379	0.0221958
Up	PDPK1; THY1; NTSR1; CX3CL1; BAX; CEMIP; GPER1;	GO:0051281~positive regulation of release of sequestered calcium ion into cytosol	7	29	24.1379	0.0221958
Up	WFS1; CCL4; TSPO; MYLK; P2RX4; MCHR1; ANXA2;	GO:0051928~positive regulation of calcium ion transport	7	29	24.1379	0.0221958
Up	CSF1; AZU1; SDC4; CDKN1A; MAP2K3; RELN; VLDLR; DAG1; PTK2B; CAMKK1;	GO:0045860~positive regulation of protein kinase activity	10	51	19.6078	0.0222098
Up	HMOX1; CD34; MMP14; SCARB1; LOXL2;	GO:0001935~endothelial cell proliferation	5	16	31.25	0.0225028
Up	NOTCH1; TGFB2; CCM2L; HEY2; HEG1;	GO:0003222~ventricular trabecula myocardium morphogenesis	5	16	31.25	0.0225028
Up	CCDC40; DNAH5; STK36; DNAH1; CCDC103;	GO:0003351~epithelial cilium movement involved in extracellular fluid movement	5	16	31.25	0.0225028
Up	NUPR1; ING5; CREBBP; SPHK1; NATD1;	GO:0006473~protein acetylation	5	16	31.25	0.0225028
Up	APOE; NR1H2; PLTP; LRP1; ABCA7;	GO:0010875~positive regulation of cholesterol efflux	5	16	31.25	0.0225028
Up	C1R; F12; FURIN; MMP14; C1RL;	GO:0031638~zymogen activation	5	16	31.25	0.0225028
Up	AGT; TGFB1; CSF1; NR1H2; EIF4G1;	GO:0032270~positive regulation of cellular protein metabolic process	5	16	31.25	0.0225028
Up	EDN1; EDN3; BDKRB2; CAV1; TRPM4;	GO:0042310~vasoconstriction	5	16	31.25	0.0225028
Up	SCT; GLI2; CXCL8; FGF9; TGFB2;	GO:0048566~embryonic digestive tract development	5	16	31.25	0.0225028
Up	SLC12A6; SLC12A4; SLC12A1; SLC12A7; SLC12A9;	GO:0055075~potassium ion homeostasis	5	16	31.25	0.0225028
Up	RARA; SRF; RARG; MAPK3; ALDH1A3;	GO:0060324~face development	5	16	31.25	0.0225028
Up	ICAM1; SOX18; RAPGEF1; MARVELD2; MYADM;	GO:0061028~establishment of endothelial barrier	5	16	31.25	0.0225028
Up	SYNGAP1; GDF10; NTRK3; GDF6; PAK6; LEFTY2; TGFB1; TGFB2; BMP8A; TGFB3; INHBC;	GO:0043408~regulation of MAPK cascade	11	59	18.6441	0.0227182
Up	ZBTB7B; MT-CO2; VDR; CCND1; CAD; OXTR; STAT5A; CAV1; NCOR2;	GO:0007595~lactation	9	44	20.4545	0.023711
Up	WNT9A; SNPH; DAPK3; EDN3; NAPA; FZD5; NNAT; CTF1; PIGT; TRAPPC9; IER2; HIPK2; NRBP2; GAS7; RUNX2; RUNX1; EN1; VAX1; CEND1; LHX2;	GO:0030182~neuron differentiation	20	136	14.7059	0.0245465
Up	SH3PXD2B; NUPR1; B3GAT3; CXCL1; CTSA; NCF2; PSEN2; CAV1; STX4; LTC4S; SLX4; MMP17; MMP24;	GO:0043085~positive regulation of catalytic activity	13	76	17.1053	0.0246132
Up	DEGS1; PLPP2; CERS1; ALDH3B1; DEGS2; SGPP2; CERS5; SGMS2; PRKD2; SPHK1;	GO:0030148~sphingolipid biosynthetic process	10	52	19.2308	0.0246426
Up	MEN1; BHLHE40; NUPR1; WFS1; HMOX1; FLNA; SP100; HDAC4; KEAP1; TWIST1; SFRP4; GLIS2;	GO:0043433~negative regulation of DNA-binding transcription factor activity	12	68	17.6471	0.0249535
Up	MYC; LMNA; EDN1; ICAM1; HMOX1; SRC; SLC9A1; PPARD; TWIST1; CARD16; VASN; SIRT2; GATA6; EPAS1; HIPK2; FMN2; STUB1;	GO:0071456~cellular response to hypoxia	17	110	15.4545	0.0249941
Up	MBD3; ERCC2; ZFPM2; MBD2; EPN1; GTPBP3;	GO:0048568~embryonic organ development	6	23	26.087	0.0250465
Up	TYMS; GLI2; SRF; ADM; SOX10; ZMIZ1;	GO:0048589~developmental growth	6	23	26.087	0.0250465
Up	PTPRS; SLITRK2; IGSF9B; GPC4; LRFN3; LRFN4;	GO:0099560~synaptic membrane adhesion	6	23	26.087	0.0250465
Up	MYH9; CNN1; EPB41L4B; CDC42BPB; FRMD5; EPB41L1; CDC42BPG;	GO:0031032~actomyosin structure organization	7	30	23.3333	0.0255399
Up	GBA; EDN1; THBS1; TBXA2R; CAD; TSPO; HSF1;	GO:0033574~response to testosterone	7	30	23.3333	0.0255399
Up	TGFB1; VTN; TYMS; HMOX1; CCND1; HFE; SULF2;	GO:0097421~liver regeneration	7	30	23.3333	0.0255399
Up	TMEM129; WFS1; TRIM25; SYVN1; FOXRED2; NPLOC4; TMUB1; MAN1B1; STUB1; FBXO17; FBXO27; DNAJB12;	GO:0030433~ubiquitin-dependent ERAD pathway	12	69	17.3913	0.0272322
Up	COL11A1; ACAN; RUNX2; ECM1; SULF2;	GO:0002063~chondrocyte development	5	17	29.4118	0.0272515
Up	MEN1; COL1A1; LGALS1; NOTCH1; CX3CL1;	GO:0010812~negative regulation of cell-substrate adhesion	5	17	29.4118	0.0272515
Up	NT5E; CD38; BST1; NADSYN1; NMRK1;	GO:0019674~NAD metabolic process	5	17	29.4118	0.0272515
Up	SKI; CNTNAP1; DAG1; NTRK3; SIRT2;	GO:0022011~myelination in peripheral nervous system	5	17	29.4118	0.0272515
Up	SRF; FLI1; ZFPM1; ZNF385A; SH2B3;	GO:0035855~megakaryocyte development	5	17	29.4118	0.0272515
Up	GJA1; EPHA2; P3H4; LTBP3; LRP5;	GO:0046849~bone remodeling	5	17	29.4118	0.0272515
Up	PDGFB; TGFB1; THBS1; STX4; STX3;	GO:0050921~positive regulation of chemotaxis	5	17	29.4118	0.0272515
Up	SRF; CD38; GRIA1; PTK2B; SLC24A1;	GO:0060292~long-term synaptic depression	5	17	29.4118	0.0272515
Up	DAG1; NFE2L1; MLC1; AACS; OSBPL7;	GO:0071397~cellular response to cholesterol	5	17	29.4118	0.0272515
Up	VTN; ANXA1; MYLK; HBEGF; DUOX1;	GO:0090303~positive regulation of wound healing	5	17	29.4118	0.0272515
Up	GADD45B; MAP4K2; DAB2IP; TRAF7;	GO:0000185~activation of MAPKKK activity	4	11	36.3636	0.0272947
Up	DNASE1; MUS81; DNASE1L2; DNASE1L1;	GO:0000737~DNA catabolic process, endonucleolytic	4	11	36.3636	0.0272947
Up	HDAC4; SIRT2; HDAC10; SIRT3;	GO:0006476~protein deacetylation	4	11	36.3636	0.0272947
Up	MAN2B2; ENGASE; MAN2A2; MAN2B1;	GO:0006517~protein deglycosylation	4	11	36.3636	0.0272947
Up	MAN2B1; GM2A; MAN2C1; MAN2B2;	GO:0009313~oligosaccharide catabolic process	4	11	36.3636	0.0272947
Up	SNPH; STX1B; STX3; UNC13A;	GO:0016081~synaptic vesicle docking	4	11	36.3636	0.0272947
Up	CSF1; EGR2; MAPK3; PTGER4;	GO:0030278~regulation of ossification	4	11	36.3636	0.0272947
Up	IL1B; IL18; IL17D; IL23A;	GO:0032725~positive regulation of granulocyte macrophage colony-stimulating factor production	4	11	36.3636	0.0272947
Up	SHC1; STAT5A; JAK3; PTK2B;	GO:0038110~interleukin-2-mediated signaling pathway	4	11	36.3636	0.0272947
Up	B4GALT5; DIEXF; FAM129B; RBM19;	GO:0040019~positive regulation of embryonic development	4	11	36.3636	0.0272947
Up	TK2; TYMP; UPP1; UCKL1;	GO:0043097~pyrimidine nucleoside salvage	4	11	36.3636	0.0272947
Up	CD74; ZAP70; SHH; DOCK2;	GO:0045060~negative thymic T cell selection	4	11	36.3636	0.0272947
Up	TYMP; NT5E; DPYD; UPP1;	GO:0046135~pyrimidine nucleoside catabolic process	4	11	36.3636	0.0272947
Up	PABPC1L; KMT2B; ZMIZ2; ZMIZ1;	GO:0048096~chromatin-mediated maintenance of transcription	4	11	36.3636	0.0272947
Up	LIF; NOTCH1; HES1; CLCF1;	GO:0048711~positive regulation of astrocyte differentiation	4	11	36.3636	0.0272947
Up	SCRIB; TRIOBP; PDZD7; WHRN;	GO:0060088~auditory receptor cell stereocilium organization	4	11	36.3636	0.0272947
Up	SOCS3; SPINT1; FOSL1; PKD1;	GO:0060674~placenta blood vessel development	4	11	36.3636	0.0272947
Up	SNAI2; NOTCH1; HEY2; HEY1;	GO:0061314~Notch signaling involved in heart development	4	11	36.3636	0.0272947
Up	COL4A1; NID1; MMP11; DAG1;	GO:0071711~basement membrane organization	4	11	36.3636	0.0272947
Up	DSP; CAV1; CACNA1C; TRPM4;	GO:0098911~regulation of ventricular cardiac muscle cell action potential	4	11	36.3636	0.0272947
Up	CTNND1; FLOT2; CPT1C; PORCN;	GO:0099072~regulation of postsynaptic membrane neurotransmitter receptor levels	4	11	36.3636	0.0272947
Up	PTPRS; NTRK3; LRFN1; LRFN4;	GO:0099151~regulation of postsynaptic density assembly	4	11	36.3636	0.0272947
Up	AGT; HSF1; RELA; PRKCD;	GO:1904385~cellular response to angiotensin	4	11	36.3636	0.0272947
Up	ULK1; ZFP36; CAD; ADM; FOXK1; AACS; ADSSL1; PCK2;	GO:0042594~response to starvation	8	38	21.0526	0.0281186
Up	IKBKB; RPS6KA4; IL1B; IL1R1; EGR1; MAPK3; PSMB8; PSMB10; RELA; SQSTM1; PELI3; TOLLIP; IL1RL2; NOD1; IKBKG;	GO:0070498~interleukin-1-mediated signaling pathway	15	95	15.7895	0.0291838
Up	HTR6; RELN; WDR59; RPTOR; FLCN; WDR24; MLST8;	GO:0032008~positive regulation of TOR signaling	7	31	22.5806	0.0292122
Up	CX3CL1; LYST; CXCL6; CXCL1; CXCL8; CXCL2;	GO:0030595~leukocyte chemotaxis	6	24	25	0.0292508
Up	IL6; IL6R; SOX9; GIPR; NKX6-2; ANXA1;	GO:0031018~endocrine pancreas development	6	24	25	0.0292508
Up	DKK1; BDKRB2; CAV1; BAX; INPP5K; INPP5J;	GO:0033137~negative regulation of peptidyl-serine phosphorylation	6	24	25	0.0292508
Up	KMT2D; SETD1A; WDR5; KMT2B; SETD1B; PAGR1;	GO:0051568~histone H3-K4 methylation	6	24	25	0.0292508
Up	MT2A; MT1E; TSPO; HVCN1; P2RX4; ATP13A2;	GO:0071294~cellular response to zinc ion	6	24	25	0.0292508
Up	EDN1; SRC; IRS1; SREBF1; CPT1A; NR1H4;	GO:0071398~cellular response to fatty acid	6	24	25	0.0292508
Up	HPN; GLI2; SOX9; POU3F4; SIX1; GRHL3;	GO:0090103~cochlea morphogenesis	6	24	25	0.0292508
Up	TAX1BP3; DKK1; NFATC1; FGF9; TLE1; LRP1; SFRP4; NKD2; TSC2;	GO:0030178~negative regulation of Wnt signaling pathway	9	46	19.5652	0.0295081
Up	CHL1; CTNS; CBR3; HLA-DRA; C5AR1; ADORA1; SLC1A4; DGCR2; PTCHD1;	GO:0050890~cognition	9	46	19.5652	0.0295081
Up	EPHA2; TSC2; RAPGEF1; DAG1; FLCN; GPER1; INPP5K; SH2B3; PHLDA3;	GO:0051898~negative regulation of protein kinase B signaling	9	46	19.5652	0.0295081
Up	AGT; MELTF; CEACAM1; IGFBP3; BCAR1; IGFBP7; RPTOR; LTBP4; EGLN2; CLSTN3; SGK2; FBLN5;	GO:0001558~regulation of cell growth	12	70	17.1429	0.0296583
Up	SF3A2; SF3A1; SF1;	GO:0000389~mRNA 3'-splice site recognition	3	6	50	0.0297809
Up	COL1A1; MMP2; MN1;	GO:0001957~intramembranous ossification	3	6	50	0.0297809
Up	EDN1; EDN3; ECE1;	GO:0003100~regulation of systemic arterial blood pressure by endothelin	3	6	50	0.0297809
Up	DNASE1L2; DNASE1; DNASE1L1;	GO:0006308~DNA catabolic process	3	6	50	0.0297809
Up	F12; HPN; MELTF;	GO:0010756~positive regulation of plasminogen activation	3	6	50	0.0297809
Up	SERPINE1; THBS1; CTSZ;	GO:0010757~negative regulation of plasminogen activation	3	6	50	0.0297809
Up	RAB3A; STX1B; NAPA;	GO:0010807~regulation of synaptic vesicle priming	3	6	50	0.0297809
Up	GPAA1; PIGT; PIGS;	GO:0016255~attachment of GPI anchor to protein	3	6	50	0.0297809
Up	LTBP4; GHSR; GHRL;	GO:0030252~growth hormone secretion	3	6	50	0.0297809
Up	HMOX1; CDKN2B; PDK2;	GO:0031670~cellular response to nutrient	3	6	50	0.0297809
Up	ALAD; CASP8; D2HGDH;	GO:0032025~response to cobalt ion	3	6	50	0.0297809
Up	IL6; C5AR1; CARD9;	GO:0032494~response to peptidoglycan	3	6	50	0.0297809
Up	HRH1; P2RY6; GPER1;	GO:0032962~positive regulation of inositol trisphosphate biosynthetic process	3	6	50	0.0297809
Up	MUC1; GCN1; KLF2;	GO:0036003~positive regulation of transcription from RNA polymerase II promoter in response to stress	3	6	50	0.0297809
Up	NOTCH1; SOX9; SOX8;	GO:0046533~negative regulation of photoreceptor cell differentiation	3	6	50	0.0297809
Up	ANXA1; TCF7; BCL11B;	GO:0046632~alpha-beta T cell differentiation	3	6	50	0.0297809
Up	TCF21; RARG; RARA;	GO:0048732~gland development	3	6	50	0.0297809
Up	JUNB; HSF1; TLE6;	GO:0060136~embryonic process involved in female pregnancy	3	6	50	0.0297809
Up	ASXL1; GATA6; LTBP3;	GO:0060430~lung saccule development	3	6	50	0.0297809
Up	CRYAB; FZD5; SCRIB;	GO:0060561~apoptotic process involved in morphogenesis	3	6	50	0.0297809
Up	LRP5; COL4A1; CYP1B1;	GO:0061304~retinal blood vessel morphogenesis	3	6	50	0.0297809
Up	SLC25A18; SLC25A22; SLC38A7;	GO:0070778~L-aspartate transmembrane transport	3	6	50	0.0297809
Up	WT1; NSMF; GATA6;	GO:0071371~cellular response to gonadotropin stimulus	3	6	50	0.0297809
Up	CCDC40; MEGF8; CCDC103;	GO:0071907~determination of digestive tract left/right asymmetry	3	6	50	0.0297809
Up	CALY; DNM2; DNM1;	GO:0098884~postsynaptic neurotransmitter receptor internalization	3	6	50	0.0297809
Up	MYO1C; ADAMTS3; SMOC2;	GO:1900748~positive regulation of vascular endothelial growth factor signaling pathway	3	6	50	0.0297809
Up	FGF1; LRRK1; PRKD2;	GO:1902533~positive regulation of intracellular signal transduction	3	6	50	0.0297809
Up	DKK1; CLU; EGR1;	GO:1902949~positive regulation of tau-protein kinase activity	3	6	50	0.0297809
Up	MAPK3; LRSAM1; NOD1;	GO:1904417~positive regulation of xenophagy	3	6	50	0.0297809
Up	C4A; C4B; CCL2;	GO:2000427~positive regulation of apoptotic cell clearance	3	6	50	0.0297809
Up	SOX9; POU3F4; SHH;	GO:2001054~negative regulation of mesenchymal cell apoptotic process	3	6	50	0.0297809
Up	DNASE2; HLA-A; COL1A1; COL3A1; ICAM1; COL1A2; IFITM1; HLA-E; SELL; PVR; CD22; CD34; CD40LG; BCL6; CD81; COLEC12; PIANP; OSCAR; SPPL2B; CLEC2B; NECTIN2; IRF7; HLA-C; NPDC1; ICAM5; ICOSLG; BTN3A3; BTN3A2;	GO:0050776~regulation of immune response	28	214	13.0841	0.0315579
Up	MAP3K6; CD40LG; MAP4K2; MAP3K12; MAP3K11; DAB2IP; DBNL; MAPK8IP3;	GO:0007257~activation of JUN kinase activity	8	39	20.5128	0.0315894
Up	TLR4; CACNA1A; ICAM1; IGF1R; CASP4; BACE1; CACNB1; LRP1;	GO:1904646~cellular response to amyloid-beta	8	39	20.5128	0.0315894
Up	ULK1; GBA; CAPNS1; CAPN1; PRKACA; ATP6V0C; ATP6V0D1; SNX32; RPTOR; MLST8; ATP13A2; PRKAG3;	GO:0016241~regulation of macroautophagy	12	71	16.9014	0.0322364
Up	GFPT2; CAD; ALDH5A1; ADSSL1; GLYATL1;	GO:0006541~glutamine metabolic process	5	18	27.7778	0.0325916
Up	SUN1; CTDNEP1; DMPK; SUN2; SPAG4;	GO:0006998~nuclear envelope organization	5	18	27.7778	0.0325916
Up	BTBD18; APOBEC3F; APOBEC3D; APOBEC3G; APOBEC3C;	GO:0010529~negative regulation of transposition	5	18	27.7778	0.0325916
Up	SCG5; FURIN; ECE1; PCSK7; PCSK4;	GO:0016486~peptide hormone processing	5	18	27.7778	0.0325916
Up	OXTR; AVPR1A; HES1; TCTN1; KAT2A;	GO:0021537~telencephalon development	5	18	27.7778	0.0325916
Up	PARVB; RHOJ; PARVG; CYFIP2; RAC2;	GO:0030031~cell projection assembly	5	18	27.7778	0.0325916
Up	ACAN; FOXL1; GAL3ST3; GAL3ST4; CHST12;	GO:0030166~proteoglycan biosynthetic process	5	18	27.7778	0.0325916
Up	SMAD6; SORBS3; ITGB3; ITGA5; PPARD;	GO:0031589~cell-substrate adhesion	5	18	27.7778	0.0325916
Up	GBA; GNA12; FLCN; RFFL; TELO2;	GO:0032006~regulation of TOR signaling	5	18	27.7778	0.0325916
Up	FLNA; FLNC; FBLIM1; VMP1; SH3BP1;	GO:0034329~cell junction assembly	5	18	27.7778	0.0325916
Up	PM20D1; ANGPTL8; ABHD2; FAM135B; ABHD15;	GO:0044255~cellular lipid metabolic process	5	18	27.7778	0.0325916
Up	SKI; COL8A2; COL8A1; AQP5; IFT122;	GO:0048593~camera-type eye morphogenesis	5	18	27.7778	0.0325916
Up	APOE; PRKACA; PKD1; NFE2L1; RHBDF1;	GO:0061136~regulation of proteasomal protein catabolic process	5	18	27.7778	0.0325916
Up	AGT; TGFB1; SOX9; SOX8; SIX1;	GO:0090190~positive regulation of branching involved in ureteric bud morphogenesis	5	18	27.7778	0.0325916
Up	TGFB1; GBP1; MRAP; LRRC15; TMBIM1;	GO:1903077~negative regulation of protein localization to plasma membrane	5	18	27.7778	0.0325916
Up	THRA; CRHBP; GHSR; GHRL; RARG; PPARD; CGB7; RARA; NR1D1;	GO:0009755~hormone-mediated signaling pathway	9	47	19.1489	0.0327491
Up	SEC16A; GRIA1; CSNK1D; CTSC; NAPA; COL7A1; CNIH2; CNIH3; TRAPPC9; CTSZ; PPP6R1;	GO:0048208~COPII vesicle coating	11	63	17.4603	0.0328499
Up	TMEM120B; P2RX6; CLDN3; GCHFR; PCBD1; SQSTM1; TRADD; FGFRL1; TMEM120A; PCBD2; MCCC2;	GO:0051291~protein heterooligomerization	11	63	17.4603	0.0328499
Up	TPP1; WFS1; LMNA; SHC1; GSK3A; ATP6V0D1; CUL7; SYVN1; PARP16; TLN1;	GO:0036498~IRE1-mediated unfolded protein response	10	55	18.1818	0.0330811
Up	BCR; COL11A1; GATA2; FGF9; ALDH1A3; ITGA8; ABR; SIX1; CHRNA10; CELSR1;	GO:0042472~inner ear morphogenesis	10	55	18.1818	0.0330811
Up	RGS9; ICAM1; DRD4; ADORA2A; OXTR; ASIC1; PPP1R1B;	GO:0001975~response to amphetamine	7	32	21.875	0.0332244
Up	ANO9; TSPO; ANO4; ANO1; TTYH3; SLC26A1; ANO8;	GO:0006821~chloride transport	7	32	21.875	0.0332244
Up	PDPK1; PDGFB; FGF1; SRC; IL18; NTRK3; MLST8;	GO:0032148~activation of protein kinase B activity	7	32	21.875	0.0332244
Up	MYO1C; CD3EAP; POLR1A; TAF1C; KAT2A; WBP2; MYBBP1A;	GO:0045815~positive regulation of gene expression, epigenetic	7	32	21.875	0.0332244
Up	CDK2AP2; RASSF7; ATAT1; PHLDB1; BICD1; CAMSAP3; GSK3A;	GO:0070507~regulation of microtubule cytoskeleton organization	7	32	21.875	0.0332244
Up	EIF4G1; MEPCE; RPTOR; ADAMTS1; ANXA1; CCND3; CCND1;	GO:1900087~positive regulation of G1/S transition of mitotic cell cycle	7	32	21.875	0.0332244
Up	DNASE2; RECQL5; NT5E; DNASE1L1; MAP1S; DNASE1L2;	GO:0006259~DNA metabolic process	6	25	24	0.0338926
Up	GNB3; IGFBP3; FOXK1; NFE2L1; PDK2; C1QTNF1;	GO:0010906~regulation of glucose metabolic process	6	25	24	0.0338926
Up	TGFB1; GSN; LYN; SOX10; SHH; HDAC10;	GO:0014003~oligodendrocyte development	6	25	24	0.0338926
Up	FGF9; NOTCH1; TBX2; ZFPM2; GATA6; HEY2;	GO:0060045~positive regulation of cardiac muscle cell proliferation	6	25	24	0.0338926
Up	TGFB1; SRC; LIF; DTX3L; CARD10; GLIS2;	GO:1900182~positive regulation of protein localization to nucleus	6	25	24	0.0338926
Up	SLC5A10; SLC2A10; PPARD; SLC5A9; SLC2A11; SLC2A6;	GO:1904659~glucose transmembrane transport	6	25	24	0.0338926
Up	PRF1; CD81; DOCK8; DOCK2;	GO:0001771~immunological synapse formation	4	12	33.3333	0.0341434
Up	RAB3A; MYH9; AHNAK2; MYOF;	GO:0001778~plasma membrane repair	4	12	33.3333	0.0341434
Up	SOX18; ACVRL1; PTPN14; FOXC2;	GO:0001946~lymphangiogenesis	4	12	33.3333	0.0341434
Up	IL6; IL6R; EDN3; ZNF580;	GO:0002690~positive regulation of leukocyte chemotaxis	4	12	33.3333	0.0341434
Up	ARHGAP42; ADORA1; NTSR1; TRPV1;	GO:0003085~negative regulation of systemic arterial blood pressure	4	12	33.3333	0.0341434
Up	DGKQ; PDK2; NLN; GNMT;	GO:0006111~regulation of gluconeogenesis	4	12	33.3333	0.0341434
Up	EDN1; SLC9A1; PDK2; RHCG;	GO:0006885~regulation of pH	4	12	33.3333	0.0341434
Up	GAL3ST3; GAL3ST4; MAN1B1; NAGA;	GO:0009311~oligosaccharide metabolic process	4	12	33.3333	0.0341434
Up	APOBEC3F; APOBEC3D; APOBEC3G; APOBEC3C;	GO:0009972~cytidine deamination	4	12	33.3333	0.0341434
Up	SRC; SLC9A1; SERPINF1; ASIC1;	GO:0010447~response to acidic pH	4	12	33.3333	0.0341434
Up	APOBEC3G; APOBEC3F; APOBEC3C; APOBEC3D;	GO:0016554~cytidine to uridine editing	4	12	33.3333	0.0341434
Up	RPS6KA4; PRKCD; MAP3K12; NEK11;	GO:0016572~histone phosphorylation	4	12	33.3333	0.0341434
Up	BGN; CSPG4; CHST14; CHST12;	GO:0030208~dermatan sulfate biosynthetic process	4	12	33.3333	0.0341434
Up	GBA; SLC35C1; B3GALT1; GBGT1;	GO:0030259~lipid glycosylation	4	12	33.3333	0.0341434
Up	ZBTB7B; TGFB1; SREBF1; BCL6;	GO:0031065~positive regulation of histone deacetylation	4	12	33.3333	0.0341434
Up	MYC; SMG6; UPF1; YLPM1;	GO:0032204~regulation of telomere maintenance	4	12	33.3333	0.0341434
Up	ADORA2A; OXTR; HAP1; NLGN2;	GO:0032230~positive regulation of synaptic transmission, GABAergic	4	12	33.3333	0.0341434
Up	IRF3; TMEM173; IRF7; TRIM56;	GO:0032479~regulation of type I interferon production	4	12	33.3333	0.0341434
Up	TLR4; IRF3; MAVS; IRF7;	GO:0032727~positive regulation of interferon-alpha production	4	12	33.3333	0.0341434
Up	ZFP36; IFITM3; TRIM14; TRIM11;	GO:0032897~negative regulation of viral transcription	4	12	33.3333	0.0341434
Up	NRP2; FLT1; FOXC1; VEGFB;	GO:0038084~vascular endothelial growth factor signaling pathway	4	12	33.3333	0.0341434
Up	CXCL8; CXCL6; PRKCD; IL18;	GO:0042119~neutrophil activation	4	12	33.3333	0.0341434
Up	SOCS3; NF2; CAV1; SH2B3;	GO:0042532~negative regulation of tyrosine phosphorylation of STAT protein	4	12	33.3333	0.0341434
Up	TNFRSF11B; ALAD; SERPINF1; CDKN1A;	GO:0046685~response to arsenic-containing substance	4	12	33.3333	0.0341434
Up	FASN; HSD17B8; GCDH; PPT2;	GO:0046949~fatty-acyl-CoA biosynthetic process	4	12	33.3333	0.0341434
Up	HPN; MST1; BCAR1; SIRT2;	GO:0048012~hepatocyte growth factor receptor signaling pathway	4	12	33.3333	0.0341434
Up	IQSEC1; HAS2; HBEGF; EPB41L4B;	GO:0051549~positive regulation of keratinocyte migration	4	12	33.3333	0.0341434
Up	TCF21; PLOD3; SRF; MAPK3;	GO:0060425~lung morphogenesis	4	12	33.3333	0.0341434
Up	E2F8; SOCS3; PRDM1; LIF;	GO:0060707~trophoblast giant cell differentiation	4	12	33.3333	0.0341434
Up	ZC3HAV1; UPF1; KHSRP; MOV10;	GO:0061014~positive regulation of mRNA catabolic process	4	12	33.3333	0.0341434
Up	TCIRG1; STIM1; CNNM4; FAM20C;	GO:0070166~enamel mineralization	4	12	33.3333	0.0341434
Up	SLC9A1; NEUROD2; NSMF; ADSSL1;	GO:0071257~cellular response to electrical stimulus	4	12	33.3333	0.0341434
Up	SRC; PTK2B; HAS2; KLF2;	GO:0071498~cellular response to fluid shear stress	4	12	33.3333	0.0341434
Up	TBX18; ITGB4; SHH; IFT140;	GO:0072001~renal system development	4	12	33.3333	0.0341434
Up	DLG4; RELN; NETO1; SCRIB;	GO:0097120~receptor localization to synapse	4	12	33.3333	0.0341434
Up	KCNE1; KCNJ5; KCNE4; KCND3;	GO:0098915~membrane repolarization during ventricular cardiac muscle cell action potential	4	12	33.3333	0.0341434
Up	FBLN1; WAS; FRMD5; CCDC125;	GO:2000146~negative regulation of cell motility	4	12	33.3333	0.0341434
Up	COL3A1; STAT3; CX3CL1; GPR173;	GO:2001223~negative regulation of neuron migration	4	12	33.3333	0.0341434
Up	TNFRSF11B; IKBKB; TNFSF12; ACTN4; TNFRSF1A; PSMB8; CD40LG; PSMB10; RELA; PTK2B; TRADD; TNFRSF25; TNFRSF13C; MAP3K14; CDIP1; TNFRSF12A; TNFRSF18;	GO:0033209~tumor necrosis factor-mediated signaling pathway	17	115	14.7826	0.0346818
Up	SNAI2; TGFB1; NOTCH1; SOX9; TGFB2; CUL7; AKNA; LOXL2;	GO:0001837~epithelial to mesenchymal transition	8	40	20	0.0353417
Up	KDM6B; SCT; RARA; SRF; SRD5A1; NF2; PLXNA3; RELN; KCNA1; PTPRS; NR4A3;	GO:0021766~hippocampus development	11	64	17.1875	0.0358147
Up	DYNLRB1; KIF13B; STARD9; KIF1C; DNAH1; KIF28P; KIFC2; KIFC3; DNHD1; KIF1A; DNAH5; KIF26B; KIF7;	GO:0007018~microtubule-based movement	13	81	16.0494	0.0365544
Up	DAPK3; BRD4; SS18L1; ZBTB7A; CBX6; CBX7; SMARCA4; HIST1H3A; RELA; BRD3; BCORL1; CDAN1; L3MBTL2; HDAC10; TCF7L1; HMG20B; PADI1; L3MBTL1; TAF6;	GO:0006325~chromatin organization	19	134	14.1791	0.0370411
Up	TSC22D2; KCNMA1; PTK2B; LRRC8A; TSC22D4;	GO:0006970~response to osmotic stress	5	19	26.3158	0.038539
Up	MYH9; MYO1E; MYO9B; WAS; TIGD5;	GO:0030048~actin filament-based movement	5	19	26.3158	0.038539
Up	TGFB1; PSEN2; RELA; SPPL2B; HM13;	GO:0031293~membrane protein intracellular domain proteolysis	5	19	26.3158	0.038539
Up	TLR4; TLR3; IL6; IL6R; ADORA2B;	GO:0032722~positive regulation of chemokine production	5	19	26.3158	0.038539
Up	SRC; PRKACA; HDAC4; CAMK1; UBASH3B;	GO:0043393~regulation of protein binding	5	19	26.3158	0.038539
Up	COL4A1; GJA1; FLT1; LOX; CYP1B1;	GO:0048514~blood vessel morphogenesis	5	19	26.3158	0.038539
Up	NOTCH1; ZFPM1; IGSF22; OBSL1; MYBPC2;	GO:0055008~cardiac muscle tissue morphogenesis	5	19	26.3158	0.038539
Up	MEN1; EDN1; SRC; CAV1; GPER1;	GO:0071375~cellular response to peptide hormone stimulus	5	19	26.3158	0.038539
Up	FLOT1; CAPN2; IL4R; EHD2; SCGB3A1;	GO:1901741~positive regulation of myoblast fusion	5	19	26.3158	0.038539
Up	RHOD; DAPK3; TGFB1; ARHGDIA; PTK2B;	GO:2000249~regulation of actin cytoskeleton reorganization	5	19	26.3158	0.038539
Up	ACOX3; PEX10; MPV17; CRAT; ECH1; PEX6; ACOX1; TYSND1; DHRS4; DECR2; PIPOX;	GO:0006625~protein targeting to peroxisome	11	65	16.9231	0.0389622
Up	FBLL1; PLPP4; SLC25A34; BCOR; CCDC24; ARHGDIG;	GO:0001835~blastocyst hatching	6	26	23.0769	0.0389847
Up	CSF1; EPHA1; CX3CL1; DAG1; PTK2B; NINJ1;	GO:0001954~positive regulation of cell-matrix adhesion	6	26	23.0769	0.0389847
Up	MAVS; TMEM173; APOBEC3F; DTX3L; APOBEC3G; IL23A;	GO:0002230~positive regulation of defense response to virus by host	6	26	23.0769	0.0389847
Up	CYP2D6; CYP2A7; CYP2W1; CYP2A6; CYP2D7; CYP2G1P;	GO:0006082~organic acid metabolic process	6	26	23.0769	0.0389847
Up	NPY; GAL; NPY1R; ADM2; NPW; MCHR1;	GO:0007631~feeding behavior	6	26	23.0769	0.0389847
Up	BGN; CSPG4; CHPF; XYLT2; CHST12; CHST7;	GO:0030206~chondroitin sulfate biosynthetic process	6	26	23.0769	0.0389847
Up	SNAI2; MC1R; EN1; SZT2; BLOC1S3; LYST;	GO:0043473~pigmentation	6	26	23.0769	0.0389847
Up	PLXNA3; SEMA6A; SEMA3B; SEMA4B; SEMA4F; SEMA4G;	GO:0048843~negative regulation of axon extension involved in axon guidance	6	26	23.0769	0.0389847
Up	SMAD6; PRDM1; VEGFB; DNM2; MEGF8; PLXND1;	GO:0060976~coronary vasculature development	6	26	23.0769	0.0389847
Up	IL1B; CALB1; EGR2; CASP1; MAPK3; MAPK12;	GO:0071310~cellular response to organic substance	6	26	23.0769	0.0389847
Up	NOL3; CDKN1A; CASP4; BAX; HIPK2; DIABLO;	GO:0097193~intrinsic apoptotic signaling pathway	6	26	23.0769	0.0389847
Up	SLC22A5; SCN1A; SCNN1B; SCNN1G; SCNN1D; ASIC1; SCN9A; SLC5A9; SLC34A3; SLC4A11; SLC38A4; SLC38A10; SLC38A7;	GO:0006814~sodium ion transport	13	82	15.8537	0.0393655
Up	KDM6B; EDN1; COL4A2; ALAD; GCLM; UCP3; HSF1; PPARD;	GO:0014823~response to activity	8	41	19.5122	0.0393834
Up	CA12; CA1; CA3; SLC4A3; CYB5R2; SLC4A11; SLC26A10; SLC26A1;	GO:0015701~bicarbonate transport	8	41	19.5122	0.0393834
Up	CTNND1; SRC; PVR; DSP; CDH5; CDH6; NECTIN2; NUMBL;	GO:0034332~adherens junction organization	8	41	19.5122	0.0393834
Up	DGAT1; CYP2D6; AKR1C3; ALDH1A3; CYP1B1; RETSAT; PLB1; RDH10;	GO:0042572~retinol metabolic process	8	41	19.5122	0.0393834
Up	VGF; XYLB; COX7A1; AVPR1A; GIPR; PPARD; ACOX1; MCHR1; ACO2;	GO:0006091~generation of precursor metabolites and energy	9	49	18.3673	0.0399516
Up	NUPR1; STAT3; LEPR; FOXK1; EIF4G1; CPTP; SIRT2; RUBCN; WDR6;	GO:0010507~negative regulation of autophagy	9	49	18.3673	0.0399516
Up	FOXC1; HEG1; TMEM204;	GO:0001945~lymph vessel development	3	7	42.8571	0.0400601
Up	HLA-E; HLA-A; HLA-C;	GO:0002476~antigen processing and presentation of endogenous peptide antigen via MHC class Ib	3	7	42.8571	0.0400601
Up	HLA-E; HLA-A; HLA-C;	GO:0002486~antigen processing and presentation of endogenous peptide antigen via MHC class I via ER pathway, TAP-independent	3	7	42.8571	0.0400601
Up	HPX; IL4R; CLCF1;	GO:0002639~positive regulation of immunoglobulin production	3	7	42.8571	0.0400601
Up	HMOX1; ADORA1; ADTRP;	GO:0002686~negative regulation of leukocyte migration	3	7	42.8571	0.0400601
Up	SMAD6; EFNA1; TWIST1;	GO:0003183~mitral valve morphogenesis	3	7	42.8571	0.0400601
Up	NOTCH1; CCM2L; HEG1;	GO:0003209~cardiac atrium morphogenesis	3	7	42.8571	0.0400601
Up	TGFB1; TGFB3; TGFB2;	GO:0007435~salivary gland morphogenesis	3	7	42.8571	0.0400601
Up	TCF21; SRD5A1; WT1;	GO:0007530~sex determination	3	7	42.8571	0.0400601
Up	BAX; BOK; DIABLO;	GO:0008635~activation of cysteine-type endopeptidase activity involved in apoptotic process by cytochrome c	3	7	42.8571	0.0400601
Up	CYP2D6; CYP2A6; CYP2A7;	GO:0009804~coumarin metabolic process	3	7	42.8571	0.0400601
Up	AGT; IL23A; IL6R;	GO:0010536~positive regulation of activation of Janus kinase activity	3	7	42.8571	0.0400601
Up	ARHGAP4; CYGB; HAS1;	GO:0010764~negative regulation of fibroblast migration	3	7	42.8571	0.0400601
Up	ADORA2A; NTSR1; AVPR1A;	GO:0014049~positive regulation of glutamate secretion	3	7	42.8571	0.0400601
Up	PLAU; ITGB3; PLAT;	GO:0014909~smooth muscle cell migration	3	7	42.8571	0.0400601
Up	GJA1; GJB2; GJD3;	GO:0016264~gap junction assembly	3	7	42.8571	0.0400601
Up	RXRA; DAG1; HIPK2;	GO:0019048~modulation by virus of host morphology or physiology	3	7	42.8571	0.0400601
Up	SREBF1; CAV1; NFE2L1;	GO:0019217~regulation of fatty acid metabolic process	3	7	42.8571	0.0400601
Up	GLI2; RELN; VLDLR;	GO:0021517~ventral spinal cord development	3	7	42.8571	0.0400601
Up	IL11; CDKN2B; ZFPM1;	GO:0030219~megakaryocyte differentiation	3	7	42.8571	0.0400601
Up	ETS1; PML; HIPK2;	GO:0030578~PML body organization	3	7	42.8571	0.0400601
Up	ANXA1; ANXA2; AKT2;	GO:0031340~positive regulation of vesicle fusion	3	7	42.8571	0.0400601
Up	RAB3A; VAMP1; GRIK5;	GO:0031630~regulation of synaptic vesicle fusion to presynaptic active zone membrane	3	7	42.8571	0.0400601
Up	IL1B; EDN1; P2RX4;	GO:0032308~positive regulation of prostaglandin secretion	3	7	42.8571	0.0400601
Up	TSPO; LRP1; APOE;	GO:0032374~regulation of cholesterol transport	3	7	42.8571	0.0400601
Up	TWF2; CDHR2; CDHR5;	GO:0032532~regulation of microvillus length	3	7	42.8571	0.0400601
Up	SOX9; SOX10; FOXC1;	GO:0032808~lacrimal gland development	3	7	42.8571	0.0400601
Up	HLA-E; IL18; IL23A;	GO:0032819~positive regulation of natural killer cell proliferation	3	7	42.8571	0.0400601
Up	FLOT1; TIRAP; CAV1;	GO:0034141~positive regulation of toll-like receptor 3 signaling pathway	3	7	42.8571	0.0400601
Up	CCL2; PRKCA; PRKCD;	GO:0034351~negative regulation of glial cell apoptotic process	3	7	42.8571	0.0400601
Up	PDGFB; ALOX5; IL18;	GO:0035655~interleukin-18-mediated signaling pathway	3	7	42.8571	0.0400601
Up	CEACAM1; ITPKB; NR4A3;	GO:0035726~common myeloid progenitor cell proliferation	3	7	42.8571	0.0400601
Up	RAB11B; PTPRN; RAB11FIP5;	GO:0035773~insulin secretion involved in cellular response to glucose stimulus	3	7	42.8571	0.0400601
Up	SQSTM1; WDR81; MAP1LC3C;	GO:0035973~aggrephagy	3	7	42.8571	0.0400601
Up	MT2A; GSK3A; SH2B3;	GO:0036016~cellular response to interleukin-3	3	7	42.8571	0.0400601
Up	ANXA2; LRRK1; SRC;	GO:0036035~osteoclast development	3	7	42.8571	0.0400601
Up	BCL3; GHSR; GHRL;	GO:0042536~negative regulation of tumor necrosis factor biosynthetic process	3	7	42.8571	0.0400601
Up	PCBD1; BAX; TICAM1;	GO:0043496~regulation of protein homodimerization activity	3	7	42.8571	0.0400601
Up	CCDC154; COL1A1; TCIRG1;	GO:0044691~tooth eruption	3	7	42.8571	0.0400601
Up	TLR4; IRF1; RELA;	GO:0045084~positive regulation of interleukin-12 biosynthetic process	3	7	42.8571	0.0400601
Up	AGRN; NRCAM; SPTBN4;	GO:0045162~clustering of voltage-gated sodium channels	3	7	42.8571	0.0400601
Up	RARA; IL4R; IL18;	GO:0045630~positive regulation of T-helper 2 cell differentiation	3	7	42.8571	0.0400601
Up	JAK3; HES1; DOT1L;	GO:0046425~regulation of receptor signaling pathway via JAK-STAT	3	7	42.8571	0.0400601
Up	EDN1; NMB; EDN3;	GO:0046887~positive regulation of hormone secretion	3	7	42.8571	0.0400601
Up	IL1B; SCT; ADORA1;	GO:0050996~positive regulation of lipid catabolic process	3	7	42.8571	0.0400601
Up	ACTN4; ACTN1; SP100;	GO:0051271~negative regulation of cellular component movement	3	7	42.8571	0.0400601
Up	NTRK3; TMEM108; CYFIP2;	GO:0051388~positive regulation of neurotrophin TRK receptor signaling pathway	3	7	42.8571	0.0400601
Up	FURIN; PSMB8; ATP13A2;	GO:0052548~regulation of endopeptidase activity	3	7	42.8571	0.0400601
Up	ADORA2B; ADORA1; KCNMA1;	GO:0060087~relaxation of vascular smooth muscle	3	7	42.8571	0.0400601
Up	LDOC1; EDN1; OXTR;	GO:0060137~maternal process involved in parturition	3	7	42.8571	0.0400601
Up	PKD1; SHH; RCN3;	GO:0060428~lung epithelium development	3	7	42.8571	0.0400601
Up	SNAI2; RARA; RARG;	GO:0060429~epithelium development	3	7	42.8571	0.0400601
Up	SOX18; NOTCH1; ANXA2;	GO:0060956~endocardial cell differentiation	3	7	42.8571	0.0400601
Up	EFNA1; NGEF; NLGN3;	GO:0061002~negative regulation of dendritic spine morphogenesis	3	7	42.8571	0.0400601
Up	CSF1; CLU; CX3CL1;	GO:0061518~microglial cell proliferation	3	7	42.8571	0.0400601
Up	BAG3; SYNPO2; STUB1;	GO:0061684~chaperone-mediated autophagy	3	7	42.8571	0.0400601
Up	KCNA1; RYR3; SLC41A1;	GO:0071286~cellular response to magnesium ion	3	7	42.8571	0.0400601
Up	TSPO; AQP5; MYLK;	GO:0071476~cellular hypotonic response	3	7	42.8571	0.0400601
Up	ELK1; TNC; IER2;	GO:0071774~response to fibroblast growth factor	3	7	42.8571	0.0400601
Up	RAB7A; TMEM175; RAB20;	GO:0090385~phagosome-lysosome fusion	3	7	42.8571	0.0400601
Up	GBA; HPN; ANXA2;	GO:0097066~response to thyroid hormone	3	7	42.8571	0.0400601
Up	NTSR1; NLGN2; IGSF9B;	GO:0097151~positive regulation of inhibitory postsynaptic potential	3	7	42.8571	0.0400601
Up	GRIN2D; GRIN2B; GRIN2C;	GO:0097553~calcium ion transmembrane import into cytosol	3	7	42.8571	0.0400601
Up	CACNG8; CACNG3; CACNG5;	GO:0099590~neurotransmitter receptor internalization	3	7	42.8571	0.0400601
Up	LRP4; LRP1; ABCA7;	GO:0150094~amyloid-beta clearance by cellular catabolic process	3	7	42.8571	0.0400601
Up	APOE; LRP1; ABCA7;	GO:1900223~positive regulation of amyloid-beta clearance	3	7	42.8571	0.0400601
Up	AHNAK; CACNB1; CACNB3;	GO:1901385~regulation of voltage-gated calcium channel activity	3	7	42.8571	0.0400601
Up	IKBKB; IL1B; TNFRSF1A;	GO:1903140~regulation of establishment of endothelial barrier	3	7	42.8571	0.0400601
Up	CFH; IL11; TGFB2;	GO:1903659~regulation of complement-dependent cytotoxicity	3	7	42.8571	0.0400601
Up	NR1D1; GRN; CX3CL1;	GO:1903979~negative regulation of microglial cell activation	3	7	42.8571	0.0400601
Up	BICD1; MARK4; CEP250;	GO:1904781~positive regulation of protein localization to centrosome	3	7	42.8571	0.0400601
Up	SRC; RREB1; CORO1B;	GO:2000394~positive regulation of lamellipodium morphogenesis	3	7	42.8571	0.0400601
Up	SSC5D; MAPKBP1; ANXA1;	GO:2000483~negative regulation of interleukin-8 secretion	3	7	42.8571	0.0400601
Up	SRC; MAPK3; MAP2K2;	GO:2000641~regulation of early endosome to late endosome transport	3	7	42.8571	0.0400601
Up	GSN; FAS; PRR7;	GO:2001269~positive regulation of cysteine-type endopeptidase activity involved in apoptotic signaling pathway	3	7	42.8571	0.0400601
Up	GBA; CLU; CSNK1D; CSNK1E; GSK3A; RAD23A; KEAP1; SIRT2; NKD2; STUB1; DDA1; RNF144B;	GO:0032436~positive regulation of proteasomal ubiquitin-dependent protein catabolic process	12	74	16.2162	0.0409255
Up	CYP2D7; CYP26A1; CBR3; CYB5R3; EPHX1; CYP2D6; PTGS1; CYP1B1; BPHL; CYP2W1; MARC2; GSTO2; CYP2A7; CYP2A6; CYP2G1P;	GO:0006805~xenobiotic metabolic process	15	100	15	0.0411125
Up	ADORA1; TSHZ3; NLGN2; NLGN3;	GO:0002087~regulation of respiratory gaseous exchange by nervous system process	4	13	30.7692	0.0418987
Up	TPM1; MYL9; MYL5; KCNA1;	GO:0006937~regulation of muscle contraction	4	13	30.7692	0.0418987
Up	ZBTB7B; NF2; SHH; GRHL3;	GO:0007398~ectoderm development	4	13	30.7692	0.0418987
Up	WAS; GHSR; GHRL; ENAH;	GO:0008154~actin polymerization or depolymerization	4	13	30.7692	0.0418987
Up	ERCC2; MFAP4; MC1R; SCARA3;	GO:0009650~UV protection	4	13	30.7692	0.0418987
Up	CAV2; CAV1; PLEKHF1; SORT1;	GO:0016050~vesicle organization	4	13	30.7692	0.0418987
Up	EML2; CDH5; INPP5J; CLIP3;	GO:0031115~negative regulation of microtubule polymerization	4	13	30.7692	0.0418987
Up	SHC1; STAT3; STAT5A; JAK3;	GO:0035723~interleukin-15-mediated signaling pathway	4	13	30.7692	0.0418987
Up	CSF1; LIF; PRKCA; CASP8;	GO:0045651~positive regulation of macrophage differentiation	4	13	30.7692	0.0418987
Up	NUPR1; STAT3; HDAC4; SIRT6;	GO:0045820~negative regulation of glycolytic process	4	13	30.7692	0.0418987
Up	ACE; BACE1; UNC13A; PSEN2;	GO:0050435~amyloid-beta metabolic process	4	13	30.7692	0.0418987
Up	COL3A1; LYN; TGFB2; INPP5D;	GO:0050777~negative regulation of immune response	4	13	30.7692	0.0418987
Up	SCNN1B; SCNN1G; SCNN1D; GNG13;	GO:0050909~sensory perception of taste	4	13	30.7692	0.0418987
Up	SCN1A; CACNB3; BACE1; KCNA1;	GO:0050966~detection of mechanical stimulus involved in sensory perception of pain	4	13	30.7692	0.0418987
Up	SPTBN2; AVIL; GSN; SPTBN4;	GO:0051693~actin filament capping	4	13	30.7692	0.0418987
Up	SRF; HEY2; ADAMTS1; HEY1;	GO:0060347~heart trabecula formation	4	13	30.7692	0.0418987
Up	TGFB1; NF2; NTRK3; SLC7A11;	GO:0070306~lens fiber cell differentiation	4	13	30.7692	0.0418987
Up	PRKACA; SRD5A1; SLC9A1; SIRT2;	GO:0071872~cellular response to epinephrine stimulus	4	13	30.7692	0.0418987
Up	SIPA1L3; HES1; FBF1; FRMD4A;	GO:0090162~establishment of epithelial cell polarity	4	13	30.7692	0.0418987
Up	ADORA1; P2RY4; NCS1; CALB1;	GO:0099509~regulation of presynaptic cytosolic calcium ion concentration	4	13	30.7692	0.0418987
Up	APOE; CLU; HAP1; ABCA7;	GO:1902430~negative regulation of amyloid-beta formation	4	13	30.7692	0.0418987
Up	LHX2; HEY2; HEY1; ANKRD33;	GO:2000678~negative regulation of transcription regulatory region DNA binding	4	13	30.7692	0.0418987
Up	NOTCH1; SOX9; SHH; APC2; TBX18; TBX3; TBX2;	GO:0001708~cell fate specification	7	34	20.5882	0.0423095
Up	PRDM1; RARA; WT1; NANOS3; FANCC; BAX; MOV10L1;	GO:0007281~germ cell development	7	34	20.5882	0.0423095
Up	SRC; ITGA3; SOX9; TGFB2; RREB1; GLIPR2; DOCK5;	GO:0010634~positive regulation of epithelial cell migration	7	34	20.5882	0.0423095
Up	TCF21; HS6ST1; TGFB3; LIF; TNS3; CIC; SLC7A11;	GO:0048286~lung alveolus development	7	34	20.5882	0.0423095
Up	FAS; PML; BAX; CASP8; TRADD; DLC1; PIDD1; DIABLO; BOK; NOD1; CASP1; BID; CASP4;	GO:0006919~activation of cysteine-type endopeptidase activity involved in apoptotic process	13	83	15.6627	0.0423259
Up	ACADS; ABCD1; ECI1; CPT1A; PPARD; ECH1; CPT1C; ECHDC2;	GO:0006635~fatty acid beta-oxidation	8	42	19.0476	0.0437218
Up	RAB29; ICOSLG; CD44; WAS; ZAP70; ITK; CASP8; KIF13B;	GO:0042110~T cell activation	8	42	19.0476	0.0437218
Up	TNIK; MAP2K2; STK10; MINK1; STK25; MAP4K2; PAK6; MAP3K14; MAP2K3;	GO:0023014~signal transduction by protein phosphorylation	9	50	18	0.0439257
Up	ITGB3; CAMK1; SIX1; TRIM22; DZIP1L; ARHGDIG; CELSR3; B9D1; TRIM17;	GO:0032880~regulation of protein localization	9	50	18	0.0439257
Up	GIPC1; SYN1; ADORA2A; ADORA2B; P2RY4; BACE1; NCS1; SEPT5; VPS18;	GO:2000300~regulation of synaptic vesicle exocytosis	9	50	18	0.0439257
Up	WNT9A; LRP5; RARG; CSNK1E; FZD5; SHH; DVL3; PORCN; BCL9L; TCF7; TCF7L1; SFRP4;	GO:0060070~canonical Wnt signaling pathway	12	75	16	0.0441535
Up	TLR3; CLU; AZU1; C5AR1; CX3CL1; TRPV1;	GO:0001774~microglial cell activation	6	27	22.2222	0.0445373
Up	PPARD; LPCAT3; MBOAT1; SERINC5; MBOAT7; AGPAT3;	GO:0008654~phospholipid biosynthetic process	6	27	22.2222	0.0445373
Up	RAB3A; MYH9; DEF8; HPS6; BORCS5; PLEKHM1;	GO:0032418~lysosome localization	6	27	22.2222	0.0445373
Up	ICOSLG; CD22; ZAP70; HDAC4; CASP8; LAT2;	GO:0042113~B cell activation	6	27	22.2222	0.0445373
Up	AGT; PDGFB; THBS1; TSPO; CDKN1A; AKR1C3;	GO:2000379~positive regulation of reactive oxygen species metabolic process	6	27	22.2222	0.0445373
Up	PDGFB; GATA2; PKD1; HSF1; EPAS1;	GO:0001892~embryonic placenta development	5	20	25	0.0451054
Up	RAC2; DNM2; HDAC4; CARMIL2; TWF2;	GO:0010592~positive regulation of lamellipodium assembly	5	20	25	0.0451054
Up	EDN1; NAGLU; SIX1; TSHZ1; OSR1;	GO:0042474~middle ear morphogenesis	5	20	25	0.0451054
Up	EFNA1; NF2; CAV1; DAG1; CASC2;	GO:0043409~negative regulation of MAPK cascade	5	20	25	0.0451054
Up	LAMP1; HLA-E; PVR; VAV1; NECTIN2;	GO:0045954~positive regulation of natural killer cell mediated cytotoxicity	5	20	25	0.0451054
Up	BAG3; IL1B; PRKACA; EMD; CAMK1;	GO:0046827~positive regulation of protein export from nucleus	5	20	25	0.0451054
Up	SRC; HAP1; BCAR1; ZFYVE27; SORT1;	GO:0048011~neurotrophin TRK receptor signaling pathway	5	20	25	0.0451054
Up	IL1B; SPR; DNM2; CAV1; CYGB;	GO:0050999~regulation of nitric-oxide synthase activity	5	20	25	0.0451054
Up	TLR4; TLR3; ITPK1; TICAM1; LY96;	GO:0070266~necroptotic process	5	20	25	0.0451054
Up	PER1; HDAC4; SIRT2; HDAC7; SIRT6;	GO:0070932~histone H3 deacetylation	5	20	25	0.0451054
Up	NPY; COL3A1; SRD5A1; FLNA; LHX2; BAX; LRP1; PTPRS; ARHGAP11B; TRAPPC9; TACC1;	GO:0021987~cerebral cortex development	11	67	16.4179	0.0458232
Up	SPTBN2; PLIN3; RAB11FIP3; AP1G2; TSC2; VAMP2; MLC1; ZFYVE27; SPTBN4; FMN2; MAPK8IP3; ARF3; VPS39; SYT6; KIF1C; SYT10; KIF1A; SYT12; AP1B1;	GO:0016192~vesicle-mediated transport	19	138	13.7681	0.0462404
Up	SLC6A9; SLC38A5; SLC38A10; SLC38A7; SLC7A11; SLC7A5; SLC38A4;	GO:0003333~amino acid transmembrane transport	7	35	20	0.0473992
Up	CHRNA1; ANO1; PIEZO1; MCOLN1; P2RX4; PANX2; P2RX6;	GO:0006812~cation transport	7	35	20	0.0473992
Up	SS18L1; RELN; SYNGAP1; GHRL; MAP1S; MAP1A; NTN3;	GO:0016358~dendrite development	7	35	20	0.0473992
Up	SPRY1; ITGA1; DAB2IP; HBEGF; ZFYVE28; EPS15L1; EPN1;	GO:0042059~negative regulation of epidermal growth factor receptor signaling pathway	7	35	20	0.0473992
Up	DKK1; EDN1; FZD5; PTK2B; MAP3K11; DAB2IP; DVL3;	GO:0043507~positive regulation of JUN kinase activity	7	35	20	0.0473992
Up	DSCAM; LRP4; SLC11A2; VLDLR; MINK1; CELSR2; DCDC2;	GO:0048813~dendrite morphogenesis	7	35	20	0.0473992
Up	MAP3K14; STK10; STK25; TNIK; MAP2K2; MAP4K2; MINK1; MAP2K3; PAK6;	GO:0031098~stress-activated protein kinase signaling cascade	9	51	17.6471	0.0481557
Up	STK25; COL1A1; CRYAB; MT-ND6; HMOX1; FOSL1; CAPN2; PTK2B; NR4A3;	GO:0042542~response to hydrogen peroxide	9	51	17.6471	0.0481557
Up	PPP6R2; B3GAT3; IGFBP3; RCAN1; DMPK; ANKLE2; PPP1R16A; PPP6R1;	GO:0043666~regulation of phosphoprotein phosphatase activity	8	43	18.6047	0.0483633
Up	FAM83G; SMAD9; SMAD6; SKI; EGR1; MAPK3; ACVRL1; RUNX2; SMAD1; HFE; GDF6; MEGF8; BMP8A;	GO:0030509~BMP signaling pathway	13	85	15.2941	0.0487074
Up	PDGFB; LYN; SRC; FLT1; EPHA1; EPHA2; TYK2; AXL; KDR; MAP2K2; ZAP70; MAP2K3; JAK3; RELN; PRKCD; PTK2B; NTRK3;	GO:0018108~peptidyl-tyrosine phosphorylation	17	121	14.0496	0.049629

## Sheet: NPCs_I871T_vs_NPCs_D868D
DGE	Genes	Process~name	num_of_Genes	gene_group	percentage%	P-value
Down	ZNF233; ZNF891; ZNF487; ZNF879; CHD2; ZNF197; CLOCK; ZSCAN9; ZNF264; ZBTB43; HBP1; TBX19; SHOX2; ZNF432; ZBTB11; SOD2; ZFY; NR3C2; RHOXF2B; ZNF286B; ZNF823; ZNF12; ZNF14; ZNF17; ZNF182; ZNF23; ZNF25; ZNF28; ZNF30; TAL1; HIVEP2; FOXN2; MLLT3; ZNF165; ZNF83; MNAT1; ZNF143; ZC3H6; POU6F2; IRF9; CREB5; ZNF92; ZNF91; ZNF415; ZNF816; ZNF155; ZNF211; HDAC1; HNF4G; ZNF266; ZNF267; ZNF234; ZNF235; ELF2; Z…	GO:0006357~regulation of transcription by RNA polymerase II	211	1160	18.1897	0
Down	NBAS; BBIP1; GPR89A; LIN7A; CEP290; SCAMP1; BET1; CETN3; SNAP91; GPR89B; RAB38; ANK2; TAP1; SPIRE1; MTM1; MVP; ACAP1; SLC15A2; BBS9; UNC50; MTX3; STXBP5; DENND4C; AP1AR; AFTPH; MON2; CCDC91; CADPS2; BBS7; UEVLD; VPS8; NECAP1; EXOC6; DTX3L; SFT2D1; SCFD1; ATG4C; C5orf30; SEC22A; VPS50; LYST; EIF5A2; NACA2; AP5M1; SNX25; AKTIP; PLEKHF2; LIN7B; GOPC; LIN7C; EXOC1; VPS54; HOOK1; CADPS; SNX7; COG5; KL…	GO:0015031~protein transport	64	311	20.5788	4.76729e-06
Down	ATM; BRDT; SPDYA; UBR2; TAF1L; MEIOB; SYCP2; AGO4; DDX4; MLH3; MAEL;	GO:0007140~male meiotic nuclear division	11	25	44	0.000394797
Down	CCDC66; BBIP1; CEP290; OFD1; TMEM67; CEP162; TTBK2; NPHP3; KIF27; BBS7; IFT20; SPAG16; AHI1; NME8; IQUB; DNAAF1; BBS1; PIBF1; RPGR; RAB8B; C5orf30; IFT74; CFAP53; SCLT1; BBS2; ARL6; CEP126; INTU; SSX2IP; KIF3A; SNX10; CBY3; BBS9; WDR19; IFT80; TBC1D32; CDC14C; TEKT1; CDC14A;	GO:0060271~cilium assembly	39	193	20.2073	0.000420342
Down	MYO9A; OPA1; LRAT; CRYBA1; CRYGD; GNAT2; PDC; CDH3; PAX6; GABRR2; RGR; GLRB; RABGGTB; POU6F2; NDP; CRYZ; CACNB2; RPE65; IMPG1; BBS9; SLC4A10; DRAM2; CYP4V2; RIMS1; BBS7; BBS1; BBS10; RPGR; DNAJC19; BBS2; ARL6; CLIC5; VSX1; SPATA7; HSF4; GUCA1B; OCLM; CRYGS; CRYBB2; PDE6C; CRYBG3;	GO:0007601~visual perception	41	208	19.7115	0.000471493
Down	TAS2R43; TAS2R31; TAS2R46; TAS2R30; TAS2R19; TAS2R50; RTP4; TAS2R14; TAS2R5; TAS2R4; TAS2R3; GNAT2; TAS2R20;	GO:0001580~detection of chemical stimulus involved in sensory perception of bitter taste	13	41	31.7073	0.00149803
Down	PCDH17; PCDH8; DSC2; IGSF11; DCHS2; AMIGO1; FAT3; CDHR1; PCDH15; PCDH11X; PCDH11Y; PCDHAC1; NECTIN3; PCDHA4; PCDHGB5; PCDHGA8; PCDHA9; PCDHA5; PCDHA3; PCDHA2; PCDHA13; PCDHA11; PCDHA10; ROBO3; MYOT; EMB; CDH18; CDHR3; CDH3; CDH10; CDH8; CDH9;	GO:0007156~homophilic cell adhesion via plasma membrane adhesion molecules	32	167	19.1617	0.00270656
Down	RGPD3; MYO9A; RGPD8; ADGRB3; RGS20; RASGRP1; JUN; RGPD1; RGPD2; RASA1; S1PR1; RGS2; ARHGAP25; RGS6; F2RL1; AFDN; ARHGAP8; RGS1; BNIP2; ACAP1; ARHGEF6; RASA2; DOCK11; LRRK2; STXBP5; ARHGAP21; USP17L2; RAB11FIP2; RGPD4; RANBP3L; RASGRP3; TIAM2; ARHGAP12; ELMOD2; TAGAP; ELMOD1; TBC1D19; RAPGEF6; NPRL2; ARAP2; ELMOD3; AGAP4; RGPD5; ARFGAP3; PLCB1; RGS17; RASAL2; TBC1D30; SNX13; F11R; ARFGEF1; XCL1; X…	GO:0043547~positive regulation of GTPase activity	53	324	16.358	0.00335846
Down	DLL1; RPE65; MAN2A1; PROX1; NECTIN3;	GO:0060042~retina morphogenesis in camera-type eye	5	7	71.4286	0.00363889
Down	DLL1; FGF10; CFC1; ACVR2A; NKX3-2; RIPPLY2; NPHP3; BBS7; MMP21; DYNC2LI1; IFT74; CFAP53; TBC1D32; ARL6; DNAI1;	GO:0007368~determination of left/right symmetry	15	59	25.4237	0.00414297
Down	VGLL3; PHF20L1; ARNTL; CLOCK; MITF; ZNF780A; SUPT3H; TCEA3; SNAPC5; ZRANB2; ZNF806; IRF2; RORA; DDIT3; SLC26A3; ATRX; ZNF137P; POU6F2; SSBP2; TMF1; RLF; ITGB3BP; ZNF268; NR1D2; MTERF2; ZNF585B; BRDT; KRBOX4; SPTY2D1; ZNF773; ZBED9; PTF1A; ZNF571; DENND4A; ZNF761; TRIM22; IGSF1; L3MBTL4; ZNF527; SNIP1; ZSCAN18; RNF141; ARNTL2; APBB2; HDAC10; ZNF274; L3MBTL3; FOXN4; OR7D2; MTERF1; SCAND2P; BLZF1; T…	GO:0006355~regulation of transcription, DNA-templated	77	521	14.7793	0.0053336
Down	PRKAB2; HBP1; GADD45A; DDIT3; PPM1A; CDKN2C; PRKAA2; ATM; ILK; RRAGB; BRINP3; STRADA; JMY; SLC38A9; UHMK1; KAT2B; APBB2; CGRRF1; BRINP2; CAB39L; RRAGD; LAMTOR3; RNF112; ING4; WHAMMP3; WHAMM;	GO:0007050~cell cycle arrest	26	134	19.403	0.00555074
Down	DRAM2; BBS12; NPHP3; LCA5; BBS1; BBS10; MDM1; CDHR1; PCDH15; BBS2; SPATA7;	GO:0045494~photoreceptor cell maintenance	11	38	28.9474	0.00596711
Down	RGPD5; RGPD3; RGPD8; RGPD2; RGPD1; KPNA5; RGPD4;	GO:0006607~NLS-bearing protein import into nucleus	7	17	41.1765	0.00600625
Down	PIGN; PIGA; PIGF; PIGH; PIGZ; PIGB; PIGV;	GO:0016254~preassembly of GPI anchor in ER membrane	7	17	41.1765	0.00600625
Down	UFL1; UFM1; CDK5RAP3; UBA5;	GO:0071569~protein ufmylation	4	5	80	0.00723131
Down	PIGA; PIGF; MPPE1; PIGZ; PIGB; PIGV; PIGH; PIGN;	GO:0006506~GPI anchor biosynthetic process	8	23	34.7826	0.00759263
Down	BTN3A1; ISG15; F2RL1; BTN3A2; VTCN1;	GO:0072643~interferon-gamma secretion	5	9	55.5556	0.00781108
Down	USP8; ATXN3; YOD1; USP17L2; USP33; CYLD; USP50; STAMBPL1; OTUD7A;	GO:0070536~protein K63-linked deubiquitination	9	29	31.0345	0.00862448
Down	ATM; FIG4; PIKFYVE; PIK3C2A; PIK3CA; PIK3CD;	GO:0036092~phosphatidylinositol-3-phosphate biosynthetic process	6	14	42.8571	0.00932153
Down	OPRM1; GRIA2; GRIA3; GRIA4; GRIN2A; DLG2; NLGN1; LRRC7; PPARGC1A;	GO:2000310~regulation of NMDA receptor activity	9	30	30	0.0102755
Down	HMGCL; AUH; MCCC1; HMGCLL1;	GO:0006552~leucine catabolic process	4	6	66.6667	0.0111423
Down	DDX58; SERINC3; SERINC5; IFIH1;	GO:0009597~detection of virus	4	6	66.6667	0.0111423
Down	CLASP2; FGFR1OP; CEP350; CEP57; GCC2; SAXO2;	GO:0034453~microtubule anchoring	6	15	40	0.0120068
Down	TRDMT1; TRMT11; TRMT10A; NSUN6; TRMT12; THUMPD2; TYW3; MTO1; TRMT13;	GO:0030488~tRNA methylation	9	31	29.0323	0.0121531
Down	JAK2; EGF; MAP3K8; GRM1; ADAM9; LRRK2; MAP3K5; LAMTOR3; MAP3K2; MAP3K4; TAOK3;	GO:0000186~activation of MAPKK activity	11	43	25.5814	0.0125766
Down	SLK; PLK3; CRIPT; CEP126; HOOK1; KATNAL2; KATNA1; CCDC88A; SPAST; DST; KATNAL1;	GO:0031122~cytoplasmic microtubule organization	11	43	25.5814	0.0125766
Down	FXYD1; SCN7A; SLC10A7; SLC10A1; SCN9A; SLC5A12; SLC10A5; MFSD4B; SLC4A10; SLC9B2; SLC17A8; SLC13A3; SLC10A4; SCN3A; SCN3B; SLC4A7; SLC4A4;	GO:0006814~sodium ion transport	17	82	20.7317	0.0131278
Down	RAB29; STX6; SPAG9; CLN5; ARL1; PREPL; GCC2; TMEM87A; VPS50; TBC1D23; VPS54; PIKFYVE; RAB6C; RAB41; HEATR5A; RAB9A; HEATR5B;	GO:0042147~retrograde transport, endosome to Golgi	17	82	20.7317	0.0131278
Down	STX6; VAMP4; EEA1;	GO:0016189~synaptic vesicle to endosome fusion	3	3	100	0.0142114
Down	UBR3; UBR2; UBR1;	GO:0071596~ubiquitin-dependent protein catabolic process via the N-end rule pathway	3	3	100	0.0142114
Down	EPM2A; ARNTL; CRYBA1; PRKAA2; MTM1; UBR1; UBR2; FNIP1; NPRL2;	GO:0032007~negative regulation of TOR signaling	9	32	28.125	0.0142746
Down	PGM3; RENBP; GFPT1; UAP1; GNPDA2;	GO:0006048~UDP-N-acetylglucosamine biosynthetic process	5	11	45.4545	0.0144863
Down	ABCA1; NPC2; STARD4; SERAC1; OSBPL2;	GO:0032367~intracellular cholesterol transport	5	11	45.4545	0.0144863
Down	GRID2; GRIA3; GRIA4; GRIN2A; GRIK2; PLCB1;	GO:0007215~glutamate receptor signaling pathway	6	16	37.5	0.0151926
Down	WNT7A; GRID2; KNDC1; PROX1;	GO:0021707~cerebellar granule cell differentiation	4	7	57.1429	0.0161926
Down	ILK; MPP5; FIG4; PIKFYVE;	GO:0032288~myelin assembly	4	7	57.1429	0.0161926
Down	CA2; NPY2R; TPD52; RIMS1;	GO:0046903~secretion	4	7	57.1429	0.0161926
Down	NKX3-2; KLF5; YIPF6; C1GALT1;	GO:0060576~intestinal epithelial cell development	4	7	57.1429	0.0161926
Down	GORAB; BBS7; BBS1; BBS10; PIBF1; IFT74; BBS2; CEP126; IFT80; INTU; TBC1D32;	GO:1905515~non-motile cilium assembly	11	45	24.4444	0.0163932
Down	USP8; ATXN3; YOD1; USP17L2; USP33; VCPIP1; CYLD; OTUD7A; USP50;	GO:0071108~protein K48-linked deubiquitination	9	33	27.2727	0.0166572
Down	RNF13; LTN1; RNFT1; KLHL24; UBE3D; DTX3L; RNF141; RNF133; UHRF2; RNF146; RNF112; RNF11; TRAF6; RNF115;	GO:0051865~protein autoubiquitination	14	65	21.5385	0.0177915
Down	NR0B1; GNGT1; NIN; VPS13A; BBS2; SLC9A2; MLH3; AP4E1; AP4B1; PARD3B; BBS7; SPHKAP; HEATR5B; HEATR5A; AKAP10;	GO:0008104~protein localization	15	73	20.5479	0.0202453
Down	GRID2; GRIA2; GRIA3; GRIA4; GRIN2A; GRIK2; CPEB4;	GO:0035235~ionotropic glutamate receptor signaling pathway	7	23	30.4348	0.0212421
Down	CLASP2; RAB9A; STXBP5; EXPH5; RAB2B; CADPS2; CADPS;	GO:0045921~positive regulation of exocytosis	7	23	30.4348	0.0212421
Down	TARSL2; NCKAP5; RGPD8; PIN1P1; MPPED1; PI15; PLCH2; METTL18; ZBTB11; A1BG; NUDT7; MAGEA4; TMEM50B; ZC3H6; MRPS22; EML5; TCHH; HSP90AA2P; TMEM132B; KHDC3L; HSP90AB3P; HSP90AA4P; EPHA10; CFAP70; ERMARD; C6orf163; EEF1A1P5; LYPLAL1; CRYBG3; DCHS2; FAM47E; USP53; SLC35D2; KNDC1; ASCL5; SLC46A3; THNSL2; UEVLD; CEP57L1; LRRC34; SAMD12; NECAB1; FAM184A; RPLP0P6; GSDMB; GIPC2; RUFY2; TMEM125; ZBTB8A; KIF…	GO:0008150~biological_process	83	609	13.6289	0.0216437
Down	PHYH; PEX13; PECR; HACL1;	GO:0001561~fatty acid alpha-oxidation	4	8	50	0.0224695
Down	CPEB2; RBM24; CPEB3; CPEB4;	GO:2000766~negative regulation of cytoplasmic translation	4	8	50	0.0224695
Down	STAM2; RIMS1; EXPH5; RPGR; COG3; SYTL2; ARFGAP3; SNX15; VPS45; BCAP29; MYO6; RIMS2; SNX13; STX12; TRIM23; STX6; SAR1B; TBC1D12; SEC31B; RAB33B; RAB6C; RAB41; RAB33A; DNAJC27; NAPG; RAB1C; ARL6; STX7; RAB30; RAB28; RAB18; TBC1D3E; RAB9A; RAB38; USO1; SNX31; SGSM1; RAB29; RAB8B; ARL1; TBCK; TBC1D30; NAPB; TMED7-TICAM2; RAB2B; ARL4A; RABGAP1L;	GO:0006886~intracellular protein transport	47	316	14.8734	0.022513
Down	TYW5; TYW3; TRMT12;	GO:0031591~wybutosine biosynthetic process	3	4	75	0.0231057
Down	EGF; NPY2R; NRG1;	GO:0051048~negative regulation of secretion	3	4	75	0.0231057
Down	MEIOC; ATRX; RAD50;	GO:0070192~chromosome organization involved in meiotic cell cycle	3	4	75	0.0231057
Down	SLC35D2; SLC35D1; SLC35A3;	GO:1990569~UDP-N-acetylglucosamine transmembrane transport	3	4	75	0.0231057
Down	PEX12; PEX7; PEX1; PEX11A; PEX3; TMEM135;	GO:0007031~peroxisome organization	6	18	33.3333	0.0232235
Down	PRKRA; DDX58; CHRM2; IFIT2; IFIT1; IFNGR1; IFNAR1; MX1; TNFSF4; XCL1; NPC2; ZC3HAV1; TRIM22; RSAD2; IFIH1; CREBZF; XPR1; TBK1; IRAK3;	GO:0009615~response to virus	19	103	18.4466	0.0241699
Down	USP50; UBA6; USP9Y; USP17L7; USP8; NEDD4; ATXN3; USP17L2; UBR3; USP45; CACUL1; HACE1; USP32; RNF217; DTX3L; USP33; USP47; KLHL15; CYLD; FBXO8; RNF146; KLHL3; ANAPC4; ANAPC10; RNF6; RNF11; USP15; USP16; FBXL2; RNF149; NDFIP2; FBXL5; ANKIB1; CUL5; FBXL20; RNF13; FBXL4; FBXL13; RNF19A; RNF14; AMN1; RNF133; SPOPL;	GO:0006511~ubiquitin-dependent protein catabolic process	43	287	14.9826	0.0254832
Down	FZD9; SHOX2; CHRM2; FGF2; SRGAP2B; NDUFV2; PAX3; EDNRB; SDHA; GLRB; LHX1; ATXN3; HSD17B7; PURA; NDP; NRG1; GUSBP1; TMEM41B; FUT10; TTLL7; TRAPPC6B; RBM45; NLGN1; FGF14; VPS13A; PCDHAC1; SCN3B; TMOD2; CNTN3; MBD5; TENM1; INTU; PCDHA4; FUT9; GDA; NEUROG3; PCDHA5; PCDHA3; PCDHA2; PCDHA11; PCDHA10; GFRAL; NTRK2; MET;	GO:0007399~nervous system development	44	295	14.9153	0.0255425
Down	RAB29; OPA1; HMGCL; RAB38; MAN2A1; LRRK2; VPS13C; CAMKMT; ADGRG6; TFB1M; SLC25A36; MTERF1; PPARGC1A; POLG2; SIRT4; RHOT1; ATAD3C;	GO:0007005~mitochondrion organization	17	90	18.8889	0.0266735
Down	UBA6; MEIS1; ASTN1; DDHD2; TAL1; HTR2C; OPRM1; NPY2R; NRG1; GRM1; APH1B; FIG4; PEX13; VPS13A; GPR88; PAK6;	GO:0007626~locomotory behavior	16	84	19.0476	0.0291252
Down	TNFSF4; XCL1; FZD5; TRAF6;	GO:0002726~positive regulation of T cell cytokine production	4	9	44.4444	0.0300344
Down	STX6; ARL1; SLC10A7; GOLGA5;	GO:0048193~Golgi vesicle transport	4	9	44.4444	0.0300344
Down	ABCA1; LRRK2; CLVS2; CLVS1; MFSD8; LYST; AKTIP; HOOK1; TMEM106B;	GO:0007040~lysosome organization	9	38	23.6842	0.0330522
Down	VAMP4; GOLGA4; PREPL; GCC2; BBS1; OPTN; BBS2; BLZF1;	GO:0043001~Golgi to plasma membrane protein transport	8	32	25	0.0342351
Down	SERINC3; SERINC5; SERINC1;	GO:0006658~phosphatidylserine metabolic process	3	5	60	0.034361
Down	HSD17B6; CYP19A1; HSD17B11;	GO:0006710~androgen catabolic process	3	5	60	0.034361
Down	BNIP2; BNIPL; PRUNE2;	GO:0006798~polyphosphate catabolic process	3	5	60	0.034361
Down	PTAR1; RABGGTB; PGGT1B;	GO:0018342~protein prenylation	3	5	60	0.034361
Down	ACBD5; RB1CC1; TRAPPC8;	GO:0030242~autophagy of peroxisome	3	5	60	0.034361
Down	PTF1A; FOXN4; NEUROD4;	GO:0035881~amacrine cell differentiation	3	5	60	0.034361
Down	GPAT2; PIWIL2; DDX4;	GO:1990511~piRNA biosynthetic process	3	5	60	0.034361
Down	UFL1; UFM1; UBA5;	GO:1990592~protein K69-linked ufmylation	3	5	60	0.034361
Down	RAB38; RAB29; RAB9A; RAB33A; RAB28; RAB41; DNAJC27; RAB6C; RAB2B; RAB30; RAB33B; RAB8B; RAB18; RAB1C;	GO:0032482~Rab protein signal transduction	14	72	19.4444	0.0346796
Down	RAB38; SPIRE1; GOLGA4; AHI1; RAB2B; SFT2D1; SYTL2; ARFGAP3; TBC1D23; AP4E1; GOLT1B; ARFGEF1; ARL1; TRIM23; ARL4A; CCZ1; AP4B1; SYT11; SYT1; SPAG9; SYT9; ARL6; TVP23B;	GO:0016192~vesicle-mediated transport	23	138	16.6667	0.0354571
Down	RIOK3; IL33; DDX58; ISG15; IRF2; AZU1; MX1; F2RL1; IRF9; RNASEL; AIMP1; SERINC3; NLRP9; ZC3HAV1; SERINC5; PARP9; TRIM22; ELMOD2; DTX3L; RSAD2; RTP4; LYST; IFIH1; EXOC1; TBK1; HERC5; SAMHD1; ZNF175; IFIT1; IFIT2;	GO:0051607~defense response to virus	30	192	15.625	0.0361022
Down	CYP3A4; AKR1D1; DHRS9; PLEKHA1; PPARGC1A;	GO:0008209~androgen metabolic process	5	15	33.3333	0.0372661
Down	UFL1; UFM1; UBA5; GPAM; UFSP2;	GO:0033146~regulation of intracellular estrogen receptor signaling pathway	5	15	33.3333	0.0372661
Down	ATG12; TMEM41B; KIAA1324; ATG14; STX12; RAB33B; ATG5; TRAPPC8; GABARAP; RB1CC1; MAP1LC3B2; ATG2B;	GO:0000045~autophagosome assembly	12	59	20.339	0.0374505
Down	MT3; SLC30A8; SLC30A5; SLC30A1;	GO:0006829~zinc ion transport	4	10	40	0.0389238
Down	EREG; EGF; ADAM17; FBXW7;	GO:0045741~positive regulation of epidermal growth factor-activated receptor activity	4	10	40	0.0389238
Down	SYNJ1; PLCH2; IPMK; PLCB1;	GO:0046488~phosphatidylinositol metabolic process	4	10	40	0.0389238
Down	OFD1; NPHP3; DNAAF1; CFAP53;	GO:0060287~epithelial cilium movement involved in determination of left/right asymmetry	4	10	40	0.0389238
Down	UBR1; UBR2; RRAGD; SESN1;	GO:0071233~cellular response to leucine	4	10	40	0.0389238
Down	DDX58; MMP12; IFIH1; HMGB1P1;	GO:1902741~positive regulation of interferon-alpha secretion	4	10	40	0.0389238
Down	RAB29; USO1; CLASP2; ARL1; TRIP11; RAB30; LRRK2; ARHGAP21; HACE1; GOLGA5; OPTN; COG3; BLZF1; HOOK1; TRAPPC8; ARFGEF1; GOLGA8N; GOLGA8J; DNAJC28; TMED7-TICAM2;	GO:0007030~Golgi organization	20	117	17.094	0.0389868
Down	CEP290; NPHP1; OFD1; FGFR1OP; TMEM67; CEP162; TTBK2; CNTRL; CEP57; CEP97; AHI1; CEP70; NEDD1; CEP76; SCLT1; RAB3IP; AKAP9;	GO:0097711~ciliary basal body-plasma membrane docking	17	95	17.8947	0.0392952
Down	OPA1; MTM1; MYH14; NUBPL; POLG2; COL4A3BP;	GO:0070584~mitochondrion morphogenesis	6	21	28.5714	0.0399058
Down	ABCB11; SCP2; CYP7A1; AKR1D1; OSBPL9; OSBPL6; OSBPL2;	GO:0006699~bile acid biosynthetic process	7	27	25.9259	0.0401343
Down	DGKE; SERINC5; SERAC1; SERINC1; TMEM38B; GPAM; GPAT2;	GO:0008654~phospholipid biosynthetic process	7	27	25.9259	0.0401343
Down	AFDN; CDH3; CDH18; CDH9; CDHR3; CDH10; CDH8;	GO:0044331~cell-cell adhesion mediated by cadherin	7	27	25.9259	0.0401343
Down	PSMB9; BIRC2; SHPRH; LONRF1; HECTD2; UBE3D; RNF180; DZIP3; HERC6; UBR2; FBXL13; ZNRF2; FBXO30; RNF217; MARCH1; DTX3L; FBXW7; FBXL20; TNKS2; TRIM36; FBXO6; RNF19A; HERC5; FBXL5; FBXL4; FBXO4; FBXL3; TRAF6; RNF115; WSB1; NHLRC3; ANKIB1; HACE1; RNF14; NEDD4;	GO:0000209~protein polyubiquitination	35	234	14.9573	0.0410426
Down	DLL1; PIK3CA; LEPR; PRKAA2; NR1D2; OMA1; SGIP1; PPARGC1A;	GO:0097009~energy homeostasis	8	34	23.5294	0.0443485
Down	VPS13C; MON2; KIF16B; VPS13A; KLHL20;	GO:0006895~Golgi to endosome transport	5	16	31.25	0.0451597
Down	PLCE1; PLCH2; PLCL1; PLCL2; PLCB1;	GO:0032959~inositol trisphosphate biosynthetic process	5	16	31.25	0.0451597
Down	ABCB11; SLCO1A2; SLC10A7; SLC10A1; SLCO1B1; SLC10A4; SLCO1C1;	GO:0015721~bile acid and bile salt transport	7	28	25	0.0461543
Down	GRID2; GRIA2; CDH8; UNC13B; GRIK2; NAPB; SLC17A8;	GO:0035249~synaptic transmission, glutamatergic	7	28	25	0.0461543
Down	CA2; SLC4A7; SLC4A4; SLC9A7; SLC9A2; SLC4A10; SLC9A9;	GO:0051453~regulation of intracellular pH	7	28	25	0.0461543
Down	LHX1; PTF1A; AHI1; FOXN4; ARL6; ATP8A2;	GO:0010842~retina layer formation	6	22	27.2727	0.0467999
Down	RAB29; CEP290; RUFY3; ZFAND1; PLK3; TENM1;	GO:0090316~positive regulation of intracellular protein transport	6	22	27.2727	0.0467999
Down	CCDC66; POTEF; TF; POTEJ; CDH3; RPE65; POTEE; BBS1; BBS10;	GO:0001895~retina homeostasis	9	41	21.9512	0.046983
Down	PLA2G10; DDHD2; PLA2G4A; GPAT2; LIPI; PLD6; ABHD5; PLA2G12A; GPAM;	GO:0006654~phosphatidic acid biosynthetic process	9	41	21.9512	0.046983
Down	CDH3; AFDN; CDH8; CDH18; RAB8B; NECTIN3; CDH9; CDH10; CDHR3;	GO:0034332~adherens junction organization	9	41	21.9512	0.046983
Down	MEIOB; MLH3; MEIOC;	GO:0007144~female meiosis I	3	6	50	0.0479258
Down	ENPP3; ENTPD3; SMPDL3A;	GO:0009143~nucleoside triphosphate catabolic process	3	6	50	0.0479258
Down	IFIT1; ELMOD2; HERC5;	GO:0050688~regulation of defense response to virus	3	6	50	0.0479258
Down	OXSM; ABHD3; ABHD1;	GO:0051792~medium-chain fatty acid biosynthetic process	3	6	50	0.0479258
Down	UNC13B; RIMS1; EQTN;	GO:0060478~acrosomal vesicle exocytosis	3	6	50	0.0479258
Down	CFLAR; BIRC2; CYLD;	GO:0060544~regulation of necroptotic process	3	6	50	0.0479258
Down	LRRK2; RNF139; SCFD1;	GO:0060628~regulation of ER to Golgi vesicle-mediated transport	3	6	50	0.0479258
Down	DSC2; PKP2; CTNNA3;	GO:0086073~bundle of His cell-Purkinje myocyte adhesion involved in cell communication	3	6	50	0.0479258
Down	RIPK2; OPTN; TBK1;	GO:1904417~positive regulation of xenophagy	3	6	50	0.0479258
Down	SLC15A2; PDZK1; OSCP1;	GO:1990961~xenobiotic detoxification by transmembrane export across the plasma membrane	3	6	50	0.0479258
Down	SGMS1; PTPMT1; CYLD;	GO:2001242~regulation of intrinsic apoptotic signaling pathway	3	6	50	0.0479258
Down	PIK3CD; PIK3C2A; SYNJ1; FGF2; IMPA1; PIK3CA; MTM1; TPTE2; FIG4; SH3YL1; PLEKHA3; PLEKHA1; MTMR7; PIKFYVE;	GO:0006661~phosphatidylinositol biosynthetic process	14	76	18.4211	0.0483816
Down	WNT7A; UNC13B; LIN7A; PPFIA2; SYT1; GAD2; RIMS1; GAD1; LIN7B; LIN7C;	GO:0007269~neurotransmitter secretion	10	48	20.8333	0.0484932
Down	XPA; DDIT3; ATM; LRRK2; SOGA3; DRAM2; MFSD8; USP33; C9orf72; FBXL2; TMEM150C; RRAGD; RRAGB;	GO:0010506~regulation of autophagy	13	69	18.8406	0.049003
Down	PRKAB2; SLC25A20; PRKAA2; CPT1B;	GO:0006853~carnitine shuttle	4	11	36.3636	0.0491503
Down	DHH; NR0B1; TMF1; PLEKHA1;	GO:0033327~Leydig cell differentiation	4	11	36.3636	0.0491503
Down	FUT9; FUT3; FUT5; FUT10;	GO:0036065~fucosylation	4	11	36.3636	0.0491503
Down	KATNA1; KATNAL2; KATNAL1; SPAST;	GO:0051013~microtubule severing	4	11	36.3636	0.0491503
Down	NLRP9; APIP; NLRC4; GSDMB;	GO:0070269~pyroptosis	4	11	36.3636	0.0491503
Up	E2F8; TLR4; MEN1; SUPT5H; WWP2; ETV2; AGRN; E2F3; RFXANK; KMT2D; MEIS2; TFEC; KDM6B; SMAD7; SOX12; HDAC3; PER1; TET3; NCK2; SOX15; DLX3; FOXD2; GREM1; LMX1B; BRD4; LRP5; PITX3; MAF; RPS6KA4; CCNK; MTA2; PRPF6; FSTL3; NFATC1; ESRRB; ABL1; EGFR; MYC; HRAS; TGFB1; IGF2; IL1A; TP53; SERPINE1; FGF1; EDN1; TFAP2A; DCN; NFIC; POU2F2; PARP1; GLI2; GLI3; MYB; MYBL1; MYBL2; AR; RARA; TGFB3; EGR2; ERG; VDR;…	GO:0045944~positive regulation of transcription by RNA polymerase II	344	1134	30.3351	0
Up	ZNF726; ZNF732; ZNF878; ZNF587B; ARID1A; ZNF213; ZNF646; TBX3; CTDSPL; SOX12; SOX15; ZNF500; ZBED4; TSC22D2; TBX10; ZNF253; ZNF737; ALX3; MED26; FSTL3; ZNF682; WIZ; EGFR; MYC; APOE; ERBB2; TFAP2A; PFN1; ZNF853; ZSCAN22; GLI4; MYBL2; THRA; FOSL2; ZNF44; ZNF37A; ZNF7; UBTF; JUND; ATF7; NFYA; NR2F2; FUS; ZNF93; AHR; ZNF76; SREBF1; BRCA1; CUX1; STAT3; KDM5C; STAT6; ZFP36L2; RFX2; POU3F4; TAF6; SMARCA…	GO:0006357~regulation of transcription by RNA polymerase II	313	1160	26.9828	0
Up	ARHGAP10; ARHGAP42; TGFB1; CLIC1; TNFRSF11B; AGRN; STK25; CHL1; ADGRB1; MAP2K7; HGS; VGF; INPP4B; CAPN5; P2RX6; PLXNB1; TNFSF12; FRS3; NCK2; KALRN; SH3BP5; ADCY3; DOK2; ADCY9; GREM1; GFRA3; SRGAP2; ICOSLG; FLNB; ULK1; BCAR3; TNFSF13; FGF18; DIRAS1; TNFSF15; MAP3K6; WISP1; PCNT; CXCL14; GNA14; PAK4; EGFR; PLAU; HRAS; IL1B; CD4; ANXA1; CD74; ERBB2; FGF1; S100A6; GPI; CRH; LYN; RET; IGF1R; CHRM4; CX…	GO:0007165~signal transduction	289	977	29.5803	0
Up	E2F8; MEN1; SUPT5H; WWP2; ARID1A; MEIS2; SMAD7; TBX3; HDAC3; FOXP2; PER1; SUV39H1; SNAI2; FOXS1; SOX15; SORBS3; ZNF217; H2AFY; DEAF1; MAF; WFS1; ZNF202; ZNF205; ZBTB7A; CBX6; KLF8; SNAI1; TBX18; MYC; TGFB1; IGF2; TP53; EDN1; TFAP2A; ENO1; NFIC; PARP1; GLI2; GLI3; MYB; AR; NR2F6; VDR; ESRRA; PCNA; BMP2; BMP4; SKI; RARG; HCLS1; ETS2; TCF3; HIST1H1B; HIST1H1D; YBX3; EGR1; RXRA; NFKB1; GATA2; GATA3; …	GO:0000122~negative regulation of transcription by RNA polymerase II	271	814	33.2924	0
Up	HAS3; TAF4; ARID1A; DVL2; MAP2K7; TBX3; AXIN1; TGFB1I1; BRD4; CAND2; SS18L1; LRP5; PITX3; DEAF1; MED24; TADA3; ZIC2; NFATC1; ESRRB; SNAI1; WNT11; CHEK2; EGFR; AGT; MYC; TGFB1; IL1B; CD4; COL1A1; APOE; CD74; TP53; TFAP2A; RET; GLI2; GLI3; MYB; MYBL1; AR; RARA; SPP1; TGFB3; EGR2; BMP2; BMP4; SRC; LYL1; ETS1; ETS2; TCF3; HMGA1; ERCC2; BMP7; EGR1; ELK1; TFEB; TFE3; NFKB1; BCL3; MDK; NME2; NFYA; GATA3…	GO:0045893~positive regulation of transcription, DNA-templated	204	564	36.1702	0
Up	MEN1; WWP2; TBX3; HDAC3; FOXP2; PER1; RBFOX2; SUV39H1; ATP8B1; FOXS1; ZNF253; ZNF217; PEX14; DEAF1; GMNN; ZBTB7A; ZIC2; WNT11; TGFB1; TP53; TFAP2A; ENO1; GLI3; MYB; RARA; THRA; VDR; BMP2; BMP4; SRC; HMGA1; BMP7; BCL3; GATA3; NR2F2; CALR; SHC1; PML; YWHAB; PHB; MSX2; SOX18; ZNF93; AHR; BRCA1; ID1; KDM5C; ELK3; CDKN2A; CBX5; SOX9; PPM1F; CTCF; DAP; SMARCA4; HMGA2; NR1H2; HDAC4; SOX10; WNT4; SOX8; F…	GO:0045892~negative regulation of transcription, DNA-templated	176	535	32.8972	0
Up	ZNF316; ZNF850; DLX3; NR1H2; ZNF737; PDLIM1; KMT2D; OGG1; SOX15; LMX1B; GAS7; CNOT3; ZNF253; ZNF217; PITX3; PTP4A3; TULP3; RPS6KA4; ZNF205; ZBTB7A; ESRRB; CHEK2; ABL1; IGF2; TP53; MYB; ESRRA; BMP2; LYL1; HCLS1; TCF3; ZNF37A; ATF7; ENG; TFEB; NFYA; POLR2A; CALR; CRABP2; PML; PHB; FUS; SOX6; AHR; ACVR1B; ACVRL1; STAT3; DNM2; HCFC1; AFF1; AFF3; HMGA2; RCAN1; MLLT6; SCAND1; HILS1; HMGN5; NFKB2; E2F1;…	GO:0006355~regulation of transcription, DNA-templated	158	521	30.3263	0
Up	CHL1; ISLR; ADGRB1; TOR1A; INPPL1; ADAM12; EFS; TGFB1I1; CHST10; SUSD5; NRP2; SORBS3; CNTN5; FARP2; ADA; CD4; FN1; ITGB3; ICAM1; LAMB1; THBS1; ITGA5; SPP1; HAPLN1; LAMC1; COL6A1; COL6A2; COL6A3; CCL2; SELL; B4GALT1; ACAN; ATP2A2; PRKCA; ENG; VCL; COL5A1; KITLG; NME2; PRPH2; IL32; LAMA2; TNC; LAMA1; COL8A1; EPHA2; MYH10; IGFALS; COL15A1; COL18A1; CXCL12; CD151; PXN; BCAM; APLP1; PRKX; EPHB4; EMP2;…	GO:0007155~cell adhesion	152	457	33.2604	0
Up	MEN1; ADGRB1; TP53I11; SLC9A3R1; WNT9A; TAX1BP3; HGS; INPPL1; TGFB1I1; SMAD6; SPRY1; NCK2; SLIT3; TMEM127; UTP20; NEURL1; LDOC1; HRAS; TGFB1; NGF; IL1A; IL1B; LMNA; FTH1; NTRK1; TP53; HIST1H2AB; TFAP2A; SERPINE2; LYN; CXCL1; GLI3; CXCL8; AR; RARA; TGFB3; VDR; SRF; BMP2; BMP4; SKI; IFITM1; RARG; ETS1; B4GALT1; NME1; TIMP2; HMGA1; IGFBP3; WARS; GATA3; IGFBP6; MSX1; NOS3; PML; ADORA1; SSTR1; SSTR2; …	GO:0008285~negative regulation of cell population proliferation	143	392	36.4796	0
Up	HIP1; APAF1; MUSK; LAMA5; SUV39H1; TNFSF12; TLL1; SOX15; VAMP5; ZIC2; CLPTM1; TP53; FGF1; MGP; CSF1; MYBL1; BMP1; FLT1; TYMP; MAK; MDK; HIST1H1T; AKT1; COL15A1; BAG6; FOXL2; HSPG2; SLC7A5; BNC1; MECOM; GNA12; TNFAIP2; SLFN5; CBX2; SHB; CCDC85B; ZIC1; MEA1; DUSP6; INSC; ZNF423; ZNF750; PKDCC; TAF7L; COL13A1; NXN; CHRDL2; SCX; HUWE1; ZSCAN2; TXNRD3; GPSM1; NPAS4; ARHGAP24; ZFP41; OSR1; SPATA20; CCH…	GO:0030154~cell differentiation	138	538	25.6506	0
Up	E2F3; KMT2D; TBX3; VEGFD; GREM1; LRP5; TNFSF13; FGF18; S1PR2; EGFR; TIMP1; MYC; HRAS; TGFB1; IGF2; IL1B; FN1; CAPNS1; FGF1; EDN1; CRH; CAPN1; LYN; THBS1; IGF1R; CSF1; PDGFRB; AR; RARA; TGFB3; CDK4; BMP4; RARG; EDN3; HCLS1; ETS1; RAC2; PDGFRA; IL7R; KITLG; FGFR4; TNC; CDK2; ADRA1D; CALR; SHC1; CCND2; CDC25B; FGF9; AKT1; AKT2; SHMT2; GRK5; ADM; IRS1; FLT4; KDR; TGFBR2; AVPR1A; COL18A1; GDNF; SOX9; …	GO:0008284~positive regulation of cell population proliferation	137	492	27.8455	0
Up	QSOX1; UTY; KDM6B; PLOD3; UGDH; PHF2; CYP7B1; MICAL2; KDM4B; FADS2; LDHA; DHFR; CYB5R3; FTH1; P4HB; SOD3; MGST1; CYP2D6; G6PD; MTHFD1; BMP2; CYBA; AKR1B1; NQO2; CBR1; POR; IMPDH1; GPX3; FDXR; PTGS1; NOS3; NOS1; PDIA3; RRM2; PRDX2; PYCR1; NOS2; PTGS2; GMPR; KDM5C; ALDH1A3; FASN; AKR1C2; HCCS; GFER; PCBD1; HSD11B2; SORD; PLOD1; CYP24A1; LOXL1; SELENBP1; DHRS2; LBR; CRYM; DHCR24; PTGIS; CYP1B1; GFOD…	GO:0055114~oxidation-reduction process	128	538	23.7918	0
Up	SSC5D; DLL3; MRAS; WNT9A; WNT9B; MUSK; AXIN1; LMX1B; RECQL4; EYA4; CLPTM1; IGF2; TP53; FGF1; ERG; BMP1; EDN3; HOXB2; ZNF7; EN2; MAK; RPS4Y1; HIST1H1T; MMP11; ACRV1; EPHA2; CUX1; MEOX1; MEOX2; ARHGDIB; HMGA2; HUNK; PRDM15; HILS1; TPI1; DCAF7; DAB2; FGD1; ROR2; ID3; PAX5; NOTCH2; TLE1; C19orf57; MN1; FOXL1; HIC1; PCOLCE; TGIF1; ALX1; DGKD; SPRED3; TAF7L; OBSCN; ANO1; TSHZ3; TMEM198; TMEM88; SHISA2;…	GO:0007275~multicellular organism development	120	439	27.3349	0
Up	TBKBP1; POM121C; TAF4; SUV39H1; SGTA; NRP2; BRD4; NUP155; STAU1; TP53; KRT18; KRT8; LYN; CFH; KRT19; TOP1; PCNA; SRC; UNG; IL2RB; H2AFX; PDGFRA; ATF7; PSMC3; ERCC2; RCC1; POLR2E; TNFRSF1A; FBLN1; MSN; ATP6V0C; PSMB6; SHC1; PML; YWHAB; NUP214; KDR; NUP62; PSMB10; STAT3; RANBP1; CBX5; CXCL12; TSC2; BCAP31; IRAK1; NUP98; RAD23A; RHOA; PPP1CA; GRB2; DYNLL1; UBE2I; RELA; EIF4G1; C1QBP; BAX; VAC14; EP3…	GO:0016032~viral process	117	372	31.4516	0
Up	TMEM129; UBE2QL1; KBTBD13; WWP2; SOCS3; SOCS1; PEX10; HIST1H2BK; CCDC22; PPP1R11; RNF40; PEX14; HERC2; HIST1H2BJ; PCNA; HIST1H2BO; AKT1; ARRB2; BRCA1; CCNF; USP5; ARRB1; PEX5; VCP; HIST1H2BD; UBE2M; DCAF7; HIST1H2BC; PRKDC; RAB40B; TRIM32; TRAF3; TRIM28; KEAP1; UVSSA; RNF123; DCAF15; E4F1; MED27; RFWD3; TRAF7; RRAGA; MAEA; SYVN1; ZNF598; DTX2; ZC3HC1; RNF135; SIAH3; FBXW8; FBXL6; COMMD1; PAF1; UB…	GO:0016567~protein ubiquitination	108	440	24.5455	0
Up	SOCS3; CIT; SOCS1; PDPK1; PLXNB1; EFS; RGS14; KALRN; SH3BP5; DEPDC5; RPS6KA4; RGS9; NFATC1; PPP1R17; ERBB2; HSPB1; LYN; CXCL1; HMOX1; CXCL8; SRC; SCG2; PRKAR2A; PRKCSH; HCLS1; IGFBP5; TYK2; AKT1; ADRA1B; ZAP70; PSEN2; JAK3; RAC1; TGFBR3; PRKCQ; ARHGEF5; MAP4K2; FKBP8; PRKD1; TNS2; CSPG4; DNMBP; STAC2; DEF8; MARK2; PLCD3; UNC13C; NFAM1; NEK11; PREX1; DLG5; ACOT11; ASB13; ARHGAP45; CORO2A; ARHGEF2;…	GO:0035556~intracellular signal transduction	107	381	28.084	0
Up	TNFRSF11B; AGRN; LAMA5; MATN3; ADAM12; SPINT1; ITGA10; COL1A1; COL2A1; COL3A1; COL4A1; FN1; ITGB3; SERPINE1; ICAM1; COL5A2; DCN; LAMB1; THBS1; COL1A2; COL4A2; ITGA5; FURIN; ATXN1L; SPP1; HAPLN1; LAMC1; COL11A1; COL6A1; COL6A2; COL6A3; ITGA4; NID1; B4GALT1; ELN; ACAN; PDGFRA; ERCC2; ITGB5; BCL3; COL9A1; COL5A1; BGN; FBLN1; LAMA2; TNC; COL8A2; LAMA1; COL5A3; COL8A1; LOX; FBN1; FBN2; BSG; KDR; COL18…	GO:0030198~extracellular matrix organization	106	229	46.2882	0
Up	SH3PXD2B; TLR4; HGS; MUSK; RAMP2; TADA3; WNT11; MYC; TGFB1; NGF; IL1A; IL1B; LMNA; FN1; AMH; CD74; TP53; TFAP2A; GSN; CRH; CD3E; CSF1; AR; VDR; BMP2; BMP4; ETS1; IL7R; GJA1; BMP7; EGR1; ERBB3; FGFR4; WARS; GATA2; TNC; MSN; DNMT1; CALR; CD34; NOS3; FGF9; AKT1; ARRB2; CDH5; PHB; BRCA1; STAT3; ID1; SOX9; PPM1F; CTCF; GSK3A; RAB27A; HCFC1; DGKQ; HMGA2; MAZ; WNT3A; ACTA2; ACTG2; ACTC1; HMGN5; SMAD3; E…	GO:0010628~positive regulation of gene expression	103	354	29.096	0
Up	KBTBD13; PSMD11; MEN1; QSOX1; SOCS3; MATN3; VGF; PSMD3; TGOLN2; CCDC22; OBSL1; WFS1; FSTL3; TIMP1; CST3; APOA1; APOE; FN1; AFP; P4HB; LAMB1; LGALS1; CSF1; SPP1; LAMC1; BMP4; SCG2; PRKCSH; IGFBP3; PSMC3; RAB3A; IGFBP4; IGFBP5; TNC; PSMB6; FBN1; PSMB10; CCNF; PSMC4; GPC3; FBXW4; RAB8A; UBE2M; PSME3; DCAF7; WDR5; PSMC5; NUCB1; CKAP4; MFGE8; GPS1; PSMD2; SKP2; KEAP1; RAB11B; IGFBP7; TMEM132A; KLHL22;…	GO:0043687~post-translational protein modification	102	343	29.7376	0
Up	SAC3D1; EPB41L2; RGS14; RAB11FIP3; CCNK; HAUS5; ZWINT; CHEK2; TUBB; CDK4; RCC1; LIG1; CCND1; CCNE1; CDK2; MAP4; CCND2; CCND3; CDC25A; CDC25B; CCNF; NCAPD3; BRCC3; KNTC1; HMGA2; BCAR1; ANAPC15; PPP1CA; ARF6; UBE2I; TUBA1B; HNRNPU; PRKCE; DCTN1; DYNC1H1; NEDD9; SMC1A; NUMA1; NCAPH; MAPRE2; KLHL22; CENPW; E4F1; SPECC1L; PMF1; MAEA; MICAL3; ZC3HC1; NCAPG2; ANKLE2; KIF18B; PHF13; SKA3; SPC24; NEK9; CA…	GO:0051301~cell division	101	345	29.2754	0
Up	PANO1; APAF1; KALRN; HIP1R; TRIO; NEURL1; SLIT2; UNC5C; WNT11; LDHA; ABL1; TGFB1; NGF; TP53; CTSD; NGFR; HMOX1; PDGFRB; TGFB3; CDK4; BMP2; BMP4; SRC; RARG; B4GALT1; CTLA4; SMPD1; IGFBP3; BMP7; SLC9A1; TGM2; GAL; TSPO; AKT1; ADM; PTGS2; CASP2; ALDH1A3; PSEN2; DNM2; VAV2; HMGA2; BID; FOXL2; PRKDC; MAP3K9; FGD1; E2F1; TFAP4; ID3; C1QBP; BAX; ARHGEF5; FOXO1; ABR; PMAIP1; SCRIB; MELK; RRP1B; PTPA; RNP…	GO:0043065~positive regulation of apoptotic process	100	330	30.303	0
Up	WNT9B; TBX3; XRCC2; ADCY9; PLOD3; LMX1B; MBD3; IGF2; MT-ND4; TP53; EDN1; TPM1; GLI2; GLI3; AR; TGFB3; BMP2; PDGFRA; YBX3; GJA1; ERCC2; RXRA; GATA3; EDNRA; MGAT1; MSX1; NOS3; INPP5B; PCGF2; MYH9; MYH10; TIE1; ADD1; SOX6; SOX18; ACVR1B; ACVRL1; TGFBR2; ELL; SOX10; WNT3A; SOX8; PSPH; SMAD3; PKD1; ATP11A; APBA1; GNA12; PTH1R; ACVR1; BCL2L1; FOXC1; KEAP1; ENDOG; TWIST1; TAB1; DBN1; C2CD3; AMOT; SH3PXD…	GO:0001701~in utero embryonic development	90	201	44.7761	0
Up	LAMA5; TNFSF12; NRP2; SRPX2; RAMP1; RAMP2; DYSF; FGF18; FN1; THY1; APOD; SERPINE1; FGF1; ANXA2; MMP2; COL4A2; ITGA5; HMOX1; CXCL8; CCL2; SCG2; PRKCA; NCL; TYMP; WARS; PTPRB; COL8A2; COL8A1; SHC1; NOS3; FGF9; PTGS2; APLNR; MYH9; SOX18; KDR; ACVRL1; COL15A1; COL18A1; ID1; ELK3; MEOX2; MMP14; PRKX; VAV2; EPHB3; EPHB4; TGFB2; HSPG2; CAV1; TNFAIP2; MFGE8; FAP; FOXC1; ADAM15; PRKD1; SHB; TGFBI; ECM1; C…	GO:0001525~angiogenesis	88	232	37.931	0
Up	SUPT5H; TAF4; DVL2; MEIS2; POLR2D; TGFB1I1; DEAF1; MAF; TAF5L; CCNK; ZNF202; NFATC1; NFIC; POU2F2; PARP1; THRA; EGR2; SRF; JUND; ERCC2; EGR1; NELFE; POLR2E; NFKB1; NFYA; GATA3; POLR2A; ARRB2; GTF2F1; AHR; POLR2I; ARRB1; TAF6; ETV1; CDK9; POLR2H; POLR2J; ELL; POLR2F; POLR2L; PAX5; MLLT1; SSRP1; SNAPC2; BMPR2; TRIM29; NFE2L1; IRF3; NFIX; TRIP13; ALX1; ZFHX3; SNAPC4; TAF3; PMF1; SUPT6H; LDB1; NCAPG2…	GO:0006366~transcription by RNA polymerase II	85	269	31.5985	0
Up	MYO1C; RHOD; SNAI2; ACTN4; DIAPH1; SNAI1; WNT11; EGFR; PLAU; HRAS; TGFB1; IL1B; COL1A1; FGF1; EDN1; LAMB1; LYN; RET; THBS1; IGF1R; ITGA5; CSF1; PDGFRB; BMP2; PDGFRA; PRKCA; FLT1; MDK; GRN; CORO1A; AKT2; CDH5; KDR; COL18A1; STAT3; CD151; PPM1F; MMP14; AIF1; MAZ; BCAR1; SMAD3; TNFAIP6; DAB2; ROR2; CAV1; ACVR1; MGAT5; ELP6; TRIM32; GRB7; NEDD9; TRIP6; MYLK; CARMIL1; FAM83H; FAM89B; PREX1; SH3RF2; CE…	GO:0030335~positive regulation of cell migration	85	223	38.1166	0
Up	LAMA5; PDPK1; PLXNB1; NCK2; SNAI1; PAK4; TGFB1; THBS1; PDGFRB; LAMC1; JUP; FLT1; SLC9A1; COL5A1; FGFR4; EPHA2; VAV2; EPHB3; EMP2; BCAR1; ADAMTS12; RHOA; TGFB2; SIRPA; TGFBR3; FOXC1; BAMBI; NFATC2; DGKZ; SHROOM2; SCRIB; DOCK1; HES1; FSCN1; CARMIL1; TNS3; FMNL3; PALLD; KCTD13; SH3KBP1; PPP1R9B; CORO1B; PEAK1; SIX2; LIMD1; LIMA1; TAOK2; SH3BP1; CDC42BPB; EMILIN1; RAC2; HSPG2; EFS; GPC4; CD151; SDC4;…	GO:0016477~cell migration	81	222	36.4865	0
Up	GFRA2; CHL1; NTN3; SPTBN2; FLRT2; NRP2; DOK2; GFRA3; SLIT3; TRIO; SLIT2; LYPLA2; NTRK1; RET; GLI2; GLI3; SRC; PRKCA; BMP7; GATA3; SHC1; GPC1; MYH10; GDNF; RAP1GAP; CXCL12; LHX2; ETV1; VASP; GBX2; EPHB3; CDH4; WNT3A; GRB2; RELN; SPTBN1; PRKCQ; MAPK7; SEMA3B; SEMA3F; GRB7; NECTIN1; EXT1; FOXD1; VAX1; DOK6; UNC5A; GDF7; CNTN4; SHC3; TNR; ATOH1; SH3KBP1; FAM129B; DOK1; NRTN; SHANK3; SEMA6A; PDLIM7; E…	GO:0007411~axon guidance	80	207	38.6473	0
Up	PSMD11; MEN1; GFRA2; SPTBN2; PSMD3; FRS3; GFRA3; FGF18; EGFR; MYC; HRAS; TGFB1; IL1B; ERBB2; FGF1; RET; PDGFRB; ARAF; CCL2; SCG2; IL2RB; PDGFRA; PSMC3; KITLG; ERBB3; FGFR4; ZFP36; ITPKB; PSMB6; SHC1; FGF9; YWHAB; CSF2RB; IRS1; MAP2K2; GDNF; PSMB10; PSMC4; MAPKAPK2; JAK3; PPP5C; PSME3; PSMC5; GRB2; DLG4; HSF1; SPTBN1; ZFP36L1; MAPK7; PSMD2; RASGRF1; PEA15; MAPKAPK3; DUSP5; DUSP6; DUSP7; DAB2IP; IL…	GO:0000165~MAPK cascade	78	266	29.3233	0
Up	E2F3; CDK2AP1; CHEK1; GAK; SUV39H1; EPB41L2; RAB11FIP3; CCNK; STK10; PAK4; KRT18; SRC; AHR; MKI67; BRCC3; HCFC1; ANAPC15; PSME3; PPP1CA; ARF6; UBE2I; HNRNPU; PRKCE; PRKCD; SMARCB1; CHAF1A; CHAF1B; MAPK7; PIN1; TP53BP2; CAMK1; E2F2; NEDD9; TERF2; LIN9; DAB2IP; STEAP3; SPECC1L; TRNP1; PMF1; MAEA; MICAL3; ZC3HC1; NCAPG2; CCAR2; SPC24; DBF4B; URGCP; CABLES1; CHTF18; AHCTF1; TTC28; CCDC124; MARK4; HMC…	GO:0007049~cell cycle	77	249	30.9237	0
Up	MEN1; EML1; PITPNM1; PLXNB2; GRIN2D; PHGDH; CTNS; TULP3; NEURL1; UNC5C; ZIC2; BAG3; MBD3; COL4A1; APOD; ATXN1L; EGR2; BCR; SNRPB; PTPRG; ARRB2; TGFBR2; ID1; CSK; CASP2; BAG6; SLC6A11; POU3F4; BRCA2; ITGA8; NAPA; ATP6V0D1; RELN; PRKDC; HSPG2; FPGS; DLX2; ADCY1; ABR; SHROOM2; BMPR2; NCOA6; ZIC1; BAK1; C2CD3; VAX1; GJC2; MAP1S; CNTN4; DMBX1; PCDH19; CTTNBP2; DNAJC30; CIC; CDK5RAP2; SLC38A3; ROGDI; S…	GO:0007420~brain development	75	215	34.8837	0
Up	MEN1; CHEK1; FANCG; FANCA; XRCC3; XRCC2; HUS1; POLQ; RAD51D; EYA4; FH; ERCC1; PARP1; UNG; LIG1; CDK2; RPA1; POLD1; NUDT1; IGHMBP2; FEN1; CDK9; PPP5C; BLM; VCP; FANCC; HSF1; RAD51; FOXM1; SSRP1; CHAF1A; CHAF1B; TRIM28; SMC1A; NCOA6; KIF22; INO80C; EEPD1; TICRR; SLX4; TTC5; INO80E; RAD54L; UPF1; NABP1; DDX11; OTUB1; MUS81; RBM14; ALKBH3; PNKP; UHRF1; RAD9A; NABP2; TEX15; CLSPN; UBE2T; RTEL1; FZR1; …	GO:0006281~DNA repair	73	220	33.1818	0
Up	SH3PXD2B; DVL2; RAMP2; MOSPD3; MICAL2; MBD3; TGFB1; COL3A1; ERBB2; EDN1; GLI2; GLI3; MTHFD1; PSKH1; SRF; PCNA; BMP2; GYS1; ACAN; GJA1; ERBB3; EDNRA; CAD; LOX; SHC1; GNA11; OXTR; ADM; APLNR; FBN1; TGFBR2; ID1; ECE1; TSC2; RIPPLY3; TGFB2; IRX4; PRKDC; PKD1; ID3; PPARD; ZFP36L1; EP300; AP1B1; FOXC1; FOXL1; CACNA1C; NCOA6; FREM2; BCOR; NEK8; ADIPOR2; OSR1; KAT2A; MED12; BORCS8; IFT140; FOXC2; TCF25; …	GO:0007507~heart development	73	188	38.8298	0
Up	HIP1; APAF1; TNFRSF10B; ACTN4; ALX3; ZBTB7A; TP53; CD3E; LGALS1; ACTN1; NME1; GJA1; IGFBP3; EGR1; BCL3; CALR; LOX; AKT1; PRDX2; PHB; NF2; BRCA1; TNFSF9; CASP2; SOX9; VCP; BID; BCAR1; PAX8; BAX; TRAF2; TRAF3; SKP2; TP53BP2; PMAIP1; TP53I3; HS1BP3; STEAP3; SARM1; ALPK2; RASSF3; DLG5; TNFAIP8L1; RABGGTA; CREBBP; AKT1S1; RTKN; TRAF4; CARD10; ALX4; PIDD1; SDF2L1; BRMS1; TNFRSF10D; DAPK2; FBXO10; PRELI…	GO:0042981~regulation of apoptotic process	72	212	33.9623	0
Up	E2F8; PES1; PDXK; LAMA5; POLR3G; VEGFD; NUPR1; SRGAP2; PAK4; EGFR; CD74; TP53; FGF1; ERCC1; CSF1; GLI2; AR; SRC; ERCC2; EDNRA; CD34; CDC25A; AKT1; MCM7; MYH10; STAT3; MKI67; HLCS; CDK9; EMP2; WNT3A; RAC1; PPARD; ZFP36L1; BCL2L1; LRP1; FOXC1; BYSL; RASGRF1; BOP1; SCRIB; KANK1; MELK; TGFBI; MAP3K11; BAK1; SETMAR; CD276; LARP1; CSPG4; MCM10; FBXW8; NELFB; KAT2A; USP13; DAZAP1; AURKB; ALKBH3; SRRT; N…	GO:0008283~cell population proliferation	69	210	32.8571	0
Up	TRABD2B; ETV2; SLC9A3R1; WNT9A; WNT9B; TAX1BP3; AXIN1; TGFB1I1; VPS26A; WISP1; APC2; WNT11; PLCG2; CCND1; CCNE1; GRK5; GRK6; CSNK1D; GSK3A; WNT3A; WNT4; FBXW4; CSNK2B; CSNK1G2; DAB2; PKD1; TLE1; TLE2; TLE3; FAM53B; HIC1; RSPO4; AMER1; WLS; TMEM198; NXN; TMEM88; SOSTDC1; SHISA6; MARK2; DAAM2; LDB1; AMOTL1; APCDD1; CCAR2; PIAS4; PAF1; KREMEN2; RTF1; NKD2; NKD1; DACT3; ZBED3; KREMEN1; ADGRA2; SOST; …	GO:0016055~Wnt signaling pathway	69	185	37.2973	0
Up	PSMD11; DVL2; SLC9A3R1; AXIN1; PSMD3; SNAI2; GREM1; APC2; WNT11; APOE; GLI3; BMP2; PSMC3; IGFBP2; EGR1; MDK; IGFBP4; IGFBP6; PSMB6; PSMB10; PSMC4; SOX9; GSK3A; EMD; GPC3; SOX10; PSME3; PSMC5; DAB2; ROR2; CAV1; TLE2; FOXO1; PSMD2; RAPGEF1; AMER1; DAB2IP; TMEM88; SOSTDC1; RBMS3; SHISA6; HECW1; SFRP1; KREMEN2; PSMF1; PTPRU; FRZB; DVL3; NKD2; NKD1; DACT3; PRICKLE1; KREMEN1; SOST; FUZ; WWTR1; WNT5B; B…	GO:0090090~negative regulation of canonical Wnt signaling pathway	69	171	40.3509	0
Up	EEF2K; STK25; MUSK; PDPK1; MAP3K13; ULK1; STK10; CHEK2; ABL1; EGFR; THY1; ERBB2; NTRK1; FES; LYN; IGF1R; PDGFRB; BCR; SRC; INSRR; PDGFRA; PRKACA; FLT1; MAK; NME2; FGFR4; CAD; AKT1; GRK5; FLT4; KDR; ACVR1B; CSK; ZAP70; IRAK1; PRKX; EPHB3; EPHB4; CSNK1G2; MAP3K9; TRIM28; MELK; PRKD1; MAP3K11; DDR2; AAK1; ULK3; MARK2; VRK2; MINK1; AURKB; PASK; CAMKK2; PRKD2; MYLK2; WNK1; PEAK1; NEK6; ATP13A2; CDK12;…	GO:0046777~protein autophosphorylation	68	172	39.5349	0
Up	INPPL1; NCK2; MYO1B; SORBS3; ALDOA; ACTN1; RAC2; EMP2; BCAR1; TMSB10; CGNL1; DBN1; CARMIL1; PPARGC1B; ARHGEF2; SH3KBP1; TRPV4; BIN3; EVL; SHROOM4; SH3BP1; KPTN; SHROOM3; TPM3; TPM1; HIP1; RHOA; SHROOM2; TPM2; CORO1A; TPM4; CORO7; RHOG; SAMD14; CORO1B; ARHGAP17; RHOBTB2; PPP1R9B; RHOD; CORO6; ACTC1; HIP1R; RHOJ; SHROOM1; RHOU;	GO:0007015~actin filament organization	45	93	48.3871	7.27196e-14
Up	APAF1; OGG1; PITX3; MBD3; MT-CO1; ADA; MT-ATP6; ASS1; AGT; TIMP1; TGFB1; MT-ND4; AMH; CAT; NTRK1; TYMS; RPN2; APOD; SERPING1; GSN; DCN; MME; COL4A2; CNP; PDGFRB; TGFB3; NQO1; TIMP2; JUND; IGFBP2; ERCC2; IGFBP5; TSPO; AKT1; ADM; PTGS2; NUDT1; LONP1; SERPINF1; SREBF1; TGFBR2; STAT3; CASP2; GSS; IRAK1; CTSC; UCP3; GRB2; CX3CL1; NFKB2; PAX5; PTH1R; RELA; LRP1; SCAP; DAG1; ENDOG; KCNMB1; BAK1; DNMBP; …	GO:0007568~aging	67	169	39.645	1.25344e-13
Up	PANO1; HIP1; TNFRSF11B; EI24; APAF1; MAP2K7; CHEK1; TNFRSF10B; AXIN1; TNFSF12; GAS2; CIDEA; HIP1R; TNFRSF21; TNFSF15; UNC5C; PAK4; IL1A; IL1B; LGALS1; PARP1; CGB7; GJA1; IGFBP3; ERCC2; NFKB1; TNFAIP3; DNASE1; GRK5; AHR; TGFBR2; BRCA1; CASP2; NSG1; BAG6; ARRB1; MCM2; TAF6; DAP; BCAP31; APLP1; EFNA5; CTSC; YARS; PSME3; DYNLL1; EIF5A; MAP3K9; DAB2; PRKCE; MECOM; PPARD; NOTCH2; PRKCD; C1QBP; ZFP36L1;…	GO:0006915~apoptotic process	150	551	27.2232	1.68643e-13
Up	SLC9A3R1; MRAS; FSCN2; PDPK1; PIP5K1C; DIAPH1; FLNB; ABL1; PFN1; CXCL1; BCR; SRF; CFL1; CORO1A; NF2; ADD1; CAPZB; RHOA; RAC1; RHOG; FGD1; ARHGEF5; ABR; KANK1; TRIP10; FSCN1; INF2; AMOT; FGD5; ARHGEF18; SSH2; DAAM2; PHACTR4; SPIRE2; PALLD; SSH1; ARHGEF17; DLC1; CORO1B; INPP5K; RHOJ; DIAPH3; TAOK2; SHROOM4; ARHGAP26; PACSIN2; NISCH; WASF2; SPECC1L; PDLIM2; PDLIM4; RAC2; RHOBTB2; PDLIM1; SHROOM1; LI…	GO:0030036~actin cytoskeleton organization	70	150	46.6667	4.67626e-13
Up	WTIP; PDLIM1; APAF1; ACTN4; RAMP2; MT-CYB; LDHA; PLAU; PLAT; ADA; TGFB1; MT-ND4; CAT; THBS1; SOD3; MYB; TGFB3; SRF; BMP2; CYBA; ALAD; PKM; ETS1; CAPN2; CHRNB2; ERCC2; EGR1; XRCC1; AHCY; EDNRA; NOS1; PML; HMOX2; ADORA1; NOS2; ADM; LONP1; ACVRL1; TGFBR2; NR4A2; CXCL12; PSEN2; MMP14; HK2; UCP2; UCP3; RHOA; TGFB2; HSD11B2; SMAD3; PLOD1; CAV1; TGFBR3; EP300; SCAP; PIN1; ITPR2; ITPR1; POSTN; MYOCD; CYG…	GO:0001666~response to hypoxia	75	166	45.1807	4.75175e-13
Up	LMTK3; NEK8; STK25; BCKDK; GAK; PDPK1; MAP3K13; PRKY; KALRN; BRD4; HUS1; ULK1; RPS6KA4; CCNK; TRIO; STK10; MAP3K6; WNT11; CHEK2; ABL1; TGFB1; ERBB2; NTRK1; LYN; RET; RARA; BCR; ERG; PSKH1; CDK4; BMP2; CCL2; PRKCA; PRKACA; IGFBP3; ERCC2; NPR2; MAK; CFL1; CCND1; PRKCH; CCNE1; CDK2; LAMA1; TYK2; CCND2; CCND3; CDC25B; PRKAR1B; AKT1; ACVR1B; ACVRL1; TGFBR2; CCNF; CSK; FRK; GRK6; ZAP70; PHKA2; CSNK1D; …	GO:0006468~protein phosphorylation	135	488	27.6639	5.8098e-13
Up	SNAI2; SEMA7A; SNRNP200; WISP1; SNAI1; WNT11; IGF2; COL1A1; CAT; ALPL; COL6A1; BMP2; BMP4; GJA1; IGFBP3; FBL; IGFBP5; TNC; LOX; EPHA2; FGF9; AKT1; PHB; MSX2; FASN; HIRA; GDF10; ADAR; WNT3A; SOX8; HSPE1; RPS15; TPM4; HNRNPU; CYP24A1; MEF2D; TWIST1; TMEM119; ALYREF; TP53INP2; SFRP1; LRRC17; GLIS1; CREB3L1; SMO; MYBBP1A; WWTR1; WWOX; RRBP1; MRC2; LEF1; ITGA11; SPP1;	GO:0001649~osteoblast differentiation	53	105	50.4762	6.09401e-13
Up	TERT; PDPK1; ADAM12; TNFSF12; RAMP2; FGF18; PAK4; IL1A; IL1B; HSPB1; SERPINE1; FGF1; THBS1; HMOX1; CXCL8; RRAS; ANXA3; ETS1; JUP; PRKCA; ENG; FLT1; TBXA2R; GATA2; CMA1; GRN; CD34; NOS3; AQP1; CDH5; ADM; APLNR; KDR; ACVRL1; TGFBR2; BRCA1; STAT3; HK2; HMGA2; CX3CL1; RUNX1; STIM1; SEMA5A; PRKD1; TWIST1; ECM1; PTGIS; CYP1B1; CCBE1; ADM2; GATA6; PRKD2; PDCL3; HIPK2; SPHK1; VEGFB; VEGFD; TIE1;	GO:0045766~positive regulation of angiogenesis	58	130	44.6154	7.68496e-13
Up	CHEK1; HUS1; CDC45; RNASEH2A; RECQL4; NFIC; CHTF8; PTMS; CDK2; MCM3; RPA1; POLD1; RBMS1; RRM2; MCM4; MCM5; MCM7; RFC2; BRCA1; IGHMBP2; FEN1; POLD2; MCM2; NUP98; BLM; POLE; SSRP1; CHAF1A; CHAF1B; ORC1; TOP3A; POLA2; MCM6; NCOA6; NFIX; E4F1; MCM10; TICRR; SLX4; DTD1; CHTF18; ATRIP; KCTD13; UPF1; RMI2; RBM14; SIN3A; RAD9A; CDC6; GRWD1; RHNO1; DSCC1; TIPIN; REPIN1; BRIP1; RMI1; CLSPN; DTL; MCM8; TIME…	GO:0006260~DNA replication	65	136	47.7941	8.0258e-13
Up	ABLIM1; TBX3; PITX3; GMNN; LY6H; HRAS; IGF2; DCN; BMP2; CCL2; ELN; COL9A1; COL18A1; APLP1; HCCS; DGCR2; FGD1; FLI1; PAX5; RELA; NOTCH2; TLE1; TLE2; TLE3; EP300; GAMT; E2F4; PHLDA2; NEK8; SEMA6A; EVL; HSPG2; LAMB1; LAMA1; VDR; LAMC1; ASXL1; NTN3; MEGF9; ASXL3; THRA; ASXL2; AGRN; EGFLAM; LAMA5; LAMA2; MEGF8; TMEFF2; LAMC3;	GO:0009887~animal organ morphogenesis	49	111	44.1441	8.32112e-13
Up	ATOX1; EEF2K; SOCS3; TBX3; HDAC3; OGG1; SMAD6; NUPR1; GREM1; HIP1R; BAG3; WNT11; EGFR; TIMP1; MYC; NGF; CAT; ANXA1; CD74; NTRK1; TP53; HSPB1; TFAP2A; KRT18; THBS1; IGF1R; NGFR; GSTP1; PDGFRB; GLI2; GLI3; RARA; ARAF; BMP4; SRC; UNG; IL2RB; AKR1B1; NQO1; PRLR; SLC9A1; NFKB1; BCL3; FLNA; NME2; CFL1; MPZ; MSX1; SHC1; AQP1; CCND2; PPIF; ADORA1; AKT1; AKT2; PRDX2; GRK5; MSX2; FLT4; KDR; NUP62; GDNF; ST…	GO:0043066~negative regulation of apoptotic process	135	485	27.8351	9.51794e-13
Up	DPYSL4; APAF1; TPP1; TIMM8A; KALRN; SCN2B; TRIM3; LRCH4; RGS9; LY6H; SEMA4F; CXCL1; SMPD1; MDK; CBLN1; ADORA1; GDNF; STAT3; NBL1; GSS; GSK3A; SMARCA4; APLP1; EFNA5; GBX2; LIMK1; NAGLU; HDAC4; DLG4; SLC7A5; APBA1; NOTCH2; PCDH1; EP300; SMARCB1; SEMA5A; DCTN1; HES1; PPP2R5D; MEF2D; PAFAH1B3; EFNB3; INSC; ZNF423; MAP1S; GPSM1; CNTN4; CHERP; SMARCC2; MYLIP; RAPGEF5; NRGN; DPF1; NINJ1; SMARCD1; ZBTB45…	GO:0007399~nervous system development	101	295	34.2373	1.06526e-12
Up	MEN1; CHEK1; OGG1; SUV39H1; XRCC3; BRD4; HUS1; POLQ; CCNK; HERC2; CHEK2; ABL1; MYC; TP53; LYN; PARP1; H2AFX; CTLA4; BCL3; CCND1; RPA1; AKT1; MCM7; GNL1; BRCA1; CBX5; MAPKAPK2; BLM; VCP; PRKDC; RAD51; FOXO1; NFATC2; PMAIP1; IRF3; NCOA6; MICA; C9orf116; FBXO31; FAAP20; RFWD3; MCM10; CCAR2; SPATA18; SUSD6; NABP1; DDX11; OTUB1; HMCES; ZNF385A; RAD9A; NPAS2; NABP2; MACROD1; CHCHD6; WDR76; PIDD1; UBE2T…	GO:0006974~cellular response to DNA damage stimulus	72	241	29.8755	1.08613e-12
Up	PSMD11; QSOX1; MAN2B1; PDXK; APAF1; AGPAT2; DEGS1; SURF4; PSMD3; SYNGR1; DIAPH1; LILRB3; STK10; AP2A2; RAB3D; SNAP29; CYB5R3; CFD; PLAU; CST3; FTH1; CAT; ALDOA; CSTB; GSN; GPI; CTSD; ANXA2; CAPN1; TUBB; APRT; GUSB; MME; GSTP1; CXCL1; GAA; CTSA; MGST1; LAMP1; ANXA3; CYBA; ALAD; APEH; SELL; PKM; JUP; ARSA; B4GALT1; ARSB; DSP; TIMP2; PFKL; GM2A; PSMC3; VCL; PGAM1; CD58; NFKB1; RAB3A; IMPDH1; NME2; P…	GO:0043312~neutrophil degranulation	131	481	27.2349	1.2067e-12
Up	PSMD11; AXIN1; PSMD3; JRK; CTDNEP1; RECK; EGFR; COL1A1; SRC; JUP; PSMC3; NFKB1; PSMB6; FGF9; PSMB10; PSMC4; CSNK1D; GPC3; VCP; WNT3A; PRDM15; PSME3; PSMC5; SMAD3; ROR2; CAV1; BAMBI; PSMD2; PIN1; SEMA5A; FAM53B; KANK1; LRRK1; AMER1; WLS; TMEM198; DAAM2; SULF2; CCAR2; SFRP1; TRPM4; PSMF1; ZBED3; ADGRA2; WNK1; PLEKHA4; NLE1; DACT1; DKK2; PSME2; RUVBL1; WNK2; RSPO4; RSPO3; LYPD6; CSNK1G2;	GO:0090263~positive regulation of canonical Wnt signaling pathway	56	142	39.4366	1.31695e-12
Up	WTIP; AGRN; ABLIM1; PLD2; SPTBN2; VILL; LAMA5; SIPA1L3; DIAPH1; OBSL1; MICAL2; PAK4; APOE; THY1; TPM1; TUBA3D; CCL2; ANK1; MDK; CFL1; MSN; CAPZB; SOX9; CNTNAP1; FGD1; SPTBN1; BFSP1; NEDD9; SH3D19; SYNE3; FGD5; RHOU; MAEA; MICAL3; FMNL3; FITM2; ARAP3; PALLD; NECTIN2; SH3KBP1; SIPA1; TSPAN32; CNN2; SEMA6A; DIAPH3; NCKIPSD; LIMD1; TNIK; CDC42BPB; PACSIN2; ARHGAP10; TNFAIP3; MAST4; MAST2; PACSIN3; MA…	GO:0007010~cytoskeleton organization	56	140	40	1.54576e-12
Up	ARHGAP10; RHOD; ARHGAP33; SIPA1L1; ARHGAP6; KALRN; SIPA1L3; SRGAP2; TRIO; BCR; RAC2; INPP5B; RAP1GAP; TSC2; ARHGDIA; ARHGDIB; VAV2; RHOA; RAC1; RHOG; FGD1; ARHGAP1; ARHGEF5; ABR; MYO9B; TRIP10; ARHGAP31; ARHGAP11B; AMOT; OBSCN; ARHGEF16; ARHGAP17; ARHGEF18; SYDE1; RHOU; ARHGEF19; RHOT2; ARHGAP24; PREX1; ARAP3; STARD8; ARHGAP45; ARHGEF1; ARHGEF2; SIPA1; ARAP1; ARHGEF17; DLC1; ARHGAP9; RHOBTB2; ARH…	GO:0051056~regulation of small GTPase mediated signal transduction	58	141	41.1348	1.75671e-12
Up	ARHGAP10; AGRN; ARHGAP33; DVL2; RGS12; RGS5; ASAP2; PLXNB1; ARHGAP6; RGS14; KALRN; SIPA1L3; SRGAP2; DEPDC5; RGS9; AGFG2; WNT11; HRAS; THY1; ERBB2; NTRK1; ICAM1; RANBP1; RAP1GAP; ARRB1; RGS3; TSC2; ARHGDIA; ARHGDIB; WNT4; S100A10; ARHGAP1; ARHGEF5; NPRL3; MYO9B; PIN1; RIN1; RAPGEF1; RASGRF1; DOCK1; LLGL1; RSU1; MAPRE2; ARHGAP31; PLEKHG6; ARHGAP11B; DAB2IP; ARHGAP17; IQSEC1; ARHGEF19; ARHGAP24; SFR…	GO:0043547~positive regulation of GTPase activity	92	324	28.3951	2.18592e-12
Up	CDK2AP1; DVL2; MUSK; AXIN1; HDAC3; FLOT1; CHEK2; ABL1; EGFR; HRAS; TGFB1; IGF2; IL1B; CD4; CD74; ERBB2; NTRK1; ITGB3; CRH; LYN; BMP2; BMP4; ENG; CCND1; CCND2; CCND3; AKT1; AKT2; FLT4; KDR; SOX9; CSNK1D; ARRB1; EFNA5; HSPA2; AIF1; WNT3A; RAC1; DAB2; PLAUR; PIN1; TMEM119; MAVS; SEMA4D; DVL3; CLIP3; CAMKK2; FIZ1; GPER1; DAXX; TNIK; LIMCH1; NPTN; VEGFD; VEGFB; ANXA2;	GO:0001934~positive regulation of protein phosphorylation	56	151	37.0861	2.56972e-12
Up	AP4M1; RAMP1; RAMP2; AP2A2; HERC2; AP2A1; CD74; NGFR; CLTB; CTSA; BCAP31; CLTCL1; AP2S1; AP2B1; APBA1; AP1B1; AP3B2; SNX1; SNX17; WLS; TOM1L2; SYTL5; TGFBRAP1; SNX33; ARHGEF2; ACD; AP2M1; VPS39; MLPH; AP1M1; ASPSCR1; VPS16; EHD1; VPS18; STX18; KCNIP3; SNX11; SNX8; TBC1D2B; TBC1D13; RAB43; VPS26B; TBC1D1; RABL2A; TBC1D3L; TSNARE1; TBC1D4; RAB11B; RAB34; AP3D1; TBC1D9B; RAB20; RAB15; RAB35; TMED9; …	GO:0006886~intracellular protein transport	86	316	27.2152	3.77465e-12
Up	ARID1A; DVL2; APAF1; PLXNB2; SPINT1; TULP3; DEAF1; ABL1; TGFB1; PFN1; RARA; MTHFD1; BMP4; SKI; RARG; PRKACA; SDC4; ADM; TSC2; LHX2; TGFB2; SCRIB; TEAD2; TWIST1; ALX1; MTHFD1L; PHACTR4; SHROOM3; KAT2A; MED12; PRICKLE1; DLC1; FUZ; SEMA4C; IFT122; SUFU; ST14; VASP;	GO:0001843~neural tube closure	38	77	49.3506	7.34834e-12
Up	POLR2D; ZNF217; ZBTB7A; COL4A2; AR; SKI; TCF3; POLR2E; BCL3; GATA2; POLR2A; POLR2I; NUP62; ID1; NR4A2; POLR2H; POLR2J; PPP5C; HIRA; POLR2F; POLR2L; E2F1; ID3; PAX8; RNPS1; NFKBIB; LIN9; SPOCD1; ASXL2; SCX; LDB1; ASXL1; PPP1R13L; ASCL2; ATF6B; ASXL3; MED20; XAB2; ASH2L; BAZ2A; INO80; PLAGL2; LZTS1; BOLA1;	GO:0006351~transcription, DNA-templated	44	103	42.7184	8.17879e-12
Up	TNFRSF11B; PFAS; AGPAT2; BCAR3; MYC; APOA1; MT-ND1; AMH; RPN2; APOD; LYN; RET; THBS1; LGALS1; MGST1; TOP1; CDK4; TIMP2; POR; CTPS1; ENG; IGFBP2; XRCC1; MDK; GAL; CCND1; CALR; LOX; AQP1; ACSL1; ABCC1; MCM7; TGFBR2; COL18A1; SLC6A11; ARRB1; VEGFB; CDK9; HDAC4; S100A10; SST; TGFB2; HSD11B2; SORD; GNA12; NFATC2; TGIF1; DUSP6; HADH; GNAS; BLOC1S3; SFRP1; TFAP2B; RAD54L; GATA6; DVL3; NPAS2; TXN2; ABCA2…	GO:0042493~response to drug	62	195	31.7949	1.71086e-11
Up	POLR2D; SART1; DHX16; SNRNP200; PRPF6; CPSF4; SNRNP70; SNRPA; PABPC1; SNRPB; HNRNPL; POLR2E; POLR2A; U2AF2; PTBP1; GTF2F1; FUS; POLR2I; EIF4A3; NOVA1; HNRNPA3; HNRNPM; POLR2H; POLR2J; POLR2F; SNRPD1; SNRPD3; POLR2L; HNRNPU; U2AF1; CPSF1; HNRNPA0; SF3B2; HNRNPD; DHX8; EFTUD2; RNPS1; PCBP1; PCBP2; SF3B3; SF3B4; SF3A2; SF3A1; SF1; ELAVL1; PRPF8; ALYREF; CHERP; CPSF7; PDCD7; GEMIN5; U2AF1L4; CACTIN; …	GO:0000398~mRNA splicing, via spliceosome	69	240	28.75	5.47326e-11
Up	SH3PXD2B; TNFRSF11B; TBX3; MATN3; TLL1; ADAMTS4; PAPSS2; IGF2; COL1A1; COL2A1; COL3A1; ALPL; COL1A2; GLI2; ACP2; VDR; BMP2; BMP1; ETS2; ACAN; NPR3; BMP7; EPHA2; GNA11; FBN1; SOX9; ARSE; PRELP; GDF10; HDAC4; EVC; TGFB2; WDR5; PTH1R; TCOF1; COL9A2; TEAD4; EXT1; PKDCC; RAI1; FRZB; CMKLR1; ALX4; DLL3; SUFU; COL5A2; HAPLN1; HAPLN3; MMP14;	GO:0001501~skeletal system development	49	136	36.0294	6.9978e-11
Up	GFRA2; CD3EAP; DOK2; CD4; ERBB2; CD3E; LYN; CSF1; INSRR; ERBB3; PTPRG; BDKRB2; RAPGEF1; CSPG4; SHC3; DOK1; NRTN; SH2B1; SH2B3; EPHB4; EPHA2; FLT1; EPHB3; ROR1; NTF4; ROR2; IGF1R; KDR; TIE1; FGFR4; SRC; PDGFRB; AXL; RET; MUSK; PDGFRA; DDR2; NGF; FLT4; EPHB6; EGFR; FRK; NTRK1;	GO:0007169~transmembrane receptor protein tyrosine kinase signaling pathway	43	108	39.8148	8.01743e-11
Up	SLC9A3R1; GAK; SEC16A; LAMA5; RAMP1; RAMP2; FLOT1; JUP; ANK1; TNFRSF1A; FLNA; EPHA2; AKT2; BSG; DPP6; CACNB3; EMP2; CD81; S100A10; RAB8A; STXBP1; SPTBN1; PPIL2; FLOT2; TMEM88; PACS1; PIGW; TTC7B; ABCA12; PACS2; MRAP; NKD2; DCHS1; MYADM; INPP5K; RAB34; EHD3; EHD2; TNIK; TTC7A; EFR3B; KCNIP3; PKP3; ANXA2; RAB3A; RAB15; RAB3D; ANKRD9; RAB3B;	GO:0072659~protein localization to plasma membrane	49	138	35.5072	1.04961e-10
Up	TLR4; TRIM38; TNFRSF10B; CCDC22; BRD4; ABL1; CD4; CD74; LGALS1; HMOX1; GJA1; TNFRSF1A; FLNA; TGM2; NUP62; IRAK1; PPP5C; TIRAP; RHOA; FKBP1A; UBE2I; CX3CL1; ROR1; PRKCE; RELA; TRIM32; IKBKE; TRIM25; IRF3; CASP8; PRKD1; ECM1; WLS; CXXC5; MAVS; TICAM1; SLC44A2; SLC35B2; SLC20A1; CANT1; DDX1; LPAR1; TMEM106A; TIFA; ALPK1; JMJD8; MAP3K14; TRIM62; RBCK1; SHARPIN; CARD9; NEK6; TLR6; IKBKG; EDA2R; TNFRSF…	GO:0043123~positive regulation of I-kappaB kinase/NF-kappaB signaling	57	179	31.8436	1.08351e-10
Up	CLIC1; PES1; RAD51D; MYBL2; BCR; CDC25A; GRK5; NF2; NUP214; STAT3; ADARB1; CDK16; MECOM; CDK18; FOXM1; EP300; BOP1; BAK1; LIN9; TRNP1; PHACTR4; CABLES1; BAP1; CDK15; MNT; SPIN2A; CABLES2; HIPK2; ZNF703; PRDM11; CDK12; DTL; ID3; FBXL12; E2F8; TSC2; E2F4; FBXL18; E2F2; E2F1; JUND; E2F3; E2F7; ID1; SKP2;	GO:0051726~regulation of cell cycle	45	120	37.5	1.43073e-10
Up	TOR1A; APAF1; P2RX6; PEX14; POLQ; FLOT1; LETM1; CD3E; ANXA6; HMOX1; ALAD; B4GALT1; KCNA2; TGM2; GBP1; FUS; LONP1; IGHMBP2; CD79B; KCNC1; BLM; VCP; BID; HSF1; CAV1; RAD51; BAX; KCNA1; IKBKE; MPP2; ITPR3; ELAVL1; CLPP; DGKD; TYSND1; TOR2A; COLEC12; BEND3; KCTD17; SHKBP1; KCNV2; KCTD13; NACC2; TIFA; KCTD12; NACC1; KCTD15; PRMT1; FSD1; C1QTNF1; C1QTNF2; TMEM120A; SHARPIN; EHD4; KCTD10; CHMP4B; EHD1; …	GO:0051260~protein homooligomerization	63	218	28.8991	3.2026e-10
Up	TERT; SUV39H1; KCNK2; MYC; LMNA; TP53; EDN1; ICAM1; P4HB; HMOX1; SRC; SLC2A4; BMP7; SLC9A1; AQP1; AKT1; PTGS2; OPRD1; IRAK1; STC1; E2F1; PRKCE; PPARD; ZFP36L1; EIF4EBP1; PMAIP1; ENDOG; ANKRD1; TWIST1; KCNMB1; PTGIS; VASN; SFRP1; GATA6; BAD; EPAS1; BRIP1; HIPK2; STUB1; HYOU1; HILPDA; DNMT3A;	GO:0071456~cellular response to hypoxia	42	110	38.1818	3.6944e-10
Up	SLC9A3R1; PLXNB2; PLXNB1; GAS2; ATP10A; DIAPH1; WDR1; FN1; ALDOA; ANXA1; ICAM1; FES; TPM1; CCL2; MSN; CORO1A; MYH9; MYH10; KDR; FGD1; CDC42EP1; GNA12; BAMBI; FAM171A1; CDC42EP5; DNMBP; SYNE3; FGD5; ARHGEF18; RHOU; FMNL3; SHROOM3; FBLIM1; LPAR1; SEMA4D; SH3KBP1; ARAP1; DLC1; PARVA; LIMD1; TAOK2; RHOA; RHOD; RHOJ; PLXND1; PLXNA1; PLXNA4; PLXNA2; RHOG;	GO:0008360~regulation of cell shape	49	145	33.7931	4.15109e-10
Up	MAP2K7; MUSK; EPHB6; ABL1; EGFR; ERBB2; NTRK1; FES; LYN; RET; PDGFRB; SRC; INSRR; PDGFRA; FLT1; ERBB3; FGFR4; EPHA2; TYK2; AXL; TIE1; FLT4; KDR; MAP2K2; CSK; ZAP70; MAP2K3; JAK3; EPHB3; EPHB4; RELN; ROR1; ROR2; PRKCD; MELK; TESK1; DDR2; PKDCC; SCYL1; CAMKK2; PEAK1; ABI3; BAZ1B; DYRK1B;	GO:0018108~peptidyl-tyrosine phosphorylation	44	121	36.3636	4.96972e-10
Up	TAF4; PRMT5; CHEK1; HUS1; MTA2; MBD3; CHEK2; TP53; CDK2; RPA1; PML; AKT1; RFC2; BRCA1; TAF6; BLM; BRPF1; CSNK2B; SSRP1; EP300; CHD3; TOP3A; PIN1; TP53BP2; BOP1; RRS1; TAF3; TTC5; PPP1R13L; ATRIP; TAF15; RMI2; AURKB; EHMT2; PRMT6; ZNF385A; RAD9A; RHNO1; BRIP1; HIPK2; RMI1; EHMT1; KMT5A; SMYD2; EXO1; NOC2L;	GO:1901796~regulation of signal transduction by p53 class mediator	46	131	35.1145	5.11795e-10
Up	GREM1; ADAMTS2; COL1A1; COL2A1; COL3A1; COL5A2; COL1A2; COL11A1; ACAN; COL5A1; MMP11; COL5A3; LOX; LUM; TGFB2; FMOD; FOXC1; CYP1B1; DDR2; SCX; COL12A1; FOXC2; LOXL2; PLOD1; ANXA2; PLOD3; SERPINH1;	GO:0030199~collagen fibril organization	27	47	57.4468	6.12111e-10
Up	WWP2; TERT; INPPL1; SLIT3; CILP; DYSF; HRAS; TGFB1; APOE; CRH; CD3E; PC; BMP2; BMP4; NME1; GJA1; ENG; NFKB1; GATA2; DNMT1; CD34; AKT1; NOS2; KDR; MAP2K2; ACVR1B; SERPINF1; ACVRL1; OPRD1; DGKQ; AIF1; WNT4; TGFB2; RUNX1; NOTCH2; FLOT2; TERF2; BAK1; PARP10; RBMS3; IQGAP3; SFRP1; SMCR8; CREB3L1; ZNF503; MYADM; ATOH8; GPER1; LGMN; SMO; BRIP1; ADNP; MOV10; HEY2; NOCT; APLN; EMILIN1;	GO:0010629~negative regulation of gene expression	57	190	30	6.95258e-10
Up	SMAD7; SMAD9; SMAD6; TGFB1; COL3A1; APOA1; TP53; COL1A2; PARP1; FURIN; TGFB3; SKI; SRC; ITGB5; PML; ARRB2; CDH5; ACVRL1; TGFBR2; ID1; PXN; GDF10; RHOA; TGFB2; SMAD3; TGFBR3; ACVR1; BAMBI; LRRC32; TAB1; ZYX; ARHGEF18; LTBP4; TGFBRAP1; HIPK2; LTBP3; DUSP15; ACVR1B; BMPR2;	GO:0007179~transforming growth factor beta receptor signaling pathway	39	99	39.3939	7.52462e-10
Up	TAF4; E2F3; POLR2D; MED24; MED26; ESRRB; AR; RARA; NR2F6; THRA; VDR; ESRRA; CDK4; RARG; ERCC2; POLR2E; RXRA; CCND1; POLR2A; GTF2F1; POLR2I; NR4A2; SOX9; RXRG; TAF6; CDK9; POLR2H; POLR2J; NR1H2; MAZ; POLR2F; POLR2L; PPARD; NOTCH2; BAX; TRIM28; E2F2; TEAD4; TEAD2; TAF3; MED27; MED25; NR2C2AP; MAML1; CREBBP; TAF15; MED12; MED15; TEAD3; WWTR1; MED20; NOTCH3; MED16;	GO:0006367~transcription initiation from RNA polymerase II promoter	53	170	31.1765	8.86308e-10
Up	PES1; NOP56; WDR46; NVL; SUV39H1; RRP9; DKC1; NPM3; UTP20; POP7; RPS2; FBL; EIF4A3; GEMIN4; RPS15; NOP14; TBL3; EXOSC2; BOP1; PDCD11; NOLC1; NOL9; DHX37; PELP1; DDX51; UTP4; RPP25; WDR18; NOC4L; UTP14A; SENP3; HEATR1; NOL6; EXOSC4; EXOSC5; PA2G4; WBP11; RRP7A; RRP15; LAS1L; DDX49; DDX54; EBNA1BP2; RRP1; RRP1B; MRTO4; PIH1D1; BYSL;	GO:0006364~rRNA processing	48	144	33.3333	8.99182e-10
Up	TLR4; TRIM38; MAP3K13; RPS6KA4; FLOT1; ZBTB7A; AGT; TGFB1; IL1B; AMH; CAT; NTRK1; ICAM1; AR; NFKB1; PRKCH; STAT3; IRAK1; TIRAP; CX3CL1; NFKB2; ROR1; CAV1; RELA; PRKCQ; TRAF2; TRIM32; TRIM14; FLOT2; TRIM25; PRKD1; TAB1; LRRFIP1; CARM1; TICAM1; ERC1; ARHGEF2; RNF25; TRAPPC9; TRIM62; RBCK1; PRKD2; DHX33; EDA2R; PIDD1; SPHK1; CAMK2A; TLR6; IKBKG;	GO:0051092~positive regulation of NF-kappaB transcription factor activity	49	151	32.4503	1.2629e-09
Up	TMEM120B; ILVBL; KRBA1; PCNX2; CTDSPL; FLRT2; SIPA1L1; URB1; MEGF6; GIGYF1; TSPAN9; AGFG2; HIST1H2AG; FAM86B2; ZSCAN22; GLI4; BGN; F8A1; TM4SF1; PNPLA4; YLPM1; MEOX1; ZNF142; RIPPLY3; RWDD2B; FAM189B; RBM10; ZNF200; LMNB2; EVX2; ELP6; MN1; BFSP1; COTL1; NOMO1; PDGFRL; SURF2; LPAL2; HNRNPUL2; TMEM132A; EXOC3L2; QRICH1; GGTA1P; MIDN; TIGD5; BOLA3; NOM1; TAF7L; TTC39A; ANKRD45; DCAF12L1; TMEM268; SM…	GO:0008150~biological_process	124	609	20.3612	1.29051e-09
Up	SSC5D; INPPL1; LRP5; EPN2; AP2A1; ABL1; HRAS; GHR; NME1; TSC2; DNM2; RAB7A; APLP1; DNM1; BCL2L1; TNK2; UNC119; RIN1; TRIP10; DGKD; AAK1; SCARA3; LRP10; NOSTRIN; MICALL1; RIN3; SSC4D; SNX33; RIN2; RUBCN; SH3KBP1; FNBP1; SH3GL3; TINAGL1; TMPRSS5; EHD1; RABEP2; EHD2; ANKFY1; EPS15L1; MRC2; SUSD2; PACSIN3; LOXL2; EPN1; WASF2; RHOU; BIN3; TIGD5; RHOJ; ATP9A; CSNK1G2; RAB34; WIPF1; RAB20;	GO:0006897~endocytosis	55	183	30.0546	1.2958e-09
Up	MEN1; QSOX1; MATN3; VGF; TGOLN2; WFS1; FSTL3; TIMP1; CST3; IGF2; APOA1; APOE; FN1; AFP; CALB1; GSN; P4HB; LAMB1; MMP2; LGALS1; CSF1; FURIN; SPP1; LAMC1; BMP4; SCG2; PRKCSH; IGFBP3; IGFBP2; IGFBP4; IGFBP6; IGFBP5; TNC; CSF2RB; FBN1; IGFALS; GPC3; BACE1; HIST1H4A; HIST1H3A; HSPG2; NUCB1; CKAP4; MFGE8; PAPPA; TGFBI; IGFBP7; TMEM132A; VWA1; FAM20C; D2HGDH; PCSK9; GATA6; PNPLA2; EVA1A; ANO8; PSENEN; L…	GO:0044267~cellular protein metabolic process	58	200	29	1.42087e-09
Up	TNFRSF11B; KMT2D; SMAD6; LDHA; APOA1; GBA; CRH; KRT19; HMOX1; PDGFRB; GLI3; TGFB3; ARSB; IGFBP2; GAL; GATA3; DTYMK; CCND1; IL4R; TGFBR2; BRCA1; MMP14; CAV1; EP300; TRIM25; PTPRN; GATA6; WBP2; ASH2L; GHRL;	GO:0043627~response to estrogen	30	62	48.3871	1.61285e-09
Up	NRP2; ABL1; AGT; ITGB3; FGF1; EDN1; GPI; THBS1; ANXA3; BMP4; ETS1; PRKCA; GATA3; CALR; GRN; FLT4; KDR; BCAR1; BMPR2; PRKD1; CCBE1; SCARB1; ADGRA2; ATOH8; FOXC2; PRKD2; ZNF580;	GO:0010595~positive regulation of endothelial cell migration	27	50	54	1.70258e-09
Up	SLC9A3R1; SMAD7; SLIT2; RECK; WNT11; THY1; CD74; SERPINE1; ABHD2; TPM1; RRAS; SRF; IFITM1; ENG; VCL; IGFBP5; NF2; TIE1; ACVRL1; STC1; WNT4; EPPK1; CX3CL1; ADARB1; PTPRJ; ADAM15; DAG1; KANK1; CYP1B1; ARPIN; SULF1; SFRP1; DLG5; PTPRU; DLC1; FUZ; TMEFF2; ZMYND8; LIMCH1; NISCH; SRGAP2;	GO:0030336~negative regulation of cell migration	41	113	36.2832	2.00028e-09
Up	CIT; SSNA1; DCTN3; HAUS5; PCNT; CHEK2; TUBB4A; TUBB; CALM3; PRKACA; TUBG1; CDK2; CDC25A; CDC25B; CDKN2B; CSNK1D; DNM2; ACTR1A; YWHAG; DYNLL1; TUBA4A; TUBB4B; FOXM1; DCTN1; DYNC1H1; MELK; TPD52L1; KDM8; PHLDA1; CDK5RAP2; PKMYT1; HAUS7; HAUS8; CEP250; KAT14; CEP72; FBXL7; CEP131; CEP164; BTRC; PPME1; FBXL12; FBXL18; SKP2;	GO:0000086~G2/M transition of mitotic cell cycle	44	128	34.375	2.04795e-09
Up	LAMA5; RET; EDN3; KITLG; CFL1; GDNF; GBX2; SOX8; ACVR1; ALX1; PHACTR4; NRTN; SMO; SEMA3G; SEMA5A; SEMA3B; SEMA4G; SEMA6D; SEMA4C; SEMA4D; ANXA6; SEMA3F; SEMA6A; SEMA7A; SEMA4F; SOX10;	GO:0001755~neural crest cell migration	26	47	55.3191	2.30718e-09
Up	OGG1; RAMP2; RGS9; MBD3; ASS1; AGT; TGFB1; CD4; COL1A1; CAT; GSTP1; PDGFRB; RARA; TFPI; ESRRA; PCNA; ETS1; NQO1; GJA1; IGFBP2; BMP7; CCND1; NR2F2; CALR; OXTR; PTGS2; STAT3; STXBP1; ENDOG; CASP8; POSTN; BAD; ARNT2; MBD2; DNMT3B; NCOR2; DNMT3A; ANXA1;	GO:0032355~response to estradiol	38	100	38	2.75233e-09
Up	SPTBN2; XRCC2; TP53; ERCC1; AR; RARA; RARG; ERCC2; ADD1; GPD2; ADARB1; SP2; APBA1; ZFP36L1; EP300; FKBP8; PKDCC; GNAS; TNS2; ANKRD11; STK40; PPP1R13L; KAT2A; APBA2; SMO; CCM2; WWTR1; SLITRK6; RMI1; SMPD3; DHCR7; HEG1; ATF5; KLF2;	GO:0035264~multicellular organism growth	34	82	41.4634	3.18941e-09
Up	CHL1; TERT; PDPK1; XRCC2; WFS1; HRAS; NTRK1; HMOX1; TGFB3; CCL2; EN2; MDK; ERBB3; GRN; AXL; CORO1A; ARRB2; GDNF; NR4A2; ARRB1; DLX1; RHOA; STXBP1; BAX; BCL2L1; LRP1; PIN1; SIX1; UNC5B; KDM2B; TFAP2B; SYNGAP1; AGAP2; LGMN; FAIM2; BARHL1; AMBRA1; ADNP; HIPK2; DNAJC5; CLCF1; BOK; APOE; NGF; NTF4;	GO:0043524~negative regulation of neuron apoptotic process	45	136	33.0882	3.56644e-09
Up	H2AFY; HIST1H2BJ; H2AFX; HIST1H1B; HIST1H1D; HIST1H1T; HIST1H2BO; SOX9; MCM2; HILS1; HIST1H4A; HIST1H2BC; HIST1H3A; HIST1H1A; HIST3H3; HIST2H2BE; H1FX; ANP32B; HIST1H2BH; HIST1H2BN; HIST1H2BM; HIST1H2BL; GRWD1; TSPY26P; SMYD3; NAA60; H2AFY2; DAXX; HIST1H2BD; HIST2H2BF; HIST1H2BK; CHAF1A; CHAF1B; HIST3H2BB;	GO:0006334~nucleosome assembly	34	83	40.9639	4.07408e-09
Up	TRABD2B; TPP1; ADAM12; XPNPEP2; TLL1; ADAM11; ADAMTS4; CFD; CAPNS1; CTSD; CAPN1; MMP2; MME; CTSA; PEPD; BMP1; APEH; ACAN; CAPN2; MMP11; LAP3; PDIA3; CPS1; GGT5; DPP6; CTSK; PSMC4; PREP; CASP4; MMP14; NUP98; CTSC; BACE1; ADAMTS20; RELN; HTRA3; PMPCA; FAP; PAPPA; ADAM15; ESPL1; CASP8; PCOLCE; LPAL2; TYSND1; DESI1; RHBDD2; RHBDF2; VASH1; TMPRSS9; ADAMTSL2; DPP9; KDM8; SFRP1; FBXL6; MPND; ADAMTS17; A…	GO:0006508~proteolysis	96	438	21.9178	4.14096e-09
Up	DLL3; ETV2; SNAI2; GMDS; PTP4A3; NEURL1; CFD; MYC; TGFB1; KRT19; BMP2; MDK; TGFBR2; SOX9; CDH6; NOTCH2; EP300; FOXC1; TBX2; HES1; ZNF423; DTX2; MAML1; CREBBP; ATOH1; RITA1; S1PR3; FOXC2; CHAC1; POFUT1; HEYL; TMEM100; HEY2; NOTCH3; CNTN6; HEY1; EPN1; SUSD5; NLE1; TRAF7;	GO:0007219~Notch signaling pathway	40	112	35.7143	4.49798e-09
Up	TLR4; CHEK1; TNFRSF10B; BAG3; WNT11; EGFR; AGT; TGFB1; IL1B; COL1A1; CYBA; GJA1; ENG; TNFRSF1A; SLC9A1; NFKB1; AQP1; AKT1; PTGS2; PTGER4; CASP2; SOX9; HDAC4; RAC1; DAG1; CASP8; ANKRD1; BAK1; SCX; BAD; CNN2; MAP3K14; PIEZO1;	GO:0071260~cellular response to mechanical stimulus	33	79	41.7722	4.66449e-09
Up	STAU1; ABL1; CAT; SOD3; GSTP1; PARP1; G6PD; CYBA; ATP2A2; NCF2; GPX3; NME2; PRDX2; PYCR1; LONP1; ETV5; NR4A2; AIF1; MGAT3; FOXO1; DHRS2; NFE2L1; PRKD1; ADNP2; VRK2; VKORC1L1; PYCR2; GPX7; FANCD2; ATP13A2; TMEM161A; SLC7A11; SRXN1; MSRB3; FANCC; MSRA;	GO:0034599~cellular response to oxidative stress	36	93	38.7097	4.80711e-09
Up	MEN1; CIT; XRCC2; RGS14; TADA3; DCTN3; ABL1; CDC25B; NUP214; ERF; PPP5C; CLTCL1; DCTN1; KIF22; NOLC1; CENPW; KIF18B; PHF13; SKA3; SKA1; CENPT; CDCA5; PKMYT1; CDC6; TBCD; CEP250; CDT1; ANAPC11; FBXL7; DNMT3A; TUBA1B; MYBL2; TUBB4B; TUBB6; ORC1; MYBL1; MYB; TUBA4A; POLE; TUBGCP4; DYNC1H1; TUBG1; TUBGCP2; TUBB; TUBB4A;	GO:0000278~mitotic cell cycle	45	138	32.6087	5.1523e-09
Up	ADGRB1; TNFRSF10B; CCL25; ADGRB2; DOK2; LILRB3; ADGRL1; EGFR; AGT; HRAS; CD4; ERBB2; EDN1; CD3E; CHRM4; IFITM1; CCL2; EDN3; IL1R1; PRLR; NPPB; IL7R; LAMA1; ITPKB; BDKRB2; OXTR; BSG; NUP62; TIRAP; SST; PIP4K2B; IL13RA1; PTH1R; TNK2; CASP8; LY6E; GPR157; ADGRD1; RTN4RL2; ADGRF5; MLKL; CLEC1A; NFAM1; CD101; IL17RA; DOK1; MCHR1; PRMT1; BAG1; SEMA6A; ADGRL4; CLCF1; TNFRSF10D; EVL; CYSLTR1; CABIN1; CTF…	GO:0007166~cell surface receptor signaling pathway	58	209	27.7512	5.46334e-09
Up	TRABD2B; TAX1BP3; NFATC1; FGF9; GSC; TLE1; LRP1; HIC1; NXN; SOSTDC1; APCDD1; SFRP1; TSKU; FRZB; DACT3; MDFI; BARX1; DACT1; WWOX; CBY1; WIF1; NKD2; SHISA2; TSC2; NKD1;	GO:0030178~negative regulation of Wnt signaling pathway	25	46	54.3478	6.11342e-09
Up	PDLIM1; PIP5K1C; SRPX2; PAK4; EGFR; CSTA; ANXA1; THY1; KRT18; ANXA2; SRC; JUP; CD58; COL8A2; CD34; SHC1; S100A11; CDH5; SOX9; ITGA8; PPP1CA; CX3CL1; CDC42EP1; RAPGEF1; TRIM29; SCRIB; NECTIN1; COL13A1; CDH24; STXBP6; NLGN2; DLG5; FBLIM1; CYFIP2; CD93; BAIAP2L1; CDH4; CDH15; CDH20; CDH19; LPP; CDH6; CDHR2; LAMA5; PKP3; DLG4; DSP;	GO:0098609~cell-cell adhesion	47	150	31.3333	6.74716e-09
Up	RAMP2; SGPL1; TGFB1; ENG; EPHA2; ADM; APLNR; TIE1; SOX18; KDR; GJC1; TGFBR2; CAV1; ZFP36L1; TEAD2; AMOT; PAXIP1; MYOCD; HDAC7; ZFPM2; HAS2; SMO; CCM2; TMEM100; HEY2; EGFL7; HEG1; ZMIZ1;	GO:0001570~vasculogenesis	28	59	47.4576	7.74924e-09
Up	TNFRSF21; ASS1; COL1A1; GBA; EDN1; ICAM1; THBS1; CXCL8; CYBA; CCL2; SLC2A4; YBX3; CD58; NFKB1; GATA3; ZFP36; AKT1; GBP1; BRCA1; ZFP36L2; HDAC4; ADAMTS12; RELA; ZFP36L1; HYAL2; POSTN; ANKRD1; DAB2IP; PRPF8; SFRP1; CACTIN; HAS2; KAT2A; ARHGEF2; GPER1; INPP5K; SMPD4; SMPD3; ADAMTS7; KLF2; CCL25; CX3CL1;	GO:0071356~cellular response to tumor necrosis factor	42	125	33.6	8.0799e-09
Up	TGFB1I1; SNAI1; TGFB1; IL1B; COL1A1; TGFB3; BMP2; BMP4; BMP7; MDK; TGFBR2; TGFB2; SMAD3; DAB2; FOXC1; BAMBI; TWIST1; ALX1; BCL9L; WWTR1; GLIPR2; ZNF703; LEF1; LOXL2;	GO:0010718~positive regulation of epithelial to mesenchymal transition	24	43	55.814	8.26947e-09
Up	SH3PXD2B; SORBS3; WNT11; ABL1; APOA1; TPM1; TGFB3; TAC1; SDC4; NF2; PXN; PPM1F; WNT4; S100A10; RHOA; RAC1; SMAD3; ARHGEF5; TESK1; CARMIL1; SFRP1; LPAR1; EVL; LIMCH1; FHOD1; LIMK1;	GO:0051496~positive regulation of stress fiber assembly	26	51	50.9804	8.44852e-09
Up	NCK2; VEGFD; NRP2; ITGB3; SRC; CYBA; FLT1; NCF2; AXL; FLT4; KDR; PXN; MAPKAPK2; VEGFB; VAV2; BCAR1; RHOA; RAC1; FOXC1; DOCK1; PRKD1; SHB; MAPKAPK3; SULF1; CYFIP2; FOXC2; PRKD2; SH2D2A; WASF2;	GO:0048010~vascular endothelial growth factor receptor signaling pathway	29	64	45.3125	9.48752e-09
Up	SLC9A3R1; TSPAN4; FANCA; TAPBP; GPAA1; WIPF1; NUPR1; PEX14; CD74; TP53; CD3E; LAMC1; IL2RB; HMGA1; PML; SOX9; KNTC1; VAMP2; DLG4; FANCC; TFAP4; APBA1; TRAF2; AIMP2; HES1; LLGL1; TEAD2; SLC9A3R2; HFE; DLG5; GEMIN5; SLC7A6; RABGGTA; CREBBP; TUBGCP2; CARD10; SSBP3; TUBGCP4; SHANK1; NFS1;	GO:0065003~protein-containing complex assembly	40	116	34.4828	1.00399e-08
Up	ARHGEF18; PLEKHG3; KALRN; FLOT1; TRIO; FARP2; BCR; ARHGDIA; ARHGDIB; VAV2; FGD1; ARHGEF5; ABR; MYO9B; RASGRF1; KANK1; PLEKHG6; OBSCN; ARHGEF16; KANK2; DNMBP; FGD5; ARHGEF25; ARHGEF19; PREX1; EPS8L1; ARHGEF40; ARHGEF1; ARHGEF2; ARHGEF17; PLEKHG4B; EPS8L2; PLEKHG2; FARP1;	GO:0035023~regulation of Rho protein signal transduction	34	87	39.0805	1.04838e-08
Up	LAMA5; PLXNA2; UNC5C; TGFB1; LMNA; SERPINE2; FLNA; LAMA2; LAMA1; AKT1; AKT2; PRKX; RHOA; RAC1; MGAT3; LAMA4; AMOT; PHLDA2; LDB1; MINK1; SRCIN1; RCC2; ABI3; PLXND1; TMSB10; PLXNB1; PLXNA1; RHOD; PLXNA4; PLXNB2; AMOTL1; AMOTL2; SST;	GO:0030334~regulation of cell migration	33	84	39.2857	1.54742e-08
Up	WWP2; NEURL1; ZBTB7A; EGFR; BMP7; GATA2; AKT1; ARRB1; MMP14; DLX1; DLX2; DLK2; GDPD5; SLC35C1; RITA1; FAM129B; CHAC1; HIF1AN; HEY2; EGFL7; NOTCH3; HEY1; PEAR1;	GO:0045746~negative regulation of Notch signaling pathway	23	41	56.0976	1.56638e-08
Up	TGFB1I1; TRIO; WISP1; TGFB1; GATA2; GATA3; MMP11; MSX2; ZFP36L2; WNT3A; SMAD3; E2F1; RUNX1T1; FOXO1; CCDC85B; FAM57B; C1QL4; ZFPM1; ASXL1; ZFPM2; JDP2; TRIB3; GPER1; WWTR1;	GO:0045599~negative regulation of fat cell differentiation	24	45	53.3333	1.61245e-08
Up	TLR4; SLC9A3R1; RGS14; SPRY1; ABL1; LYN; GSTP1; PTPN1; FBLN1; GBP1; PHB; TIMP3; CSK; ARRB1; SIRPA; DUSP4; PIN1; RAPGEF1; TNIP1; DUSP6; DAB2IP; C1QL4; GPER1; SPRY4; CHRNA10; SEMA6A; SIRT3; WNK2; EMILIN1;	GO:0070373~negative regulation of ERK1 and ERK2 cascade	29	66	43.9394	1.62315e-08
Up	CDC45; GMNN; MYC; CDK4; GSPT1; RCC1; CCND1; CCNE1; CDK2; MCM3; RPA1; CDC25A; MCM4; MCM5; MCM7; ACVR1B; CDKN2A; MCM2; CDKN2D; ACVR1; POLE; SKP2; ORC1; EIF4EBP1; POLA2; MCM6; RHOU; MCM10; IQGAP3; CDC6; CDT1; POLE4; LATS2; MCM8; CAMK2A; ORC6;	GO:0000082~G1/S transition of mitotic cell cycle	36	99	36.3636	1.78285e-08
Up	PLXNB2; PCDH7; PCDHGA12; MPZL2; RET; PKD1; PCDH1; NECTIN1; AMIGO2; PCDH19; NECTIN2; DCHS1; CDHR2; CLSTN2; PCDHB16; PCDHB10; PCDHGC3; IGSF9B; PCDHB9; PCDHB6; PCDHB5; PCDHB4; PCDHB3; PCDHB2; PCDHB15; PCDHB14; PCDHB13; PCDHB12; PCDHB11; PCDHGB7; PCDHGB6; PCDHGB2; PCDHGA10; NPTN; CDH5; CDH15; BSG; CNTN4; CDH19; PALLD; CDH4; IGSF9; ANXA3; IGSF21; CDH20; CDH6; CNTN6; HMCN1; CDH24;	GO:0007156~homophilic cell adhesion via plasma membrane adhesion molecules	49	167	29.3413	1.87764e-08
Up	PLXNB2; PLXNB1; PLXNA2; FARP2; FLNA; ARHGDIA; RAC1; SEMA4D; SEMA4C; PLXNA4; SH3BP1; PLXND1; SEMA7A; SEMA3G; SEMA4G; SEMA6D; SEMA6A; SEMA5A; SEMA4F; SEMA3B; SEMA3F;	GO:0071526~semaphorin-plexin signaling pathway	21	34	61.7647	1.89509e-08
Up	WNT9B; TBX3; SNAI2; SGPL1; SNAI1; COL2A1; TFAP2A; GLI3; SKI; PDGFRA; MSX1; MEOX2; EPHB3; PRRX1; FOXF2; NPRL3; TBX2; TWIST1; ALX1; PKDCC; VAX1; BCOR; BNC2; FRAS1; OSR1; ANP32B; CSRNP1; ALX4;	GO:0060021~roof of mouth development	28	64	43.75	3.0627e-08
Up	LYN; SRF; HCLS1; TAC1; LONP1; MMP14; TUB; SORD; FHL2; NCOA6; DHCR24; RBM14; TXN2; FOXC2; GHRL; PIAS3; TIMP3; NOS1; NOS2; POR; NOS3; TIMP2; TIMP1;	GO:0009725~response to hormone	23	43	53.4884	3.06286e-08
Up	MAP3K13; ULK1; CHEK2; TOP1; SRC; PRKCA; PRKACA; CDK2; AKT1; TGFBR2; CSNK1D; MAPKAPK2; PRKX; DGKQ; CSNK1G2; PRKDC; PKD1; PRKCE; PRKCD; MAPK7; PRKD1; MAPKAPK3; MARK2; PRKD2; HIPK2; WNK1; CLSPN; NEK6; CAMK2A; GSK3A; MAST3; DYRK1B; MAST2; DMPK; PKN3; PDPK2P; MAST4; PDPK1; SBK1; PRKY; PRKCH; AKT2; STK32B; IKBKE; VRK2; PRKCQ; LATS2;	GO:0018105~peptidyl-serine phosphorylation	47	160	29.375	3.51259e-08
Up	PDLIM1; ACTN4; NUPR1; TAF5L; MED26; ACTN1; MAK; PML; FUS; NUP98; SCAND1; TRIM32; MTA1; ANKRD1; NFKBIB; TAF7L; E4F1; PMF1; MED27; SRCAP; CCAR2; SMARCD2; RBPMS; MNT; WDR77; MED20; RERE; PSMC3IP; DAXX; GMEB2; RUVBL1; TAF6L;	GO:1903508~positive regulation of nucleic acid-templated transcription	32	83	38.5542	3.61297e-08
Up	APAF1; CYP26A1; WFS1; SGPL1; FSTL3; ASS1; AGT; TFAP2A; DCN; MME; GLI2; BMP4; GATA3; SERPINF1; BAG6; ITGA8; WNT4; TGFB2; PKD1; PAX8; BAX; HYAL2; FOXC1; SIX1; TNS2; SULF2; SULF1; PCSK9; TRAF3IP1; TFAP2B; HAS2; SIX2; NLE1; ADAMTS1;	GO:0001822~kidney development	34	93	36.5591	3.93776e-08
Up	LAMA5; SRGAP2; ABL1; FN1; ITGB3; LAMB1; LAMC1; SRC; ITGA4; AXL; ITGA8; EPHB3; RAC1; MICALL2; SRCIN1; ANTXR1; PEAK1; AKIP1; PARVA; MEGF9; PARVB; PXN; EGFLAM; LAMC3; HSPG2;	GO:0034446~substrate adhesion-dependent cell spreading	25	52	48.0769	3.96381e-08
Up	ARID1A; KDM6B; ZBTB7A; MYC; MYB; TOP1; GATA3; SOX9; SMARCA4; HDAC4; HILS1; SMARCB1; PABPC1L; SUPT6H; INO80E; SMARCC2; KAT2A; SMARCD2; SMARCD1; CHRAC1; PIH1D1; RERE; DAXX; BAZ2A; BAZ1B; INO80; RUVBL2; TAF6L; MORC2; KDM5C; KDM4D; RUVBL1; INO80C; KDM4B; NPM3; SRCAP;	GO:0006338~chromatin remodeling	36	103	34.9515	4.048e-08
Up	HDAC3; SUV39H1; SOX15; BRD4; SS18L1; ZBTB7A; CBX6; HIST1H1B; DNMT1; BAG6; SMARCA4; HMGA2; HIST1H3A; HMGN5; HNRNPU; RELA; TRIM28; CBX2; BRD3; BCORL1; PHF19; PHF13; L3MBTL2; BRD9; EHMT1; TCF7L1; BABAM1; HMG20B; LRWD1; SFMBT1; H2AFX; HIST1H2AB; HIST1H2AG; HIST1H2AJ; TAF6; HIST1H2AC; H2AFY2; TAF6L; H2AFJ; HIST3H2A; HIST1H2AH; H2AFY;	GO:0006325~chromatin organization	42	134	31.3433	4.12294e-08
Up	MEN1; BCL9; KMT2D; TERT; MYC; TCF7; SMARCA4; TLE1; TLE2; TLE3; EP300; BCL9L; CREBBP; TCF7L1; TCF7L2; ASH2L; LEF1; RUVBL1; TRRAP;	GO:1904837~beta-catenin-TCF complex assembly	19	29	65.5172	4.5006e-08
Up	TMEM120B; SOCS1; SMAD6; DYSF; ZBTB7A; EGR2; CCND1; AKT2; GRK5; SREBF1; NR4A2; HMGA2; GDF10; SOX8; EP300; FOXO1; TRIM32; METRNL; GDF6; ADGRF5; GLIS1; LRRC8C; TFAP2B; CLIP3; TMEM120A; WNT5B; TCF7L2; ATF5; CBY1;	GO:0045444~fat cell differentiation	29	70	41.4286	4.50243e-08
Up	SORBS3; HRAS; IGF2; CD4; CD74; RET; AR; BMP2; TIMP2; IGFBP3; FLT1; IGFBP4; SHC1; FGF9; ADRA1B; FLT4; KDR; CX3CL1; PRKCE; PTPRJ; CDK10; CDON; DAB2IP; LAMTOR1; TRAF7; LPAR1; TMEM106A; GPER1; C1QTNF1; DHX33; NENF; NTRK1; PDGFRB; PDGFRA; IGF1R; ERBB2;	GO:0043410~positive regulation of MAPK cascade	36	104	34.6154	4.93781e-08
Up	KDM6B; ABL1; MYB; PCNA; SRC; ETS1; NQO1; TNFAIP3; AQP1; PPIF; AXL; PCGF2; STAT6; PPP5C; SIRPA; HSF1; RELA; PRKCD; FOXO1; MAPK7; FXN; CYP1B1; MAP1LC3A; SMPD3; SPHK1; ZNF580; KLF2; ANXA1;	GO:0070301~cellular response to hydrogen peroxide	28	66	42.4242	5.13128e-08
Up	EGFR; COL3A1; FN1; ERBB2; ITGB3; DCN; TPM1; PDGFRB; GLI3; TGFB3; PDGFRA; SDC1; ERBB3; TNC; LOX; SDC4; TGFBR2; ELK3; EPPK1; TGFB2; SMAD3; PPARD; ITGA9; SCRIB; ARHGEF19; SCARB1; CORO1B; WNT5B; CCM2L; PLEC; DSP;	GO:0042060~wound healing	31	80	38.75	5.34553e-08
Up	LAMA5; FANCA; RBFOX2; PLAU; AGT; FES; ESRRA; JUP; ERBB3; PTGS1; IL4R; CCND3; TSPO; NOS2; TCF7; TGFBR2; BRCA1; BAG6; SOX9; BID; BMPR2; E2F4; TRNP1; PLCD3; ARHGEF2; PPP1R9B; RNF126; CDCA7; CHRNA10; MBD2; DHCR7; GHRL; TIMELESS; SLC7A11; STAT6; TGFB1; ANXA1; DUSP15; STAT3; ABL1; TGFB2; TGFB3; TNK2;	GO:0042127~regulation of cell population proliferation	43	141	30.4965	5.46618e-08
Up	PITPNM1; ARHGAP33; COPE; NACAD; AP5Z1; ACTN4; CCDC22; PRAF2; RAMP1; RAMP2; ASTN2; TRIM3; MYO1D; FCHSD2; SNAP29; COL1A1; KDELR1; ARRB2; MYH9; ARRB1; RAB7A; CORO7; STXBP1; VAMP2; DAB2; TMEM115; LMAN2; SELENBP1; DGKD; AP5B1; PKDCC; VPS53; RHBDF2; RAB11FIP1; DNAJC14; ATG9A; FRAS1; ERC1; VPS52; BBS5; COMMD1; SLC15A4; RAB3IL1; CHMP7; SPIRE2; AHCTF1; GBF1; VPS33A; RCN3; MVB12A; CHMP6; RILP; AGAP2; APBA2…	GO:0015031~protein transport	72	311	23.1511	5.47944e-08
Up	F2RL2; P2RX6; PAPSS2; F13A1; PLAU; PLAT; COL1A1; ITGB3; SERPINA5; SERPINE2; THBD; LYN; COL1A2; TFPI; PRKAR2A; PRKACA; GATA2; GATA3; PRKAR1B; CBX5; CAPZB; RAB27A; RAC1; HIST1H3A; GNA12; PLAUR; ITPK1; DOCK1; CARMIL1; HPS6; ZFPM1; DOCK8; ZFPM2; GATA6; DTNBP1; DOCK6; VKORC1; DOCK9; EHD1; GP6; SH2B1; EHD3; EHD2; HMG20B; RCOR1; MAFF; PROCR; SH2B3;	GO:0007596~blood coagulation	48	170	28.2353	6.94988e-08
Up	LAMA5; FGF18; ADAMTS2; FSTL3; EGFR; FGF1; CRH; MME; GLI2; GLI3; PDGFRA; RAB3A; LOX; NOS3; SREBF1; BAG6; MMP14; GPC3; PPP1CA; EP300; EIF4EBP1; HES1; TAB1; CCBE1; ZFPM2; EPAS1; CRISPLD2; DHCR7; HEG1; TIMELESS;	GO:0030324~lung development	30	79	37.9747	1.24162e-07
Up	PSMD11; HGS; SMAD7; PSMD3; TADA3; MYC; TP53; AR; PSMC3; TNFAIP3; GATA3; PSMB6; CDC25A; ARRB2; BRCA1; PSMB10; PSMC4; USP5; BRCC3; HCFC1; USP11; USP14; RAD23A; VCP; ACTB; PSME3; RHOA; PSMC5; SMAD3; FOXK2; EP300; TRAF2; USP4; TRAF3; PSMD2; SKP2; KEAP1; TNIP1; TAB1; ADRM1; RNF123; INO80C; ASXL2; ASXL1; INO80E; JOSD2; PSMF1; BAP1; KAT2A; USP13; MBD6; OTUB1; OTUD5; USP42; CLSPN; BABAM1; USP36; PSME2; I…	GO:0016579~protein deubiquitination	63	263	23.9544	1.28741e-07
Up	TRIO; PPP1R17; COL2A1; GSTP1; ARSB; TIMP2; ACVR1B; ALDH5A1; RCAN1; ATN1; RELN; ID3; PAX8; DHX30; THOC6; ANKLE2; DMBX1; SHC3; ATOH1; ADGRA2; NPAS2; SH3GL1; SH3GL3; ARNT2; CNTN6; GLIS2; TBX2; ACAN; SOX15; HAPLN3; SOX8; TPP1; HAPLN1; ZIC4; ZIC2; SOX10; SOX9; SMO; ZIC5; VAX1; ZIC1; TBX3;	GO:0007417~central nervous system development	42	141	29.7872	1.32594e-07
Up	LAMA5; ADAM11; SEMA7A; ITGA10; ABL1; COL3A1; APOA1; THY1; ITGB3; ITGA5; SRC; ITGA4; ITGB5; NME2; FBLN1; MYH9; ITGA8; ITGA1; BCAR1; DAB2; COL16A1; ADAM15; ITGA9; DOCK1; NEDD9; PRKD1; ZYX; TSPAN32; CCM2; RCC2; ADAMTS1; ITGA11; TLN1;	GO:0007229~integrin-mediated signaling pathway	33	94	35.1064	1.3387e-07
Up	WNT9B; ALX3; TFAP2A; BMP4; PDGFRA; TGFBR2; EIF4A3; MMP14; PRRX1; SMAD3; PAX5; DLX2; SIX1; TWIST1; GNAS; IFT140; TBX15; SLC39A3; SIX2;	GO:0048701~embryonic cranial skeleton morphogenesis	19	32	59.375	1.41484e-07
Up	MEN1; TERT; NVL; HIP1R; FLOT1; BMP2; BMP4; ADD1; ARRB1; WNT3A; FKBP1A; PKD1; CAV1; LRP1; EP300; BAMBI; PIN1; HFE; TMEM173; TICAM1; SPPL3; TRIB3; HIPK2; SPON1; TCF7L2; DACT1; PLXND1;	GO:0032092~positive regulation of protein binding	27	66	40.9091	1.58395e-07
Up	EI24; SLIT3; SLIT2; WNT11; AGT; TGFB1; TP53; ENO1; SERPINE2; NPPB; GJA1; MSX1; PML; PHB; ACVR1B; ACVRL1; CDKN2A; GNG4; SMARCA4; CDKN2D; TGFB2; SMAD3; PPARD; HYAL2; PTPRJ; ADAM15; BMPR2; CCDC85B; NAIF1; ADIPOR2; CCAR2; SFRP1; FRZB; DACT3; SIPA1; PPP1R9B; PRDM11; SPHK2;	GO:0030308~negative regulation of cell growth	38	121	31.405	1.70044e-07
Up	EPHB6; SIPA1L1; NCK2; EFNA2; KALRN; AP2A2; AP2A1; HRAS; NTRK1; LYN; MMP2; SRC; EPHA2; PSEN2; VAV2; EFNA4; EFNA5; AP2S1; EPHB3; EPHB4; ARPC4; ACTB; RHOA; RAC1; AP2B1; DNM1; EFNB3; ANKS1A; AP2M1; PSENEN; GIT1;	GO:0048013~ephrin receptor signaling pathway	31	86	36.0465	1.97374e-07
Up	ADGRB1; MRAS; LAMA5; CACNA1H; VAMP5; COL6A3; HIST1H1B; LAMA2; MSX1; SOX6; EMD; ETV1; SMTN; EVC; TAGLN; ID3; EGR3; FHL3; MEF2D; TEAD4; TWIST1; ZFHX3; SGCA; CTF1; SGCD; HBEGF; PRR14; ALX4; UNC45A; JPH1; COPRS; ITGA11;	GO:0007517~muscle organ development	32	91	35.1648	1.99552e-07
Up	SMAD9; SPINT1; COL2A1; BMP2; BMP4; BMP7; GATA3; ACVRL1; SOX9; DLX1; ADAMTS12; ACVR1; BMPR2; SFRP1; GATA6; TNMD; HEYL; TMEM100; ADAMTS7;	GO:0071773~cellular response to BMP stimulus	19	33	57.5758	2.0246e-07
Up	AXIN1; TNFSF12; OAZ2; GJA1; TNFAIP3; SOX9; GSK3A; RAB7A; GPC3; VCP; FOXO1; TRIM32; SNX1; DAB2IP; LPCAT1; MYLIP; NKD1; ASB9; SNF8; EGLN2; RILP; DACT1; DTL; FZR1; RHBDD3; HECW1; WWP2; APC2;	GO:0045732~positive regulation of protein catabolic process	28	72	38.8889	2.17687e-07
Up	TGFB1; GBA; CALM3; SMPD1; PTBP1; ADORA1; CDH5; PRKCD; PIN1; PPP2R5D; PTPA; PPP1R7; NSMF; ANKLE2; SPPL3; SYMPK; DLC1;	GO:0035307~positive regulation of protein dephosphorylation	17	26	65.3846	2.34143e-07
Up	NUPR1; PITX3; TP53; TFAP2A; MYB; MYBL2; NQO1; NQO2; GRN; CASP2; ITGA1; HDAC4; BACE1; UBE2M; RHOA; TGFB2; BAX; PIN1; GRIK5; MAP3K11; PCSK9; TFAP2B; CTSZ;	GO:0043525~positive regulation of neuron apoptotic process	23	50	46	2.53039e-07
Up	IPO13; SNUPN; AGT; LMNA; TP53; PML; FGF9; AKT1; STAT3; TSC2; NUTF2; PRICKLE1; IPO9; SIX2; NUP85; NUP214; NUP188; FAM53A; POM121C; NXT1; NUP155; TNPO2; NUP98; NUP62; FAM53B; POM121B; SPRN; HEATR3; POM121;	GO:0006606~protein import into nucleus	29	78	37.1795	2.85959e-07
Up	RGS14; IL1B; APOE; GBA; LYN; GSTP1; BMP4; SMPD1; PTPN1; BMP7; NUP62; PRKCD; HYAL2; PTPRJ; DUSP7; DAB2IP; INPP5K; SH2B3; SPRY4; SPRY1;	GO:0043407~negative regulation of MAP kinase activity	20	38	52.6316	2.92118e-07
Up	SEMA7A; RPS6KA4; TGFB1; IL1B; ANXA1; CRH; THBS1; CSF1; CXCL8; SPP1; BMP2; CYBA; CCL2; SCG2; IL1R1; SDC1; TNFRSF1A; NFKB1; TNFAIP3; GAL; IGFBP4; PTGS1; EPHA2; BDKRB2; AXL; ADORA1; AKT1; ADM; PTGS2; STAT3; MAP2K3; MAPKAPK2; CASP4; NDST1; AIF1; HDAC4; TIRAP; RAC1; TNFAIP6; HSPG2; RELA; PRKCQ; HNRNPA0; TCIRG1; NFE2L1; TNIP1; PRKD1; ECM1; DAB2IP; TRIL; TICAM1; AFAP1L2; ABCF1; NFAM1; IL17RE; NFKBID; S1…	GO:0006954~inflammatory response	78	366	21.3115	2.92488e-07
Up	SMAD7; PDPK1; TGFB1I1; SMAD6; CIDEA; ZBTB7A; TGFB1; TP53; TGFB3; SKI; TGFBR2; DNM2; HTRA3; SMAD3; CAV1; TGFBR3; BAMBI; PIN1; VASN; CD109; ADAMTSL2; BCL9L; FAM89B; PMEPA1; WFIKKN1; STUB1; EMILIN1;	GO:0030512~negative regulation of transforming growth factor beta receptor signaling pathway	27	69	39.1304	3.22261e-07
Up	TRIM38; DVL2; MBTPS2; ZIC2; IL1B; EDN1; SRF; ANXA3; HCLS1; JUP; TCF3; AKT1; SMARCA4; HDAC4; WNT3A; SMAD3; EP300; ARHGEF5; SMARCB1; TRIM26; TRAF2; TRIM32; TRIM14; TRIM25; DDR2; MAVS; TMEM173; MYOCD; NFAM1; TRIM62; PRKD2; HIPK2; CYTL1; PPRC1; PPARGC1B;	GO:0051091~positive regulation of DNA-binding transcription factor activity	35	109	32.1101	3.31593e-07
Up	POLQ; CDC45; RECQL4; CHTF8; MCM3; MCM5; RFC2; IGHMBP2; BLM; CHD3; GINS1; DHX30; NAV2; CHTF18; DDX1; DDX11; GINS4; DSCC1; BRIP1; RTEL1; MCM8; INO80; RUVBL2; GINS2; RUVBL1; RAD54L2; ANXA1; RTEL1-TNFRSF6B; DDX12P;	GO:0032508~DNA duplex unwinding	29	79	36.7089	3.54496e-07
Up	PSMD11; DVL2; WNT9B; PSMD3; GPC4; AP2A2; AP2A1; WNT11; PFN1; PSMC3; PSMB6; ARRB2; PSMB10; PSMC4; AP2S1; PSME3; RHOA; PSMC5; RAC1; AP2B1; ROR1; ROR2; PSMD2; ARHGEF19; VANGL1; PSMF1; DVL3; MED12; AP2M1; PRICKLE1; PSME2;	GO:0060071~Wnt signaling pathway, planar cell polarity pathway	31	89	34.8315	3.63722e-07
Up	MEN1; SMAD6; GREM1; LRP5; SKI; IGFBP5; ID1; GDF10; HDAC4; SMAD3; ID3; TWIST1; SFRP1; TRPM4; HDAC7; TWIST2; SEMA4D; LIMD1; NOCT; SUFU; TNN;	GO:0045668~negative regulation of osteoblast differentiation	21	43	48.8372	3.87125e-07
Up	E2F8; CNOT3; CHEK2; TP53; PCNA; MUC1; CDK2; PML; CASP2; E2F1; BAX; EP300; TFDP1; E2F4; CARM1; CNOT9; E2F7; ZNF385A; ARID3A; PRMT1; TNKS1BP1; PIDD1; GTSE1; CNOT11;	GO:0006977~DNA damage response, signal transduction by p53 class mediator resulting in cell cycle arrest	24	56	42.8571	3.88888e-07
Up	SIPA1L1; FARP2; S1PR2; ANXA1; INSRR; PTPN1; FLNA; SHC1; MYH9; PDLIM4; RHOA; MICALL2; MINK1; AUTS2; DTNBP1; ANTXR1; TRPV4; PARVB; TNIK; CDC42BPB; THSD7B; NRK; RHOBTB2; PARVA;	GO:0031532~actin cytoskeleton reorganization	24	56	42.8571	3.88888e-07
Up	APAF1; SMAD7; CILP; TGFB1; COL1A1; EDN1; COL4A2; FBN1; SOX6; ACVRL1; ZFP36L2; SOX9; DLX1; WNT4; SMAD3; CAV1; ZFP36L1; HYAL2; MAPK7; POSTN; ANKRD1; SCX; SFRP1; WWOX;	GO:0071560~cellular response to transforming growth factor beta stimulus	24	56	42.8571	3.88888e-07
Up	PGP; PTP4A3; EYA4; PTPN1; PTPRB; PTPRG; PTPN3; CDC25A; CDC25B; PTPN9; DUSP2; PTPRJ; DUSP4; PTPN14; DUSP5; DUSP6; DUSP7; PTPRN; TIMM50; SSH2; SSH3; SSH1; PTPRU; MTMR8; EYA1; PTPN18; DUSP9; DUSP23; DUSP15; PTPN23; PTPRH; PALD1; UBASH3B;	GO:0035335~peptidyl-tyrosine dephosphorylation	33	100	33	4.2713e-07
Up	HIP1; DVL2; HGS; GAK; TGOLN2; PIP5K1C; HIP1R; AP2A2; EPN2; AP2A1; EGFR; CD4; CLTB; IL7R; YWHAB; ARRB2; ARRB1; DNM2; CLTCL1; AP2S1; ARPC4; ACTB; YWHAG; GRB2; AP2B1; VAMP2; DAB2; DHCR24; TRIP10; AAK1; LDLRAP1; TBC1D1; SH3KBP1; AP2M1; FNBP1; HBEGF; EPS15L1; PACSIN2; EPN1;	GO:0061024~membrane organization	39	132	29.5455	4.32686e-07
Up	LAMA5; DLX3; NFIC; GLI2; GLI3; BMP2; BMP4; PDGFRA; BMP7; TNC; MSX1; NF2; ADM; BSG; DLX1; DLX2; BAX; FOXC1; ANKRD11; SOSTDC1; SMO; BCL11B; ROGDI; LEF1;	GO:0042475~odontogenesis of dentin-containing tooth	24	57	42.1053	5.01444e-07
Up	NGF; GLI2; RARA; BMP2; BMP4; TCF3; TIMP2; GATA2; ETV5; NBL1; RHOA; EIF4G1; TRIM32; CDON; GDF6; GDF7; GDPD5; CYB5D2; ATOH1; ARHGEF2; SIN3A; SH3GL3; TGIF2; HEYL; ZC4H2; HMG20B; DNMT3B; PRPF19; BRINP1;	GO:0045666~positive regulation of neuron differentiation	29	81	35.8025	5.39387e-07
Up	AP5Z1; XRCC3; XRCC2; POLQ; RAD51D; PARP1; H2AFX; XRCC1; RPA1; BRCA1; FEN1; BRCA2; BLM; RAD51; ZFYVE26; KDM4D; RFWD3; SLX4; RAD54L; NABP1; TONSL; NABP2; AUNIP; AP5S1; MCM8; INO80; RECQL4; HUS1; RMI1;	GO:0000724~double-strand break repair via homologous recombination	29	82	35.3659	6.62133e-07
Up	QSOX1; ISLR; ACTN4; VEGFD; PCDH7; WDR1; F13A1; CFD; TIMP1; TGFB1; IGF2; APOA1; FN1; ALDOA; ITGB3; SERPINE1; SERPING1; LYN; THBS1; TGFB3; ACTN1; VCL; FLNA; TIMP3; TAGLN2; VEGFB; STXBP1; TGFB2; TUBA4A; ITIH3; ECM1; CD109; CHID1; GTPBP2; BRPF3; TLN1; TEX264;	GO:0002576~platelet degranulation	37	124	29.8387	6.91409e-07
Up	AGRN; HS3ST1; SDC3; GPC4; B3GAT3; PDGFRB; SDC1; SDC4; GPC1; GPC3; NDST1; HSPG2; EXT1; GALNT5; XYLT1; GPC2; B3GALT6; XYLT2; B4GALT7; UGDH;	GO:0006024~glycosaminoglycan biosynthetic process	20	41	48.7805	7.38339e-07
Up	ARID1A; RECK; IL1B; MMP2; SPP1; PRLR; RXRA; FBLN1; PTGS2; BSG; TGFBR2; STC1; EMP2; FKBP4; PPARD; TRIM28; IGFBP7; PTGIS; POLR1B;	GO:0007566~embryo implantation	19	37	51.3514	7.65979e-07
Up	FLRT2; NRP2; SLIT3; SLIT2; APOA1; ITGB3; EFNA5; RHOA; SEMA5A; SEMA4F; SEMA6D; SEMA6A; SEMA3F; SEMA4C; SEMA4D; SEMA3B; SEMA4G; SEMA3G; SEMA7A;	GO:0050919~negative chemotaxis	19	37	51.3514	7.65979e-07
Up	PALM3; TLR4; SMAD6; IL1B; ALPL; EDN1; THBD; DCN; CNP; MGST1; ALAD; ATP2A2; PLCG2; GJA1; TAC1; MAOB; CPS1; PRDX2; CSF2RB; ADM; PTGS2; PTGER4; PTGIR; MAPKAPK2; IRAK1; TIRAP; NFKB2; LOXL1; ABR; HNRNPA0; CASP8; MAPKAPK3; OTUD5; MGST2; NOCT; JUND; NOS3; NOS2; NOS1;	GO:0032496~response to lipopolysaccharide	39	136	28.6765	8.07784e-07
Up	FSCN2; MPZL2; TBX10; DEAF1; FGF18; EYA4; FGF1; KRT18; LIG1; GATA3; GPC3; CLTCL1; HIRA; SOX10; RAC1; PKD1; PAX8; MAB21L1; NFE2L1; S1PR3; EYA1; SIX2; DKKL1; PHLDA3; FOXD4L4; FOXC2; FOXD2; FOXD1; PITX3; FOXC1; FOXD3; FOXL2; FOXS1; FOXL1;	GO:0009653~anatomical structure morphogenesis	34	109	31.1927	8.3721e-07
Up	CIB2; ADCY5; ABL1; AGT; EDN1; PDGFRA; GJA1; TAC1; GATA2; EDNRA; BDKRB2; OXTR; CD52; ADM; AVPR1A; BCAP31; DLG4; PKD1; PTH1R; LRP1; CACNA1C; ITPR3; SPPL3; TRPM4; LPAR1; S1PR3; GPER1; MCHR1; C1QTNF1; CHRNA10; TRPV4; LPAR2; GHRL; LPAR3; CYSLTR1; NPTN; CMKLR1; PTGER4; TBXA2R; ADRA1B; PTGIR;	GO:0007204~positive regulation of cytosolic calcium ion concentration	41	148	27.7027	9.05505e-07
Up	POLR2D; RBFOX2; HNRNPL; POLR2E; POLR2A; PTBP1; GTF2F1; POLR2I; HNRNPA3; HNRNPM; POLR2H; POLR2J; POLR2F; POLR2L; HNRNPU; HNRNPA0; HNRNPD; PCBP1; PCBP2; DDX54; ATXN2;	GO:0016070~RNA metabolic process	21	46	45.6522	9.14136e-07
Up	SELL; DCHS1; PCDHB16; PCDHB10; PCDHGC3; PCDHB9; PCDHB6; PCDHB5; PCDHB4; PCDHB3; PCDHB2; PCDHB14; PCDHB13; PCDHB11; CDH15; CDH4; CDH24; CDH19; CDH5; CDH6; CDH20;	GO:0016339~calcium-dependent cell-cell adhesion via plasma membrane cell adhesion molecules	21	46	45.6522	9.14136e-07
Up	FSTL3; EGFR; COL5A2; MGP; THRA; COL11A1; IFITM1; BMP1; BMP7; NPR2; SOX9; STC1; TCIRG1; TWIST1; EXT1; ECM1; DDR2; CHRDL2; BMP8A; PPARGC1B; OSTF1; FOXC2; SOST; PDLIM7; PAM16; CLEC11A; COL1A1;	GO:0001503~ossification	27	74	36.4865	9.72882e-07
Up	TLR4; S1PR2; IL1B; CD74; FGF1; RET; THBS1; TGFB3; GHR; BMP2; SHC1; PRDX2; MAP2K2; MAP2K3; MAPKAPK2; ARRB1; IRAK1; ITGA1; CD81; PEA15; TAB1; MAP3K11; MAPKAPK3; DUSP5; DUSP6; DUSP7; CSPG4; IQGAP3; LPAR1; DUSP9; C1QTNF2; GHRL; LPAR3; TAOK2; IKBKG; MAP2K7;	GO:0000187~activation of MAPK activity	36	121	29.7521	1.02697e-06
Up	SOCS1; NEURL1; EGFR; ASS1; COL1A1; COL3A1; COL4A1; COL5A2; COL1A2; MMP2; COL6A1; PDGFRA; CAPN2; DNMT1; COL16A1; BCL2L1; HNRNPD; LAMTOR1; NSMF; RRAGA; RPTOR; DNMT3A;	GO:0071230~cellular response to amino acid stimulus	22	51	43.1373	1.07392e-06
Up	GREM1; VDR; IL7R; MSX1; ADD1; SOX6; PSMB10; TGFB2; SHROOM2; SHROOM1; ASXL1; SIDT2; SHROOM3; SSH1; ARHGEF2; SLC39A3; SHROOM4; KLF2; CYFIP2; CDH24; CDH15; CDH5; CDH6; CDH4; CDH19; RHOBTB2; SSH2; SSH3; CDH20; CAPZB;	GO:0000902~cell morphogenesis	30	90	33.3333	1.17978e-06
Up	FAM83G; SMAD7; SMAD9; SMAD6; AMH; BMP2; BMP4; SKI; ZNF8; ENG; BMP7; EGR1; ACVRL1; ID1; ROR2; TGFBR3; ACVR1; BMPR2; HFE; GDF6; SOSTDC1; SCX; GDF7; MEGF8; RYR2; TMEM100; SMPD3; LEF1; BMP8A;	GO:0030509~BMP signaling pathway	29	85	34.1176	1.20234e-06
Up	POM121C; POLR2D; NUP155; POLR2E; POLR2A; NUP214; POLR2I; NUP62; POLR2H; POLR2J; NUP98; POLR2F; HIST1H4A; POLR2L; HIST1H3A; EIF4G1; NUP160; NUP188; NUP210; SEH1L; POM121; NUP85; AAAS;	GO:0060964~regulation of gene silencing by miRNA	23	56	41.0714	1.21032e-06
Up	MBD3; GAA; DHCR24; TMEFF2; EGFLAM; AGRN; MEGF8; LAMA5; LAMB1; LAMC3; BARX2; LAMC1; MEGF9; HSPG2; BARHL1; LAMA2; LAMA1; NTN3; BARX1;	GO:0009888~tissue development	19	39	48.7179	1.40967e-06
Up	ABL1; AGT; TGFB1; IGF2; CD4; CD74; TP53; ITGB3; ICAM1; CD3E; ITGA5; GHR; SRC; HCLS1; KITLG; ARRB2; EFNA5; DGKQ; CD81; RELN; ACVR1; TNK2; PTPRJ; LRRK1; CSPG4; SEMA4D; ARHGEF2; HBEGF; EHD4; ADNP;	GO:0050731~positive regulation of peptidyl-tyrosine phosphorylation	30	91	32.967	1.42256e-06
Up	E2F8; RAMP2; THBS1; ENG; FLT4; CCBE1; E2F7; ADGRA2; RSPO3; PARVA; LOXL2; VEGFB; KDR; VEGFD; FLT1; LEF1; RECK;	GO:0002040~sprouting angiogenesis	17	31	54.8387	1.46188e-06
Up	TAX1BP3; ARHGAP6; COL1A2; NGFR; CFL1; LIMK1; RHOA; RHOG; ARHGAP1; MYO9B; PHACTR4; EPS8L1; ARHGEF1; RTKN; EPS8L2; CDC42EP5; CDC42EP1; RHOD; RHOJ; RHOU; RHOT2; RAC2; ARHGDIA; RHOBTB2; RAC1; GNA12; ARHGDIB;	GO:0007266~Rho protein signal transduction	27	76	35.5263	1.47552e-06
Up	TOR1A; PHGDH; ULK1; APOE; GBA; LAMB1; SRF; GDNF; WDR5; BLOC1S1; CDK16; RASGRF1; RAB35; BLOC1S3; TMEM108; UNC5A; CNTN4; MICALL2; MICALL1; GDPD5; DTNBP1; NRTN; PRMT1; EFHD1; EHD1; STMN3; NCDN; TBC1D24; PPP1R9B; LYN; MAP4; CBX6; GPRIN1; SAMD14; NPTXR;	GO:0031175~neuron projection development	35	118	29.661	1.52554e-06
Up	WISP1; EGFR; EDN1; THBS1; HMOX1; PDGFRB; MYB; BMP4; CYBA; AKR1B1; TGM2; AKT1; PTGS2; TGFBR2; IRAK1; AIF1; HDAC4; CX3CL1; SKP2; RBPMS2; HBEGF; SMPD3; NOTCH3;	GO:0048661~positive regulation of smooth muscle cell proliferation	23	57	40.3509	1.54178e-06
Up	TGFB1; TGFB3; BMP2; BMP4; ENG; BMP7; ACVR1B; ACVRL1; GDF10; CSNK2B; DAB2; ACVR1; BMPR2; HFE; GDF6; GDF7; RBPMS; TGFB2; INHBE; INHBC; BMP8A;	GO:0010862~positive regulation of pathway-restricted SMAD protein phosphorylation	21	48	43.75	1.56722e-06
Up	EGFR; AGT; MYC; TGFB1; FN1; CD74; S100A6; PDGFRB; CDK4; FOSL2; PDGFRA; PML; AQP1; PRKDC; E2F1; DDR2; SIRT6; CDC6; SPHK1; ZMIZ1; ANXA2;	GO:0048146~positive regulation of fibroblast proliferation	21	48	43.75	1.56722e-06
Up	ARHGAP42; TAX1BP3; SIPA1L1; APC2; BCR; EPHA2; AKT2; RHOG; ABR; RAPGEF1; RASGRF1; SCRIB; NEDD9; ARHGEF16; SYDE1; RCC2; TBC1D2B; ADPRH; TBC1D3L; GRTP1; TBC1D13; TBC1D4; TBC1D16; TBC1D1; TBC1D22B; TBC1D10C; TBC1D22A; TBC1D10B; TBC1D10A; EVI5L; TBC1D9B;	GO:0090630~activation of GTPase activity	31	97	31.9588	1.64358e-06
Up	TLR4; LDOC1; ABL1; ASS1; SERPINE1; ICAM1; GSTP1; CXCL8; RARA; TFPI; BCR; CDK4; SRC; CCL2; CAPN2; NFKB1; TNFAIP3; TBXA2R; ZFP36; AXL; TSPO; NOS2; RHOA; SIRPA; CXCL6; HSF1; PPARD; RELA; ANKRD1; NFKBIB; DAB2IP; PRPF8; TICAM1; PAF1; CACTIN; UPF1; SHPK; SBNO2; CXCL1; NR1H2; IRAK1; IL1B;	GO:0071222~cellular response to lipopolysaccharide	42	158	26.5823	1.6507e-06
Up	HPRT1; CAT; ALDOA; TK1; TP53; PKM; RXRA; GPX3; SHMT1; SHMT2; ALDH1A3; VASP; ALDH5A1; PCBD1; ACACA; DECR1; CRTC2; CRTC3; CRTC1; NAXE; HM13; TRPM4; HSD17B10; MCOLN1; PCBD2; DCTPP1; EVL; CBY1; PFKL; PFKP;	GO:0051289~protein homotetramerization	30	92	32.6087	1.7107e-06
Up	SOCS3; LAMA5; INPPL1; SOCS1; F13A1; TIMP1; MYC; TGFB1; IL1A; IL1B; CD4; FN1; ANXA1; TP53; ICAM1; COL1A2; MMP2; CXCL1; HMOX1; CSF1; CXCL8; GHR; CCL2; IL1R1; IL2RB; MUC1; PRKACA; SDC1; TNFRSF1A; GATA3; IL32; CCND1; IL4R; SHC1; TYK2; AKT1; CSF2RB; NOS2; PTGS2; STAT3; OPRD1; STAT6; JAK3; GRB2; CX3CL1; IL13RA1; RELA; BCL2L1; FOXO1; RAPGEF1; TWIST1; CTF1; FSCN1; PTPRN; RHOU; IL17RD; CNOT9; BAD; OSMR; C…	GO:0019221~cytokine-mediated signaling pathway	62	281	22.0641	1.73162e-06
Up	POM121C; NUP155; BAG3; RPA1; HSPA1L; NUP214; NUP62; MAPKAPK2; NUP98; HSF1; FKBP4; EP300; NUP160; NUP188; RPTOR; CCAR2; NUP210; CREBBP; AKT1S1; SEH1L; POM121; BAG1; MLST8; NUP85; AAAS; HSPB8; CAMK2A;	GO:1900034~regulation of cellular response to heat	27	77	35.0649	1.80785e-06
Up	F2RL2; PDPK1; GNA14; COL1A1; COL3A1; ITGB3; LYN; COL1A2; SRF; ACTN1; SRC; PLCG2; PRKCA; FLNA; PRKCH; GNA11; ARRB2; ARRB1; VAV2; DGKQ; PRKCE; GNA12; PRKCQ; PRKCD; DGKZ; ITPR2; ITPR3; ITPR1; DGKD; BLOC1S3; GP6; AXL;	GO:0030168~platelet activation	32	103	31.068	1.86059e-06
Up	CYP7B1; EGFR; MYC; HRAS; TGFB1; ERBB2; FGF1; LAMB1; LAMC1; BMP4; NME1; NME2; GRN; FGF9; ID1; SOX9; TWIST1; SFRP1; OSR1; BAD; EYA1; SMO; TCF7L2;	GO:0050679~positive regulation of epithelial cell proliferation	23	58	39.6552	1.95433e-06
Up	DYNC1I1; KIF3C; SPTBN2; KIF3B; DCTN3; AP2A2; AP2A1; HLA-DQB1; CD74; HLA-DPB1; HLA-DOA; CTSD; HLA-DPA1; CAPZB; DNM2; RAB7A; AP2S1; ACTR1A; AP2B1; DYNLL1; AP1B1; DCTN1; DYNC1H1; KIF22; AP2M1; RILP; AP1S3; LGMN; AP1M1; KLC2; CTSF;	GO:0019886~antigen processing and presentation of exogenous peptide antigen via MHC class II	31	98	31.6327	1.9618e-06
Up	INPPL1; FGF18; COL1A1; COL2A1; ALPL; BMP4; MMP14; FOXC1; MEF2D; NAB2; TMEM119; GNAS; COL13A1; SCX; PHOSPHO1; SMPD3;	GO:0001958~endochondral ossification	16	28	57.1429	1.98045e-06
Up	SMAD6; SNAI2; SLIT3; SLIT2; NFATC1; SNAI1; TGFB1; BMP4; ELN; GATA3; NOS3; SOX9; TWIST1; HEYL; HEY2; EMILIN1;	GO:0003180~aortic valve morphogenesis	16	28	57.1429	1.98045e-06
Up	RAMP2; ANXA1; HSPB1; FLT1; AKT1; FLT4; KDR; MAP2K3; MAPKAPK2; RELA; EGR3; PRKD1; DAB2IP; PRKD2; SEMA6A; SPHK1;	GO:0035924~cellular response to vascular endothelial growth factor stimulus	16	28	57.1429	1.98045e-06
Up	TERT; WISP1; BMP2; SKI; ATP6V0C; SMARCA4; KANK1; DIXDC1; RSPO4; WLS; SULF2; SULF1; SFRP1; RSPO3; DISC1; DACT1; MBD2; TNFAIP3;	GO:0030177~positive regulation of Wnt signaling pathway	18	36	50	1.99505e-06
Up	TNFSF12; NRP2; DYSF; ITGB3; BMP2; BMP4; CYBA; SCG2; PRKCA; AKT1; FLT4; KDR; ACVRL1; CXCL12; EGR3; SEMA5A; BMPR2; PRKD1; ECM1; RPTOR; PRKD2; PDCL3; EGFL7; ZNF580; VEGFD; VEGFB;	GO:0001938~positive regulation of endothelial cell proliferation	26	73	35.6164	2.20393e-06
Up	POLR2D; ERCC1; PCNA; ERCC2; LIG1; XRCC1; POLR2E; POLR2A; RPA1; POLD1; RFC2; POLR2I; POLD2; POLR2H; POLR2J; POLR2F; POLR2L; EP300; GPS1; POLD3; UVSSA; COPS6; COPS7B; XAB2; COPS7A; PRPF19;	GO:0006283~transcription-coupled nucleotide-excision repair	26	73	35.6164	2.20393e-06
Up	CHEK1; PDPK1; ULK1; PRKCA; PRKACA; CAD; AKT1; ACVR1B; TGFBR2; GSK3A; CSNK2B; ACVR1; PRKCD; CDK10; PRKD1; MARK2; PRKD2; MYLK2; HIPK2; WNK1; SBK1; CIT; VRK2; CSNK1D; CSNK1G2; DYRK1B; CDC42BPB;	GO:0018107~peptidyl-threonine phosphorylation	27	78	34.6154	2.20772e-06
Up	PSMD11; WWP2; TRIM38; PSMD3; PSMC3; PSMB6; PML; ARRB2; PSMB10; PSMC4; ARRB1; GSK3A; VCP; PSME3; PSMC5; RNF4; PSMD2; SKP2; MTA1; PCBP2; KLHL22; RNF187; FBXL19; KCTD17; ZNRF1; KCTD13; PSMF1; AGAP3; RNF126; RBCK1; KCTD10; RNF122; PSME2; STUB1; BTRC; UBXN11; HECW1; KCTD5; NSFL1C; SIAH3; SHARPIN; MAEA; TRIM3; RAD23A; SPSB1; HERC2;	GO:0043161~proteasome-mediated ubiquitin-dependent protein catabolic process	46	184	25	2.25888e-06
Up	CLIC1; FIBP; HSPB1; ITGB3; ACTN1; PDGFRA; VCL; CSRP1; FLNA; MYL9; MYH9; WNT3A; ACTB; STXBP1; GNAS; PEAR1; TSPAN32; SLC7A11; TLN1; UBASH3B;	GO:0070527~platelet aggregation	20	45	44.4444	2.28171e-06
Up	PDLIM1; STK25; TOR1A; OGG1; RGS14; MT-CO1; ABL1; MT-ND3; ERCC1; HMOX1; ALAD; ERCC2; PTGS1; AKT1; PRDX2; PTGS2; NUDT1; GSS; MMP14; DHCR24; SCARA3; NAPRT; CYGB; RBPMS; PNKP; TXN2; SRXN1; SLC23A2; MSRA; ATOX1; HMOX2;	GO:0006979~response to oxidative stress	31	99	31.3131	2.33598e-06
Up	P2RX6; SORBS3; DYSF; CACNA1H; TPM3; TPM2; TPM1; GJA1; ITGB5; VCL; MYL9; OXTR; GJC1; PXN; EMD; ITGA1; ACTA2; ACTG2; TPM4; CALD1; SNTA1; GAMT; MYLK; SGCA; SORBS1; KCNIP2; MYOF; TLN1; TNNT1; MYOM2; TNNI1; OBSL1; TNNT3;	GO:0006936~muscle contraction	33	110	30	2.43901e-06
Up	AGRN; SDC3; GPC4; GUSB; SDC1; SDC4; GPC1; IDUA; GPC3; SGSH; NAGLU; HSPG2; HYAL2; HGSNAT; GPC2;	GO:0006027~glycosaminoglycan catabolic process	15	25	60	2.63482e-06
Up	SMAD7; SMAD6; SPRY1; SLIT2; TGFB1; CAT; RET; RARA; BMP4; BMP7; SDC1; SDC4; SMAD3; FOXC1; SIX1; SFRP1; OSR1; FOXC2;	GO:0001657~ureteric bud development	18	37	48.6486	2.69454e-06
Up	ABL1; APOA1; FLNA; MDK; CALR; DNM2; S100A10; RAC1; C1QBP; DOCK1; NEDD9; CARMIL1; PREX1; RREB1; HAS2; MYADM; TRIOBP; CASS4;	GO:1900026~positive regulation of substrate adhesion-dependent cell spreading	18	37	48.6486	2.69454e-06
Up	SUPT5H; POLR2D; CCNK; ERCC2; NELFE; POLR2E; POLR2A; GTF2F1; POLR2I; CDK9; POLR2H; POLR2J; ELL; SOX10; POLR2F; POLR2L; MLLT1; SSRP1; ADRM1; SUPT6H; PAF1; NELFB; RTF1; CTDP1; ELOF1; CDK12;	GO:0006368~transcription elongation from RNA polymerase II promoter	26	74	35.1351	2.70219e-06
Up	SMAD7; TBX3; SLIT3; SLIT2; WNT11; NOS3; TGFBR2; TGFB2; TGFBR3; ACVR1; BMPR2; HES1; ZFPM1; ZFPM2; HEYL; HEY2; HEY1;	GO:0060412~ventricular septum morphogenesis	17	33	51.5152	2.80135e-06
Up	WNT9B; PLXNB2; SOCS1; HUS1; TADA3; APOA1; FN1; HSPB1; LYN; ITPKB; LOX; PML; CDH5; PIN1; GJC2; KDM4D; ROPN1; SMPD3; CCDC88C;	GO:0001932~regulation of protein phosphorylation	19	42	45.2381	3.31238e-06
Up	POLR3G; PLCG2; POLR2E; NFKB1; STAT6; IRAK1; POLR2H; POLR2F; POLR2L; PRKDC; NFKB2; RELA; EP300; IRF3; LRRFIP1; TMEM173; CREBBP; DHX33; POLR3B; POLR3K; POLR3H;	GO:0032481~positive regulation of type I interferon production	21	51	41.1765	3.35996e-06
Up	SH3PXD2B; SNAI2; LRP5; BMP2; ZFP36; AKT1; PPARD; ZFP36L1; MEDAG; ASXL2; CARM1; SFRP1; TRPM4; FRZB; ZNF385A; CMKLR1; CCDC3; WNT5B; NOCT; DKKL1; WIF1;	GO:0045600~positive regulation of fat cell differentiation	21	51	41.1765	3.35996e-06
Up	TMEM8B; ITGA10; COL3A1; ITGB3; SRF; ITGA4; NID1; ITGB5; VCL; COL5A3; BCAM; ITGA8; EMP2; ITGA1; ADAMTS12; RHOA; RAC1; PKD1; ADAM15; NID2; ZYX; FREM1; COL13A1; SORBS1; FBLN5; ITGA11; TNN; EMILIN1; DDR2; LYPD3;	GO:0007160~cell-matrix adhesion	30	96	31.25	3.48654e-06
Up	SMAD6; BMP4; APLNR; MYH10; VEGFB; DNM2; GPC3; AP2B1; SNX17; TAB1; MEGF8; PRICKLE1; APLN; SUFU; PLXND1;	GO:0060976~coronary vasculature development	15	26	57.6923	3.77866e-06
Up	SOCS1; IL1B; PTPN1; IRS1; GSK3A; RELA; PRKCQ; PRKCD; GRB14; KANK1; ENHO; INPP5K; NCOA5; CISH; TSC2; GRB7; SOCS3;	GO:0046627~negative regulation of insulin receptor signaling pathway	17	34	50	3.81911e-06
Up	RAMP2; GOT2; AGT; TGFB1; CRH; THBD; ITGA5; STS; RARA; TGFB3; ETS1; CAPN2; IGFBP2; IGFBP5; CAD; ADM; HSD11B2; COL16A1; PAPPA; BYSL; HFE; ADIPOR2; TEAD3; SLC38A3; EPYC; SPHK2; EPN1; OXTR;	GO:0007565~female pregnancy	28	86	32.5581	3.82309e-06
Up	OGG1; MT-CYB; GOT2; MT-ND4; CAT; TYMS; ICAM1; GSN; CRH; GSTP1; RARA; G6PD; ALAD; SLC2A4; NQO1; CHRNB2; TBXA2R; GATA3; CCND1; TNC; MAOB; STAT3; RGS19; RHOA; ACTC1; EIF4EBP1; CASP8; BAK1; AACS; BAD; PEMT;	GO:0045471~response to ethanol	31	102	30.3922	3.88878e-06
Up	SHISA7; MUSK; KALRN; B4GALT2; KCNK2; ITGA5; ATXN1L; NQO2; CHRNB2; HRH2; OXTR; PTGS2; FEN1; ITGA8; ASIC1; MAP1A; EIF4EBP2; RIN1; ITPR3; CRTC1; CIC; LGMN; SHANK3; KMT2B; SLC8A2; NGF; NTF4;	GO:0007613~memory	27	81	33.3333	3.94431e-06
Up	POM121C; NUP155; EGR2; NUP214; NUP62; NUP98; HDAC4; UBE2I; NUP160; TRIM28; NUP188; PIAS4; TRPM4; NUP210; SEH1L; POM121; EYA1; NUP85; BCL11A; AAAS; SAE1; PIAS3; ZMIZ2; ZMIZ1;	GO:0016925~protein sumoylation	24	66	36.3636	3.99399e-06
Up	SH3PXD2B; WNT9B; NUPR1; B3GAT3; IGF2; APOC1; CXCL1; CTSA; NCF2; ALOX5AP; FGFR4; YWHAB; GTF2F1; NR4A2; PSEN2; PRKCE; CAV1; FXN; GNAS; SH3PXD2A; SLX4; PHACTR4; MGST2; PSENEN; SAE1; GTF3C4;	GO:0043085~positive regulation of catalytic activity	26	76	34.2105	4.02061e-06
Up	KDM6B; HDAC3; CNOT3; FH; IGF1R; THRA; PRLR; GJA1; IL4R; OXTR; ACSL1; STAT6; GPR3; UCP2; HSF1; CAV1; DYNC1H1; DECR1; HADH; GNAS; ADIPOR2; PPARGC1B; SIRT6; CMKLR1; EPAS1; EHMT1; EBF2; PEMT; GHRL; YBX2;	GO:0120162~positive regulation of cold-induced thermogenesis	30	97	30.9278	4.14003e-06
Up	PDPK1; SNAI2; EGFR; COL1A1; ERBB2; GSTP1; NCL; ZFP36; CAD; AKT1; MCM7; ID1; ZFP36L2; SOX9; MARS; ZFP36L1; FOXC1; DAB2IP; INPP5K;	GO:0071364~cellular response to epidermal growth factor stimulus	19	43	44.186	4.33866e-06
Up	SOCS3; ADA; APOA1; APOE; GBA; BCR; ETS1; TNFRSF1A; NFKB1; TNFAIP3; NT5E; GATA3; CDH5; PTGER4; SERPINF1; SIRPA; SMAD3; TNFAIP6; PRKCD; ABR; MAPK7; PTGIS; METRNL; GPER1; FEM1A; SHARPIN; GHRL; PPARD;	GO:0050728~negative regulation of inflammatory response	28	87	32.1839	4.58423e-06
Up	ADGRB1; HGS; ADGRB2; AGT; DCN; THBS1; COL4A2; NPPB; EPHA2; PML; TIE1; SERPINF1; GPR4; TGFB2; HSPG2; FOXC1; AMOT; DAB2IP; VASH1; SULF1; FAM129B; SEMA6A; FOXJ2; GHRL; EMILIN1; TNMD; ISM1;	GO:0016525~negative regulation of angiogenesis	27	82	32.9268	4.75673e-06
Up	EEF2K; ADGRB1; FLRT2; ADGRB2; SRPX2; ADGRL1; NTRK1; CBLN1; OXTR; EFNA5; EPHB3; TPBG; AMIGO2; CBLN2; SLITRK4; NLGN2; DLG5; ADNP; SLITRK6; NLGN3; FLRT1; GHRL; CLSTN2;	GO:0051965~positive regulation of synapse assembly	23	62	37.0968	4.81567e-06
Up	TGFB1; COL2A1; GLI2; BMP2; BMP4; FGF9; SOX9; HMGA2; PTH1R; MEF2D; TGFBI; CREB3L2; SCX; OSR1; WNT5B; SIX2; CYTL1;	GO:0002062~chondrocyte differentiation	17	35	48.5714	5.15728e-06
Up	AGT; CRH; SRF; CHRNB2; TAC1; EIF4A3; ASIC1; RELN; MAP1A; RIN1; NRGN; TNR; LGMN; CLN8; SHANK1;	GO:0008306~associative learning	15	27	55.5556	5.3459e-06
Up	TERT; SMAD6; TGFB1; TP53; NGFR; SRF; BMP2; GATA2; STAT3; SMARCA4; TGFB2; SMAD3; RELA; ATOH8; APLN; SREBF1;	GO:1902895~positive regulation of pri-miRNA transcription by RNA polymerase II	16	31	51.6129	5.36848e-06
Up	PSMD11; TNFRSF11B; PSMD3; TNFSF12; ACTN4; TNFSF13; TNFSF15; KRT18; KRT8; PSMC3; TNFRSF1A; PSMB6; PSMB10; TNFSF9; PSMC4; PSME3; PSMC5; RELA; TRAF2; TRAF3; PSMD2; COMMD7; EDARADD; PSMF1; TNFRSF13C; MAP3K14; TXNDC17; PLVAP; CDIP1; EDA2R; TNFRSF12A; TNFRSF19; PSME2;	GO:0033209~tumor necrosis factor-mediated signaling pathway	33	115	28.6957	5.38188e-06
Up	PLXNB1; SPN; MDK; ERBB3; FBLN1; TNC; ACVRL1; ARHGDIA; ARHGDIB; SEMA5A; TGFBI; DACT2; SEMA4D; SIPA1; PLXNA2; PLXND1; PLXNB2; PLXNA4; PLXNA1;	GO:0007162~negative regulation of cell adhesion	19	44	43.1818	5.64356e-06
Up	BCL9; NUPR1; EGR2; EGR1; EMD; WNT3A; SOX8; PAX5; MEF2D; VAX1; HIVEP3; SCX; BCL9L; ZNF689; MYLK2; HEYL; HMG20B; MAFF; GTF3C5;	GO:0035914~skeletal muscle cell differentiation	19	44	43.1818	5.64356e-06
Up	VAPB; TGFB1; APOE; VDR; EDN3; CALR; CDH5; CXCL12; STC1; CAV1; DMPK; TCIRG1; CHERP; TPCN2; RYR2; TMEM203; RMDN3; TRPV4; ATP13A2; SLC8A2; NPTN; STIM1; SLC24A3; ATP2A3; ATP13A1; ATP2A2; SLC24A1; ATP2B3; PTH1R;	GO:0006874~cellular calcium ion homeostasis	29	94	30.8511	6.17882e-06
Up	SNAI2; SNAI1; WNT11; TGFB1; BMP2; BMP7; SOX9; HMGA2; WNT4; TGFB2; TGFBR3; FOXF2; TRIM28; AKNA; DLG5; HNRNPAB; LEF1; LOXL2;	GO:0001837~epithelial to mesenchymal transition	18	40	45	6.31359e-06
Up	FANCG; FANCA; XRCC3; RAD51D; ERCC1; RPA1; FANCC; RAD51; FAAP100; FAAP20; RFWD3; SLX4; ATRIP; MUS81; FAAP24; FANCD2; DCLRE1B; FANCE; UBE2T; FANCI;	GO:0036297~interstrand cross-link repair	20	49	40.8163	6.3349e-06
Up	ABCC5; ATP8B1; ATP10A; S100A6; ANXA6; ATP1A3; ATP2A2; GJA1; ATP6V0C; GJC1; CLCN4; CLCN5; CLCN7; FXYD7; ATP6V0D1; ASIC1; ABCA4; TCIRG1; LASP1; GRIK5; ATP2B3; ANO4; TMEM63B; ABCC10; ANO1; ANO7; SFXN4; TMC6; TMC4; ABCA12; ABCA9; TPCN2; BSND; RYR2; ATP2A3; ATP6V1E2; SFXN2; TMEM109; ABCA2; TTYH3; FXYD6; ANO8; ATP13A1; ABCB9; ATP13A2; ABCB10; ABCB8; TPCN1; ABCG2; CHRNA10; CHRNB2; GABRA3; P2RX6; GABRP; …	GO:0034220~ion transmembrane transport	56	256	21.875	6.60784e-06
Up	KMT2D; SETD1A; THBS1; MYL9; LOX; EIF6; WDR5; HIST1H4A; HIST1H3A; RUNX1; PRKCQ; EP300; ZFPM1; PRMT6; SIN3A; PRMT1; MOV10; ASH2L; KMT2B;	GO:0045652~regulation of megakaryocyte differentiation	19	45	42.2222	7.29198e-06
Up	BMP4; ENG; MSX1; CDH5; MSX2; ACVRL1; GPC3; BMPR2; FKBP8; HES1; NUMA1; FOXD1; ZNF423; SULF1; UBE2O; RNF165;	GO:0030513~positive regulation of BMP signaling pathway	16	32	50	7.32179e-06
Up	MYO1C; CD3EAP; H2AFY; POLR1A; POLR2E; POLR2H; ACTB; POLR2F; POLR2L; EP300; KAT2A; WBP2; MYBBP1A; POLR1B; SPHK2; BAZ1B;	GO:0045815~positive regulation of gene expression, epigenetic	16	32	50	7.32179e-06
Up	NUPR1; MYC; FTH1; TP53; GSTP1; SKI; EMD; BAX; TRIM32; PARP10; DAB2IP; MED25; C1QL4; SFRP1; B4GALT7;	GO:0048147~negative regulation of fibroblast proliferation	15	28	53.5714	7.46709e-06
Up	HIP1; SEC16A; SMAD7; HIP1R; CRTAP; FLOT1; WFS1; WIZ; BAG3; CHEK2; APOA1; TP53; PFN1; LAMP1; HIST1H1B; FLNA; CALR; MSX1; GRN; PHB; BAG6; HCFC1; STXBP1; SMAD3; PRKCD; EP300; PIN1; FLOT2; AAK1; WDR81; TMEM88; SYVN1; USP13; DVL3; NCLN; ZBED3; SMO; GTSE1; USP36; MCM8; TELO2; DNLZ; CDC37;	GO:0050821~protein stabilization	43	176	24.4318	7.70689e-06
Up	PSMD11; PSMD3; TNFSF13; HSPB1; PABPC1; PRKCA; PSMC3; ZFP36; PSMB6; AKT1; YWHAB; NUP214; PSMB10; PSMC4; ZFP36L2; MAPKAPK2; PSME3; PSMC5; EIF4G1; PRKCD; ZFP36L1; PSMD2; EXOSC2; HNRNPD; ELAVL1; PSMF1; KHSRP; EXOSC4; EXOSC5; IGF2BP1; PSME2; SAMD4B;	GO:0043488~regulation of mRNA stability	32	112	28.5714	7.97841e-06
Up	POM121C; NUP155; CPSF4; U2AF2; NUP214; NUP62; EIF4A3; NUP98; EIF5A; U2AF1; CPSF1; NUP160; RNPS1; NUP188; SMG6; ALYREF; THOC6; NUP210; U2AF1L4; SMG7; DHX38; SYMPK; UPF1; SEH1L; POM121; NUP85; AAAS; NXT1; DDX19B; MCM3AP;	GO:0006406~mRNA export from nucleus	30	101	29.703	8.0395e-06
Up	PSMD11; PDPK1; PSMD3; TNFRSF21; ABL1; HRAS; CD4; HLA-DQB1; THY1; HLA-DPB1; CD3E; PLCG2; PSMC3; NFKB1; HLA-DPA1; GATA3; PSMB6; PSMB10; CSK; ZAP70; PSMC4; CACNB3; BCAR1; PSME3; PSMC5; RELA; PRKCQ; PTPRJ; PSMD2; RFTN1; NFKBID; SPPL3; PSMF1; RBCK1; PRKD2; WNK1; PAG1; PSME2; BTRC; IKBKG; CD276; ICOSLG; CTLA4;	GO:0050852~T cell receptor signaling pathway	43	177	24.2938	8.68038e-06
Up	PLXNB1; SRGAP2; EGFR; NGF; GJA1; BMP7; NBL1; DNM2; ITGA1; RHOA; CNTNAP1; DAB2IP; MAP1S; DTNBP1; ZNF335; DBNL; DBN1; MINK1; NTF4; NRK; TNIK; GAS7;	GO:0048812~neuron projection morphogenesis	22	60	36.6667	8.92003e-06
Up	HIP1R; ABL1; PDGFRB; CORO1A; EFNA5; RHOA; PRKCD; LRP1; ARHGEF5; CDK10; DIXDC1; FSCN1; TWF2; ARHGEF19; DLC1; MLST8; TAOK2; SH3BP1; RHOJ; ARHGAP17; RHOG; RHOD; ARHGAP28; RHOU;	GO:0032956~regulation of actin cytoskeleton organization	24	70	34.2857	9.01556e-06
Up	TBX3; FOXS1; DLX3; COL1A1; COL1A2; COL5A1; AHR; TGFBR2; FOXO1; RAPGEF1; ANTXR1; TCF7L2; SPHK2; SPHK1; DHCR7; EGFL7; APLNR;	GO:0001568~blood vessel development	17	37	45.9459	9.15562e-06
Up	PAK4; TGFB1; IL1B; ALPL; LGALS1; GLI2; BMP2; CYBA; CCL2; IGFBP5; AKT1; STAT3; HCFC1; CASP8; ANKRD1; CYP1B1; TMEM173; MBD2; BTRC;	GO:0071407~cellular response to organic cyclic compound	19	46	41.3043	9.36145e-06
Up	WNT9A; WNT9B; LMX1B; WNT11; EDN3; NAPA; WNT3A; PIN1; NNAT; CTF1; ADNP2; LDB1; GPC2; PCSK9; PIGT; TRAPPC9; IER2; WNT5B; HIPK2; NGRN; ITM2C; DNMT3A; GAS7; ERBB2; ID1; LHX9; RUNX1; SOX15; ID3; VAX1; LHX6; ASCL2; CEND1; WNT4; LHX2; EN2;	GO:0030182~neuron differentiation	36	136	26.4706	9.47696e-06
Up	MUS81; MCM5; GINS2; MCM6; MCM2; GINS4; MCM7; MCM4; MCM3; CDC45;	GO:0000727~double-strand break repair via break-induced replication	10	11	90.9091	1.02028e-05
Up	CAPN2; LONP1; CTSK; ADAMTS12; FAP; CASP8; CLPP; LGMN; ADAMTS7; CTSC; CPVL; CTSZ; RNF123; CTSA; CTSF;	GO:0051603~proteolysis involved in cellular protein catabolic process	15	29	51.7241	1.0305e-05
Up	EGFR; NTRK1; CCL2; OXTR; PTGS2; RELN; ROR2; TSHZ3; NLGN2; TNR; SHANK3; NLGN3; CACNG8; SHANK1; CACNG4;	GO:0051968~positive regulation of synaptic transmission, glutamatergic	15	29	51.7241	1.0305e-05
Up	WDR91; PSMD11; PPP1R11; RNF40; USP5; BAG6; ARRB1; USP11; USP14; FBXW4; ANAPC15; UBE2I; TRIM32; USP4; TRIM25; WDR81; SYVN1; TP53INP2; FBXL14; TRIM58; NPLOC4; PSMF1; BAP1; USP13; SPSB1; AURKB; UHRF1; RNF126; KLHL25; ANAPC1; KCTD10; USP42; ANAPC11; DTL; USP36; FBXL7; ANAPC7; ANAPC2; FBXO10; ZNRF3; FZR1; STUB1; USP22; BTRC; UBQLN2; RNF167; TOLLIP; HECW1; UBL7; UBE2Z; HUWE1; WWP2; ADRM1; UBE2D4; SIAH3…	GO:0006511~ubiquitin-dependent protein catabolic process	60	287	20.9059	1.05247e-05
Up	ITGA5; NID1; COL8A1; ARL2; PPM1F; RAC1; PRKCE; RSU1; EGFLAM; CCDC80; RELL2; FBLN2; EMILIN2; EMILIN3; VIT; EMID1; COL26A1; EMILIN1;	GO:0010811~positive regulation of cell-substrate adhesion	18	42	42.8571	1.07186e-05
Up	SMAD9; AFP; BMP2; BMP4; SKI; BMP7; TGFB2; SMAD3; ROR2; GDF6; RBM14; ATOH8; HIPK2; TGFB1; BMP8A; INHBC; BTBD11; GDF10; TGFB3; GDF7; INHBE;	GO:0060395~SMAD protein signal transduction	21	56	37.5	1.07333e-05
Up	FANCA; SOX15; NUPR1; FSTL3; ERCC1; PDGFRB; YBX3; GJA1; KITLG; GATA3; FGF9; NUDT1; SOX9; MMP14; WNT4; SOX8; TGFB2; BCL2L1; ADAM15; MAMLD1; MEA1; SFRP1; TFAP2C; GATA6; PATZ1; LHX9; BOK; COL9A3;	GO:0008584~male gonad development	28	92	30.4348	1.09166e-05
Up	SLC43A1; SLC7A1; SLC6A6; SLC1A4; SLC1A5; SFXN4; SLC36A1; SLC43A2; SLC7A14; SLC38A5; SLC7A3; SLC7A6; SLC38A4; SFXN2; SLC38A3; SLC7A8; SLC7A11;	GO:0006865~amino acid transport	17	38	44.7368	1.20461e-05
Up	NR1H2; ESRRB; ABHD2; RARA; NR2F6; THRA; VDR; ESRRA; BMP4; RARG; BMP7; RXRA; NR2F2; NR4A2; RXRG; PPARD; PAQR7; PAQR8; GPER1; LEF1;	GO:0043401~steroid hormone mediated signaling pathway	20	52	38.4615	1.28127e-05
Up	PLXNB2; AP2A1; AGT; APOE; NTRK1; FES; LYN; RET; NME1; ARSB; MDK; NME2; SERPINF1; CX3CL1; RELN; EP300; RAPGEF1; CAMK1; SCARF1; PRKD1; ANKRD1; SF3A2; DAB2IP; TWF2; CREB3L2; MARK2; GPC2; KATNB1; NCKIPSD; NPTN;	GO:0010976~positive regulation of neuron projection development	30	104	28.8462	1.29175e-05
Up	POLR3G; POLR2E; POLR2H; POLR2F; POLR2L; GTF3C1; SNAPC2; SNAPC4; GTF3C2; GTF3A; BRF1; POLR3B; GTF3C4; POLR3K; POLR3H; GTF3C5;	GO:0006383~transcription by RNA polymerase III	16	34	47.0588	1.32191e-05
Up	FOXP2; ADA; ATXN1L; TGFB3; BMP4; IGFBP5; FLT4; BMPR2; PKDCC; TNS3; ABCA12; MYOCD; STK40; CIC; SMPD3; SLC7A11;	GO:0048286~lung alveolus development	16	34	47.0588	1.32191e-05
Up	TIMP1; COL2A1; TYMS; EDN1; ESRRA; BMP7; SOX6; SOX9; LUM; PRRX1; EVC; PKD1; DLX2; HYAL2; GNAS; CHRDL2; CREB3L2; BMP8A; SULF2; SULF1; GHRL;	GO:0051216~cartilage development	21	57	36.8421	1.33394e-05
Up	CCDC85C; FOXP2; WDR62; COL3A1; H2AFX; FLNA; MDK; GART; ATIC; LHX2; PAX5; BAX; LRP1; ARHGAP11B; CDON; ATOH1; BAD; TRAPPC9; SMO; XAB2; TMEM14B; TACC3; TACC2;	GO:0021987~cerebral cortex development	23	67	34.3284	1.35133e-05
Up	SPTBN2; NLGN2; SHANK3; SLITRK6; PCDHB16; NLGN3; NRXN2; DBNL; PCDHB10; BSN; PLXND1; FARP1; PCDHB9; PCDHB6; PCDHB5; PCDHB4; PCDHB3; PCDHB2; PCDHB14; PCDHB13; PCDHB11; SHANK1;	GO:0007416~synapse assembly	22	62	35.4839	1.35581e-05
Up	CCNE1; MCM3; MCM2; POLE; POLA2; MCM6; CDC6; POLE4; LRWD1; MCM7; ORC1; MCM5; CDC45; MCM10; ORC6;	GO:0006270~DNA replication initiation	15	30	50	1.40606e-05
Up	GIPC1; TNFSF12; PTP4A3; ABL1; SCG2; NOS3; PXN; PRKX; RHOA; FAP; CYP1B1; PAXIP1; ADGRA2; PLXND1; LOXL2;	GO:0043542~endothelial cell migration	15	30	50	1.40606e-05
Up	TECPR2; ULK1; ABL1; GBA; TP53; ARSB; TFEB; RGS19; DAP; VCP; RAB8A; SRPX; FOXO1; CLEC16A; MAP1S; ULK3; SMCR8; RUBCN; USP13; VTI1A; RNF185; VPS39; WDR24; PHF23; TOLLIP; RAB1B; ATG10; CHMP4B; EVA1A; VPS18; TRIM17; AMBRA1;	GO:0006914~autophagy	32	116	27.5862	1.44637e-05
Up	MUSK; SIX5; INSRR; NR2F2; ROR1; WIF1; ROR2; EYA4; EYA1; SIX1; NR2F6; IGF1R; ATXN1L; RXRG; SIX2; EGFL7; RXRA;	GO:0048856~anatomical structure development	17	39	43.5897	1.57242e-05
Up	PEX14; AKT1; GTF2F1; ACTB; PPP1CA; DAB2; CAV1; PRKCD; BAX; PIN1; CAMK1; CARM1; ZFPM1; SYMPK; DTNBP1; DDX11; AURKB; ADNP; DISC1; CCM2L; GNL3L; DACT1; CTSZ; STUB1;	GO:0032091~negative regulation of protein binding	24	73	32.8767	1.59857e-05
Up	SLC9A3R1; ATP8B1; SNAI2; DIAPH1; WDR1; WFS1; CNTN5; EYA4; COL1A1; COL2A1; ICAM1; TFAP2A; COL11A1; KCNE1; CHRNB2; SERPINB6; POU3F4; TUB; CDKN2D; TIMM10; ROR1; CRYM; SIX1; TPRN; ESPNL; NAV2; CEMIP; EYA1; EPYC; BARHL1; TRIOBP; SLITRK6; EPS8L2; WHRN; TIMM8B; TIMM13;	GO:0007605~sensory perception of sound	36	140	25.7143	1.61342e-05
Up	HIP1; FGF18; EGFR; TGFB1; IGF2; ERBB2; FGF1; RET; THBS1; PDGFRB; SRC; HCLS1; RAC2; PDGFRA; ENG; KITLG; ERBB3; FGFR4; GATA3; IGFBP5; FGF9; ARRB2; IRS1; AKR1C2; MAZ; GRB2; RAC1; CX3CL1; RHOG; C1QBP; PTPRJ; SEMA5A; RASD2; HBEGF; MEIS3; C1QTNF1; FGF22; TCF7L2; IGF1R; AXL;	GO:0051897~positive regulation of protein kinase B signaling	40	164	24.3902	1.61896e-05
Up	EEF2K; PDPK1; TBC1D4; APRT; GSTP1; PARP1; CDK4; SRC; SLC2A4; SLC9A1; AKT1; AKT2; IRS1; GSK3A; MARS; RAB8A; YWHAG; VAMP2; PRKDC; ZFP36L1; FOXO1; PCSK9; TRIB3; INPP5K; SORBS1; PCK2; PKM;	GO:0032869~cellular response to insulin stimulus	27	89	30.3371	1.6296e-05
Up	MEIS2; KCNK2; COL3A1; DCN; THBS1; SRC; ETS1; IGFBP2; TNC; PTGER4; TGFBR2; MMP14; RHOA; PSPH; ENDOG; POSTN; SOST; TRPV4; MBD2; COL1A1; JUND;	GO:0009612~response to mechanical stimulus	21	58	36.2069	1.65018e-05
Up	CLIC1; LRP5; WISP1; GLI3; BMP2; BMP4; IFITM1; JUND; BMP7; MSX2; FBN2; WNT4; ACVR1; BMPR2; PRKD1; DDR2; TMEM119; GNAS; FAM20C; ZHX3; PDLIM7;	GO:0045669~positive regulation of osteoblast differentiation	21	58	36.2069	1.65018e-05
Up	BRINP1; CIDEA; HMOX1; FOSL2; NUP62; EMP1; EMP2; EMP3; TGFB2; PMP22; MAP3K11; RRAGA; SUSD6; SGCD; PRKD2; NDOR1;	GO:0008219~cell death	16	35	45.7143	1.75162e-05
Up	SSNA1; DCTN3; HAUS5; PCNT; TUBB4A; TUBB; PRKACA; TUBG1; CSNK1D; ACTR1A; YWHAG; DYNLL1; TUBA4A; TUBB4B; DCTN1; DYNC1H1; C2CD3; KIF24; FBF1; MARK4; CDK5RAP2; HAUS7; HAUS8; CEP250; CEP72; B9D1; CEP131; CEP164;	GO:0097711~ciliary basal body-plasma membrane docking	28	95	29.4737	1.78251e-05
Up	TMEM129; PSMD11; PSMD3; MGRN1; UBOX5; PSMC3; PSMB6; PSMB10; CCNF; PSMC4; THOP1; FBXW4; PSME3; PSMC5; TRIM32; PSMD2; SKP2; PPIL2; NFE2L1; FBXO31; FBXW9; FBXL19; RNF165; HUWE1; IRF2BP1; FBXL14; FBXW8; FBXL16; ZNRF1; TRIM58; FBXO41; MYLIP; PSMF1; SPSB1; FBXO17; FBXL18; RBCK1; RNF167; UNKL; FBXL12; DTL; FBXL7; FBXO10; PSME2; PRPF19; STUB1; BTRC; WWP2; PELI3; TRIM3; HECW1;	GO:0000209~protein polyubiquitination	51	234	21.7949	1.80127e-05
Up	UTY; TAPBP; PHGDH; MYC; COL2A1; CDK4; EDN3; GNB3; PLCG2; LOX; AHR; TGFBR2; GDNF; AIF1; STX1B; SIRPA; APBA1; ZFP36L1; TCIRG1; PIN1; PHLDA2; C9orf116; MEGF8; ALPK2; STK40; TSKU; APBA2; ZFP64; ZNF335; MAPK7; TOB2; MAK; ZNF513; ZNF827; PRDM10;	GO:0010468~regulation of gene expression	35	135	25.9259	1.81382e-05
Up	PSMD11; PDPK1; PSMD3; HRAS; LYN; SRC; MUC1; PLCG2; PRKACA; PSMC3; NFKB1; PSMB6; PSMB10; PSMC4; PSME3; PSMC5; RELB; RELA; PRKCD; EP300; PSMD2; TAB1; MUC6; PSMF1; CREBBP; CARD9; MUC5B; MUC12; PSME2; BTRC; IKBKG;	GO:0002223~stimulatory C-type lectin receptor signaling pathway	31	112	27.6786	1.8477e-05
Up	CIT; PHF2; ADA; ASS1; QDPR; PKM; CAD; WNT4; ARF6; SMAD3; PKD1; TGFBR3; RELA; FPGS; HNRNPD; HES1; AACS; LSR; PCSK9; GATA6; GNPNAT1; ACO2; RHBDD3; RARA;	GO:0001889~liver development	24	74	32.4324	1.92182e-05
Up	POLRMT; TERT; FANCG; CLUH; GBA; PARP1; ESRRA; RAB3A; NOS3; PHB; LONP1; HCFC1; EIF4G1; NRF1; WDR81; PPRC1; CHCHD10; HSD17B10; EPAS1; SHARPIN; SIRT3; BCS1L; RHOT2; ATAD3A; DNAJA3; FXN; CHCHD2;	GO:0007005~mitochondrion organization	27	90	30	1.92236e-05
Up	BRD4; CDC45; DHFR; TYMS; PCNA; CCNE1; RRM2; E2F1; ORC1; TFDP1; E2F4; CDC6; CDT1;	GO:0000083~regulation of transcription involved in G1/S transition of mitotic cell cycle	13	23	56.5217	1.96603e-05
Up	TBX3; HRAS; SRF; H2AFX; CALR; PML; CDKN2A; CDKN2B; PRKCD; TBX2; TERF2; ULK3; PRMT6;	GO:0090398~cellular senescence	13	23	56.5217	1.96603e-05
Up	SUPT5H; POLR2D; NELFE; POLR2E; POLR2A; GTF2F1; POLR2I; CDK9; POLR2H; POLR2J; POLR2F; POLR2L; NELFB; CTDP1;	GO:0050434~positive regulation of viral transcription	14	27	51.8519	1.98178e-05
Up	RGS14; ERCC2; RCC1; BRCA1; CTCF; UBE2I; NUMA1; CENPW; PMF1; PHF13; SKA3; SKA1; CENPT; CENPN; CDK5RAP2; NTMT1; CDT1; NAA60; SPC25; NEK6; INCENP; BANF1; TOP1;	GO:0007059~chromosome segregation	23	69	33.3333	1.98763e-05
Up	MBTPS2; CYP7B1; SOAT2; APOA1; APOE; APOC1; CAT; GBA; SMPD1; RXRA; FDXR; SREBF1; PPARD; LIPE; SCAP; NFE2L1; LDLRAP1; PCSK9; OSBPL5; CLN6; DISP3; CLN8; LIMA1;	GO:0008203~cholesterol metabolic process	23	69	33.3333	1.98763e-05
Up	POLQ; CHEK2; TP53; PARP1; H2AFX; BRCA1; FEN1; BRCC3; BRCA2; VCP; PRKDC; MTA1; TRIP13; ESCO2; DDX1; CDCA5; EYA1; BRIP1; TNKS1BP1; BABAM1; INO80; EME2;	GO:0006302~double-strand break repair	22	64	34.375	2.02697e-05
Up	WNT9A; WNT9B; EFNA2; FGF18; WISP1; CXCL14; SEMA4F; AGT; IL1B; AMH; THY1; EDN1; CGB7; AR; BMP2; EDN3; GJA1; TAC1; ADRA1D; ADORA1; FGF9; ADRA1B; TNFSF9; PTGIR; EFNA4; SST; GRB2; CX3CL1; CXCL6; TNFAIP6; PCDH1; KLF10; SEMA3B; SEMA5A; EFNB3; ZYX; CTF1; GJC2; TFAP2C; SH3KBP1; TSPAN32; GAL3ST4; TOLLIP; BARX1; HCN2; FGFBP2; FJX1; PANX2;	GO:0007267~cell-cell signaling	48	216	22.2222	2.04087e-05
Up	SOGA1; IGF2; IGF1R; INSRR; PTPN1; ATP6V0C; SHC1; AKT1; AKT2; IRS1; SREBF1; GSK3A; BCAR1; ATP6V0D1; GRB2; FOXO1; TCIRG1; EIF4EBP1; EIF4EBP2; PDK2; ATP6V1E2; FOXC2; SORBS1; GRB14; GRB7; ZNF106;	GO:0008286~insulin receptor signaling pathway	26	85	30.5882	2.05896e-05
Up	CPLX1; GIPC1; CACNA1G; HCRTR2; SCN2B; CRH; CNP; SYN1; TAC1; CBLN1; MPZ; GJC1; NOVA1; USP14; SST; PMP22; KCNA1; UNC119; KCNMB1; SYT10; MINK1; UNC13C; SYN2; PDE7B; PCDHB16; KCNIP2; NRXN2; LPAR3; PCDHB10; BSN; PCDHB9; PCDHB6; PCDHB5; PCDHB4; PCDHB3; PCDHB2; PCDHB14; PCDHB13; PCDHB11; HRH2; CHRNB4; APBA2; APBA1; CHRNA10; CHRM4; CACNB3; SLC12A7; GABRQ; GABRA3; CHRNB2; DLG4; GABRP;	GO:0007268~chemical synaptic transmission	52	242	21.4876	2.08765e-05
Up	DNPH1; EGFR; ERBB2; CYBA; HIST1H1B; SLC9A1; AKT1; AVPR1A; MMP14; RHOA; TGFB2; EIF4G1; TRIM32; EXOSC2; FXN; KLHL22; ADNP2; RPTOR; SFRP1; KDM2B; HBEGF; EXOSC4; SPHK1; LEF1; INO80;	GO:0030307~positive regulation of cell growth	25	80	31.25	2.18774e-05
Up	TPP1; RBFOX2; FOXS1; ADCY5; ABL1; GAA; BCR; GM2A; MYH10; ALDH1A3; DLG4; CNTNAP1; ABR; NLGN2; TNR; JPH4; CLN8; SHANK1;	GO:0050885~neuromuscular process controlling balance	18	45	40	2.25187e-05
Up	ADAMTS2; COL3A1; COL5A2; COL5A1; COL5A3; PKD1; TCF15; DHCR24; GNAS; DACT2; SLC27A4; FRAS1; TFAP2B; SUFU; DSP; COL1A1;	GO:0043588~skin development	16	36	44.4444	2.3009e-05
Up	TNFRSF10B; SERPINE1; ICAM1; HMOX1; TNFAIP3; NOS3; BRCA1; BCL2L1; TRAF2; CASP8; PEA15; ITPRIP; ARHGEF2; TMBIM1; FAIM2; SCRT2;	GO:1902042~negative regulation of extrinsic apoptotic signaling pathway via death domain receptors	16	36	44.4444	2.3009e-05
Up	DVL2; WNT9A; WNT9B; LRP5; RECK; WNT11; RARG; SDC1; NR4A2; WNT3A; WNT4; DIXDC1; SFRP1; RYR2; DVL3; MED12; TCF7L2; DISC1; LEF1; BCL9L; FRZB; BCL9; TCF7; TCF7L1;	GO:0060070~canonical Wnt signaling pathway	24	75	32	2.30296e-05
Up	CRTAP; SBF1; ADAMTS2; SGPL1; FSTL3; HERC2; SLC4A2; SERPINA5; ERCC1; MYBL1; AR; RARA; H2AFX; YBX3; GJA1; MAK; CALR; AXL; SSTR1; SSTR2; INPP5B; NUP62; MLH1; BAG6; SOX9; DNM2; BCAP31; BRCA2; HSPA2; SOX8; HILS1; ACTR1A; CDK16; HSF1; E2F1; BNC1; PAX5; BCL2L1; GAMT; DMC1; PAFAH1B3; SPA17; TESK1; TRIP13; MEA1; TMEM119; TAF7L; ATAT1; SHISA6; ZSCAN2; TXNRD3; ZFP41; POC1A; KDM2B; SPATA20; SLC2A14; ZNF296; …	GO:0007283~spermatogenesis	76	406	18.7192	2.37872e-05
Up	POLR2D; CCNK; POU2F2; POLR2E; POLR2A; GTF2F1; POLR2I; TAF6; CDK9; POLR2H; POLR2J; ELL; POLR2F; POLR2L; SNAPC2; SNAPC4; INTS5; INTS1; NABP1; NABP2; SRRT; RPRD1B; INTS9;	GO:0042795~snRNA transcription by RNA polymerase II	23	70	32.8571	2.39768e-05
Up	SH3PXD2B; TLL1; ADAMTS4; FLOT1; TIMP1; CAPNS1; GSN; CAPN1; MMP2; FURIN; LAMC1; BMP1; TIMP2; CAPN2; CMA1; MMP11; BSG; CTSK; MMP14; ADAM15; KIF9; ADAMTS5;	GO:0022617~extracellular matrix disassembly	22	65	33.8462	2.46377e-05
Up	VGF; INPPL1; GOT2; CAT; ICAM1; LYN; EGR2; EGR1; GAL; CAD; ADM; IRS1; UCP3; EIF6; HSD11B2; RELA; SCAP; HADH; PTPRN; TRPV4; KHK; SLC27A1;	GO:0032868~response to insulin	22	65	33.8462	2.46377e-05
Up	INPPL1; SLC37A4; H6PD; OAS1; IGF2; APOD; GAA; DLAT; G6PD; AKT1; AKT2; ALDH5A1; SORD; PPARD; PDK2; TFAP2B; GALM; ADPGK; GHRL; NISCH;	GO:0006006~glucose metabolic process	20	55	36.3636	2.47243e-05
Up	TBX3; TULP3; GLI2; GLI3; BMP4; GJA1; ECE1; ROR2; GNA12; TBX2; TWIST1; C2CD3; FREM2; OSR1; TRAF3IP1; CREBBP; IFT140; ALX4; IFT122; B9D1;	GO:0042733~embryonic digit morphogenesis	20	55	36.3636	2.47243e-05
Up	GXYLT2; B4GALT5; ST6GAL1; MUC1; GALNT2; ST3GAL1; ST3GAL3; ST3GAL4; ST3GAL2; MUC6; B3GNT8; GALNT5; GALNT10; GALNT12; XXYLT1; GALNT6; POFUT1; ST6GALNAC4; MUC5B; ST6GALNAC2; MUC12;	GO:0016266~O-glycan processing	21	60	35	2.49199e-05
Up	SGPL1; TGFB1; COL1A1; MMP2; RRAS; TGFB3; SKI; PDGFRA; MSX1; EP300; ANKRD11; SCX; CSRNP1; CRISPLD2; LEF1;	GO:0060325~face morphogenesis	15	32	46.875	2.53599e-05
Up	SMAD6; NRP2; RARA; BMP4; ENG; MSX2; TGFBR2; TGFB2; ACVR1; TBX2; BMPR2; ZFPM2; GATA6; PARVA;	GO:0003148~outflow tract septum morphogenesis	14	28	50	2.70537e-05
Up	PHGDH; PLOD3; PLXNA2; TGFB1; EPHA2; TCF7; PKD1; ZFP36L1; ITPK1; C2CD3; DCHS1; AMBRA1; ZNF358; DACT1;	GO:0021915~neural tube development	14	28	50	2.70537e-05
Up	MGRN1; TULP3; SERPINE2; CD3E; GLI3; GPC3; KIF7; ULK3; MEGF8; GLIS2; IFT122; SUFU; BTRC;	GO:0045879~negative regulation of smoothened signaling pathway	13	24	54.1667	2.75962e-05
Up	CHEK2; ABL1; HMOX1; TNFRSF1A; EPHA2; BRCA1; MLH1; CASP2; E2F1; IKBKE; HIC1; BAD; BCL2L1; PML; BAX; PRKDC; BAK1; BOK;	GO:0008630~intrinsic apoptotic signaling pathway in response to DNA damage	18	46	39.1304	2.8477e-05
Up	TFEC; BAG3; IL1A; FGF1; LYN; THBS1; HMOX1; ATP2A2; PRKACA; PTGS2; IRAK1; VCP; HSF1; ANO1; STAC; CLPB; TRPV4; MYOF; DAXX; STUB1; HSPA1L; HSPA2;	GO:0034605~cellular response to heat	22	66	33.3333	2.98332e-05
Up	PDPK1; EGFR; PRKCH; EPHA2; AKT1; PTPN9; WNT3A; ARF6; RHOG; SPTBN1; PRKCE; LRP1; ARHGEF16; STAC2; NKD2; CLIP3; STAC; GPER1; SORBS1;	GO:1903078~positive regulation of protein localization to plasma membrane	19	51	37.2549	2.98747e-05
Up	RBFOX3; RBFOX2; KHDRBS3; TRUB2; PRKACA; U2AF2; PTBP1; ADAR; ADARB1; RBM10; HSF1; U2AF1; C1QBP; ZFP36L1; HNRNPA0; SF3B2; RRP1B; PDCD11; SF3B4; SF3A2; SF3A1; KHDRBS2; RPUSD3; PRPF8; SUPT6H; TSEN54; CCAR2; CLASRP; TSEN2; KHSRP; TSEN34; SCAF1; CDK12; PHRF1; NOCT; ACIN1; TTF2; RBM38;	GO:0006397~mRNA processing	38	157	24.2038	2.99347e-05
Up	HDAC3; BAG3; TGFB1; GLI3; HCLS1; JUP; FLNA; PTGS2; NUTF2; SMAD3; PRKCD; HYAL2; TRIM28; ZIC1; MAVS; SMO;	GO:0042307~positive regulation of protein import into nucleus	16	37	43.2432	2.99745e-05
Up	VGF; WFS1; WISP1; OAS1; NGFR; SLC2A4; FGFR4; IGFBP5; AKT1; IRS1; STAT3; PDK2; CRTC2; ADIPOR2; ADGRF5; SIRT6; SIDT2; TFAP2B; BAD; CSMD1; INPP5K; ASPSCR1; RMI1; TRPV4; NCOA5; TCF7L2; BACE2; FOXO1; IGF1R; ADRA1B;	GO:0042593~glucose homeostasis	30	110	27.2727	3.15288e-05
Up	POM121C; NUP155; ZBTB7A; PGAM1; NUP214; NUP62; NUP98; EIF6; NUP160; NUP188; NUP210; SEH1L; POM121; JMJD8; NUP85; AAAS; SLC2A6;	GO:0006110~regulation of glycolytic process	17	42	40.4762	3.34616e-05
Up	WNT9A; TBX3; ALX3; RECK; TFAP2A; MSX1; CRABP2; MSX2; CACNA1C; TWIST1; RDH10; OSR1; ALX4; IFT122; ZNF358;	GO:0035115~embryonic forelimb morphogenesis	15	33	45.4545	3.35591e-05
Up	CTDSPL; PPM1G; PLPP2; SBF1; CTDNEP1; PTPN1; PTPRB; PTPN3; PPP5C; PPP4C; PPP1CA; PPP3R1; DUSP2; PPP2R5D; PTPN14; TAB1; DUSP5; TIMM50; TNS2; SSH2; SSH1; PTPRU; PDXP; PGAM5; PTPN18; CPPED1; CTDSP1; LHPP; BTRC; CTDP1; DUSP9; PTPRH; DUSP7; PTPRJ; PTPRG; PTPN9; DUSP6;	GO:0006470~protein dephosphorylation	37	152	24.3421	3.40801e-05
Up	SRF; SRC; ELN; ITGB5; ARRB1; RHOA; ZYX; FAM171A1; KCTD13; SORBS1; FHDC1;	GO:0043149~stress fiber assembly	11	17	64.7059	3.44461e-05
Up	RGS14; CRH; SERPINE2; VAMP2; RELN; MPP2; ITPR3; SNAP47; TSHZ3; SYT12; TNR; NLGN3; SLC8A2; NPTN; SHANK3; SHANK1; GRIN2D; SLC24A1;	GO:0060291~long-term synaptic potentiation	18	47	38.2979	3.57978e-05
Up	PANO1; TERT; GIPC1; HDAC3; B4GALT5; TADA3; DPM2; LMNA; CTSA; NF2; SREBF1; CD81; USP4; PIN1; PRKD1; INSC; SLC51B; SIAH3; CCAR2; KAT2A; PINX1; GNL3L; DACT1; USP36; STUB1;	GO:0031647~regulation of protein stability	25	83	30.1205	3.63581e-05
Up	PRMT5; HDAC3; PER1; NGFR; TOP1; EGR1; PML; AHR; CSNK1D; PPP1CA; HNRNPU; RELB; MTA1; ZFHX3; RAI1; HUWE1; KDM8; NPAS2; MYBBP1A; NOCT; KDM2A;	GO:0032922~circadian regulation of gene expression	21	62	33.871	3.70015e-05
Up	FGF18; GLI3; POR; SOX6; ACVRL1; SOX9; SMAD3; RELA; PKDCC; GDF6; LOXL2; ANXA2;	GO:0032332~positive regulation of chondrocyte differentiation	12	21	57.1429	3.77995e-05
Up	HIP1; HIP1R; AGT; AKT1; NUP62; PLAUR; AFAP1L2; SHKBP1; CNOT9; ARAP1; GPER1; DOK1;	GO:0045742~positive regulation of epidermal growth factor receptor signaling pathway	12	21	57.1429	3.77995e-05
Up	MAPK8IP2; CNIH2; MINK1; NLGN2; CACNG8; CACNG4; SHANK1; SHANK3; GSG1L; SHISA9; SHISA6; SHISA7;	GO:2000311~regulation of AMPA receptor activity	12	21	57.1429	3.77995e-05
Up	ABL1; THY1; SDC4; KDR; PPM1F; WNT4; S100A10; RAC1; SMAD3; COL16A1; PTPRJ; FMN1; SFRP1;	GO:0051894~positive regulation of focal adhesion assembly	13	25	52	3.81936e-05
Up	TNFSF12; AGT; PML; PDIA3; BID; CAV1; HYAL2; TRAF2; GPER1; RBCK1; TNFRSF12A; ITM2C; WWOX;	GO:2001238~positive regulation of extrinsic apoptotic signaling pathway	13	25	52	3.81936e-05
Up	POLR2D; FLRT2; RBFOX2; FIBP; FRS3; FGF18; FGF1; POLR2E; FGFR4; POLR2A; PTBP1; FGF9; GTF2F1; POLR2I; HNRNPM; POLR2H; POLR2J; POLR2F; POLR2L; GRB2; SPRED2; SHCBP1; FGF22; FLRT1;	GO:0008543~fibroblast growth factor receptor signaling pathway	24	78	30.7692	3.88941e-05
Up	CAT; BMP7; TNFAIP3; PRDX2; ARRB2; CDKN2A; ARRB1; DAP; IRAK1; TRAF3; LRRC14; PTGIS; CYP1B1; PARP10; DAB2IP; COMMD7; PIAS4; COMMD1; NFKBID; CACTIN; CMKLR1; TRAIP; RBCK1; BRMS1;	GO:0032088~negative regulation of NF-kappaB transcription factor activity	24	78	30.7692	3.88941e-05
Up	SH3PXD2B; TULP3; PAPSS2; WISP1; GJA1; ENG; NPR2; PTGER4; STC1; AMER1; GNAS; ANKRD11; SULF2; SULF1; TTC9; VKORC1; SLC38A10;	GO:0060348~bone development	17	43	39.5349	4.2453e-05
Up	YDJC; PGLS; HAS3; ST8SIA5; UGDH; B4GALT2; XYLB; ALDH2; GPI; GUSB; SLC2A4; AKR1B1; ALDH1B1; TALDO1; PHKA2; IDH2; IDH3G; HYAL2; MLEC; GANAB; GGTA1P; LCTL; GLB1L; PIGQ; CHID1; CHST6; B4GALT7; SHPK; NAGPA; AMDHD2; CHST2;	GO:0005975~carbohydrate metabolic process	31	118	26.2712	4.28726e-05
Up	THBS1; GPC1; WNT4; SULF2; SULF1; CREB3L1; APLN; SPRY1; SPRY4; SHISA2;	GO:0040037~negative regulation of fibroblast growth factor receptor signaling pathway	10	14	71.4286	4.30446e-05
Up	OGG1; POLQ; TP53; UNG; LIG1; RPA1; FEN1; HMGA2; HUWE1; SIRT6; PRMT6; XRCC1; MPG; HMGA1; APEX2;	GO:0006284~base-excision repair	15	34	44.1176	4.40033e-05
Up	ADGRB1; GIPC1; GRIN2D; SIPA1L1; SCT; RARA; HRH2; YWHAG; CX3CL1; MAP1A; EIF4EBP2; RASGRF1; NPAS4; CNTN4; KAT2A; SYNGAP1; LZTS1; JPH4;	GO:0048167~regulation of synaptic plasticity	18	48	37.5	4.47431e-05
Up	BCL9; POLR2D; SKI; POLR2E; GATA2; POLR2A; POLR2I; STAT3; ZFP36L2; SOX9; POLR2H; POLR2J; POLR2F; POLR2L; KLF10; HES1; LDB1; BCL9L; SFRP1; ASCL2; FOXD3;	GO:0035019~somatic stem cell population maintenance	21	63	33.3333	4.4816e-05
Up	SSNA1; DCTN3; HAUS5; PCNT; TUBB4A; TUBB; PRKACA; TUBG1; CSNK1D; ACTR1A; YWHAG; DYNLL1; TUBA4A; TUBB4B; DCTN1; DYNC1H1; CDK5RAP2; HAUS7; HAUS8; CEP250; CEP72; CEP131; CEP164; CDK2;	GO:0010389~regulation of G2/M transition of mitotic cell cycle	24	79	30.3797	4.60411e-05
Up	FOXP2; GBA; EDN1; THBS1; CDK4; NME1; TBXA2R; CAD; CALR; TSPO; CSNK2B; PSPH; HSF1; BAD;	GO:0033574~response to testosterone	14	30	46.6667	4.8738e-05
Up	RECK; ERBB2; HMOX1; RNH1; ETS1; WARS; EPHA2; ID1; EMP2; MAPK7; SFRP1; ADGRA2; TNFRSF12A; PLXND1;	GO:0045765~regulation of angiogenesis	14	30	46.6667	4.8738e-05
Up	TERT; PDPK1; RAMP2; PAK4; ABL1; SERPINE1; ICAM1; SCG2; TNFAIP3; GATA2; GATA3; KDR; MAPK7; SEMA5A;	GO:2000352~negative regulation of endothelial cell apoptotic process	14	30	46.6667	4.8738e-05
Up	BMP2; ENG; NOS3; ACVRL1; SOX9; TGFB2; ACVR1; TBX2; TWIST1; HEYL; HEY1;	GO:0003203~endocardial cushion morphogenesis	11	18	61.1111	5.05889e-05
Up	ADGRB1; GFRA3; ERBB2; EGR2; ERBB3; SOX8; PMP22; EGR3; SOX10; NTF4; ADGRB2; NGF; GDNF;	GO:0007422~peripheral nervous system development	13	26	50	5.21685e-05
Up	TERT; POLQ; TK1; TYMS; LIG1; LOX; PHB; POLA2; LIN9; POLE4; CHRAC1; SMPD3; SPHK1;	GO:0071897~DNA biosynthetic process	13	26	50	5.21685e-05
Up	ADGRB1; SLIT2; APOE; DCN; THBS1; NR2F2; SERPINF1; ACVRL1; STC1; DAB2IP; VASH1; ADAMTS9;	GO:0010596~negative regulation of endothelial cell migration	12	22	54.5455	5.32213e-05
Up	SLC22A31; PSMD11; SLC16A5; ABCC5; PSMD3; CTNS; SLCO2B1; APOA1; SLC10A3; PSMC3; PSMB6; ABCC1; ABCD1; ADD1; SLC16A2; PSMB10; PSMC4; SLC6A11; VCP; PSME3; PSMC5; ABCA4; PSMD2; ABCC10; GJC2; MFSD14C; MFSD12; PQLC2; SLC16A13; ABCA12; SLC51B; SLC44A2; LRRC8A; SLC35F2; SLC35F6; SLC25A41; SLC43A3; ABCF1; SLC7A14; LRRC8C; SLC25A43; PSMF1; SLCO2A1; SLCO4A1; SLC47A1; RNF185; SLC35E1; PANX2; SLC25A21; ABCA2; …	GO:0055085~transmembrane transport	56	279	20.0717	5.34426e-05
Up	TERT; RAD51D; RECQL4; PARP1; PCNA; CCNE1; RPA1; POLD1; POLD2; POLD3; TERF2; ACD; DCLRE1B; RTEL1; PRKDC; HUS1; BLM;	GO:0000723~telomere maintenance	17	44	38.6364	5.35162e-05
Up	ICAM1; ALAD; H2AFX; BRCA1; BRCC3; MTA1; RFWD3; PAXIP1; TICRR; AEN; RAD54L; NABP1; EYA1; NABP2; BABAM1; DNMT3B; DNMT3A;	GO:0010212~response to ionizing radiation	17	44	38.6364	5.35162e-05
Up	HDAC3; SIN3B; H2AFY; TNFRSF21; AGT; APOA1; RXRA; FGFR4; ACSL1; FHL2; NCOA6; ANKRD1; SLC27A1; LSR; CARM1; CREBBP; TRIB3; SIN3A; NPAS2; TM6SF2; BCL11B; RGL1; NCOR2; PPARD; OPA3; PSAPL1;	GO:0019216~regulation of lipid metabolic process	26	91	28.5714	5.40103e-05
Up	TNFRSF11B; APAF1; LDHA; ASS1; APOA1; CD3E; ERCC1; PKM; NQO1; ARSB; POR; IGFBP2; TBXA2R; AHCY; ACSL1; TGFBR2; UCP3; SST; AACS; ADIPOR2; SLC27A4;	GO:0007584~response to nutrient	21	64	32.8125	5.40708e-05
Up	EDN1; ICAM1; CXCL8; TFPI; CCL2; NFKB1; GBP1; SOX9; ADAMTS12; SIRPA; RELA; HYAL2; ANKRD1; PTGIS; DAB2IP; SFRP1; CACTIN; HAS2; UPF1; OTUB1; ADAMTS7; KLF2; CCL25; CX3CL1;	GO:0071347~cellular response to interleukin-1	24	80	30	5.43442e-05
Up	ID1; GRB2; VRK2; STK40; SYNGAP1; PRDM11; GDF10; PAK4; BMP2; GDF6; INHBE; NTRK1; GDF7; TGFB1; BMP7; TGFB2; BMP8A; BMP4; TGFB3; INHBC;	GO:0043408~regulation of MAPK cascade	20	59	33.8983	5.56205e-05
Up	TERT; SNAI2; IL1A; IL1B; COL2A1; AKT1; PRDX2; GDNF; CX3CL1; BCL2L1; MAPK7; ZC3HC1; UNC5B; EYA1; EYA4;	GO:2001240~negative regulation of extrinsic apoptotic signaling pathway in absence of ligand	15	35	42.8571	5.71966e-05
Up	ARHGEF18; PLD2; BCAR3; DIRAS3; HMOX1; BCR; RGS19; VAV2; TNK2; ARHGAP1; ABR; RASGRF1; DOCK1; RGL4; SH2D3C; DOCK8; RIN2; RAPGEF5; DNAJA3; DOCK6; DOCK9; RGL1; RAPGEFL1; ARHGAP33; ARHGAP31;	GO:0007264~small GTPase mediated signal transduction	25	86	29.0698	5.89562e-05
Up	SMAD6; SLIT2; NFATC1; BMP4; NOS3; TGFB2; NOTCH2; HEYL; HEY2; HEY1;	GO:0003184~pulmonary valve morphogenesis	10	15	66.6667	6.54451e-05
Up	SNAI2; SNAI1; CXCL12; CDKN2D; BID; BCL2L1; TRIM32; DDIAS; CCAR2; TMEM161A;	GO:1902230~negative regulation of intrinsic apoptotic signaling pathway in response to DNA damage	10	15	66.6667	6.54451e-05
Up	SLC37A4; GOT2; ALDOA; ENO1; GPI; PC; PGAM1; MDH2; GPD2; SLC25A1; TPI1; SLC25A11; PCK2; CRTC2; G6PC3; SLC25A10; SLC25A13;	GO:0006094~gluconeogenesis	17	45	37.7778	6.70478e-05
Up	COL2A1; TFAP2A; BCR; COL11A1; GATA2; GATA3; FGF9; ALDH1A3; GBX2; ITGA8; PRRX1; WNT3A; ROR2; PAX8; ABR; SIX1; ZIC1; ATOH1; CHRNA10;	GO:0042472~inner ear morphogenesis	19	55	34.5455	6.87538e-05
Up	RHOD; LAMA5; PDPK1; ARHGAP6; THY1; BCR; ACTN1; TRIP6; DLC1; SORBS1; PEAK1; RCC2; TAOK2;	GO:0048041~focal adhesion assembly	13	27	48.1481	7.03817e-05
Up	SOCS3; SOCS1; PDPK1; THY1; HSPB1; GSTP1; WARS; AKT1; NF2; PPM1F; TSC2; YWHAG; MLLT1; ITPRIP; SMCR8; AKT1S1; TRIB3; CAMK2N2; INPP5K; WWTR1; SMYD3; UBASH3B;	GO:0006469~negative regulation of protein kinase activity	22	71	30.9859	7.3601e-05
Up	GINS1; GINS4; GINS3; GINS2; POLD2; MCM4; MCM7; MCM3; POLD3;	GO:0006271~DNA strand elongation involved in DNA replication	9	12	75	8.03325e-05
Up	MT-ND1; AMH; EPHX1; LYN; G6PD; ACSL1; EIF4A3; MMP14; LUM; CD83; BAK1; DUSP6; SFRP1; KAT2A; TXN2; VKORC1; SLC7A11;	GO:0014070~response to organic cyclic compound	17	46	36.9565	8.35043e-05
Up	RGS14; CTNS; APOE; CALB1; SRF; TAC1; NTF4; RELN; ADCY1; RASGRF1; NPAS4; KAT2A; BTBD9; SHANK1;	GO:0007616~long-term memory	14	32	43.75	8.42696e-05
Up	TERT; EGFR; CCNE1; CCND2; AKT1; AIF1; EIF4G1; MEPCE; RPTOR; ADAMTS1; ANXA1; CCND3; CCND1; CDC45;	GO:1900087~positive regulation of G1/S transition of mitotic cell cycle	14	32	43.75	8.42696e-05
Up	MYC; TP53; PARP1; PCNA; POLD1; AQP1; CDC25A; PTGS2; BAX; EP300; BAK1; CREBBP; AURKB; RHNO1; TMEM161A; INO80; RUVBL2; NOC2L;	GO:0034644~cellular response to UV	18	51	35.2941	8.45738e-05
Up	MEN1; CTDSPL; SLIT2; TGFB1; LYN; IGFBP3; FBLN1; WARS; ARRB2; PPP5C; SIRPA; PRKDC; FKBP8; DAB2IP; CD109; TRAF3IP1; CACTIN; ZBED3; MYADM; INPP5K; CTDSP1; WWTR1;	GO:0001933~negative regulation of protein phosphorylation	22	72	30.5556	8.72831e-05
Up	RFXANK; RGL2; DOK2; HRAS; TP53; CDK2; DNMT1; SHC1; CDKN2A; GRB2; RALGDS; TRIM28; PRKD1; DHCR24; DOK3; IQGAP3; SHC3; RREB1; SYNGAP1; DOK1; MRAS; RRAS;	GO:0007265~Ras protein signal transduction	22	72	30.5556	8.72831e-05
Up	SMAD7; AXIN1; HDAC3; WFS1; ARRB2; BRCA1; ARRB1; GSK3A; FKBP1A; CAV1; AIMP2; AMER1; PAXIP1; HUWE1; TICAM1; COMMD1; PRICKLE1; PHF23; FANCI; SPHK1; HSPBP1; STUB1;	GO:0031398~positive regulation of protein ubiquitination	22	72	30.5556	8.72831e-05
Up	EPN2; THBS1; E2F2; CREB3L1; SEMA6A; ADAMTS9; KLF2; EPN1;	GO:1903671~negative regulation of sprouting angiogenesis	8	9	88.8889	9.03382e-05
Up	PGP; INPP4B; CILP; ALPL; ACP2; NT5E; PTPRB; PPP1CA; DUSP4; DUSP5; PFKFB3; PFKFB4; NT5DC3; CILP2; PHOSPHO1; PNKP; NTPCR; INPP5K; G6PC3; DUSP23; DUSP15; NT5DC2; PSPH; LHPP; PDXP;	GO:0016311~dephosphorylation	25	89	28.0899	9.34192e-05
Up	B4GALT5; B4GALT2; B4GALT1; ACAN; LUM; PRELP; FMOD; ST3GAL1; ST3GAL3; ST3GAL4; ST3GAL2; CHST6; CHST2;	GO:0018146~keratan sulfate biosynthetic process	13	28	46.4286	9.38578e-05
Up	FN1; LAMB1; MMP2; COL4A2; ITGA5; COL11A1; COL6A1; ITGA4; ITGB5; COL8A1; MMP14; HMGA2; COL12A1;	GO:0035987~endodermal cell differentiation	13	28	46.4286	9.38578e-05
Up	CYB5R3; SERPING1; EDN3; HOXB2; ELN; BDKRB2; ACVRL1; AVPR1A; CXCL12; MEOX2; RCAN1; FLI1; E2F4; MYOF; UTS2R;	GO:0008015~blood circulation	15	37	40.5405	9.42926e-05
Up	RAMP2; LRP5; AGT; COL1A2; HMOX1; CHGA; GNB3; NPPB; NPR3; TAC1; NPR2; PTGS1; EDNRA; CD34; NOS3; PTGS2; ACVRL1; ACTA2; UTS2R; NISCH;	GO:0008217~regulation of blood pressure	20	62	32.2581	9.77232e-05
Up	AXIN1; WNT11; ITGB3; TGFBR2; EMP2; TGFB2; PRKCD; MARK2; RPTOR; GPRC5A; DBF4B; ADNP; WNK1; CLSPN; TAOK2; STK25; NRK; STK10; MAP2K2; TNIK; MAP3K14; MAP2K3; PAK4; MINK1; MAP4K2; MAP2K7;	GO:0032147~activation of protein kinase activity	26	95	27.3684	9.78657e-05
Up	PLOD3; SLIT3; SLIT2; CACNA1H; GHR; IGFBP2; STAT3; AIF1; UCP3; IGFBP7; INPP5K; RAMP2; RAMP1; OXTR; JUND; AVPR1A;	GO:0032870~cellular response to hormone stimulus	16	42	38.0952	0.000100528
Up	RHOD; ACTN4; MYO1B; ACTN1; ADD1; AIF1; SHROOM2; NEDD9; FSCN1; SHROOM1; CORO1B; LIMA1; FSCN2; BAIAP2L1; RHOA; ESPNL;	GO:0051017~actin filament bundle assembly	16	42	38.0952	0.000100528
Up	BCR; PRKACA; PRKAR1B; STAT3; WNT3A; RELN; DNM1; ABR; EIF4EBP2; IQSEC2; NLGN2; PPP1R9B; NLGN3; PACSIN2; SLC7A11; PSMC5; NGF; GRIK5; NTF4;	GO:0050804~modulation of chemical synaptic transmission	19	57	33.3333	0.000101428
Up	COL2A1; MGP; THRA; COL11A1; BMP1; ACAN; SOX9; PKD1; ROR2; ALX1; BARX2;	GO:0001502~cartilage condensation	11	20	55	0.000102906
Up	COL2A1; AKR1B1; CD34; SOX9; TRIM32; ACACA; GNAS; ANKRD11; SCX; TP53INP2; WWTR1;	GO:0001894~tissue homeostasis	11	20	55	0.000102906
Up	WNT9A; SNAI2; GREM1; WISP1; GLI2; BMP4; RARG; SOX9; ADAMTS12; LTBP3; ADAMTS7;	GO:0032331~negative regulation of chondrocyte differentiation	11	20	55	0.000102906
Up	LRP5; H2AFY; ABL1; HSPB1; AKT1; YWHAG; TESK1; DAB2IP; RPTOR; DTNBP1; WNK1;	GO:0071901~negative regulation of protein serine/threonine kinase activity	11	20	55	0.000102906
Up	TLR4; CIDEA; NPR3; TFE3; ID1; NOVA1; NR1H2; TLE3; LAMA4; ZNF423; ACOT11; IP6K1; PGAM5; FOXC2; PCTP; ADAMTS5; NOVA2;	GO:0120163~negative regulation of cold-induced thermogenesis	17	47	36.1702	0.000103408
Up	KALRN; BRINP1; ATXN1L; CHRNB2; AVPR1A; DLG4; MAPK8IP2; EIF4EBP2; NPAS4; CIC; SEPT5; SHANK3; NLGN3; NRXN2; CLN8; GNG8; SHANK1; OXTR;	GO:0035176~social behavior	18	52	34.6154	0.000103508
Up	MEN1; WWP2; SMAD7; FOXS1; NUPR1; PEX14; WFS1; HMOX1; FLNA; ID1; HDAC4; ID3; KEAP1; TWIST1; TAF3; PAXIP1; GLIS2; HEYL; TCF7L2; SUFU; BTRC;	GO:0043433~negative regulation of DNA-binding transcription factor activity	21	68	30.8824	0.000110442
Up	HDAC3; PER1; EGFR; ASS1; NTRK1; TYMS; SERPINE1; TOP1; CDK4; JUND; NOS2; SREBF1; EGR3; ADCY1; EP300; KLF10; NPAS2; HEBP1; NOCT; TIMELESS; ATF5; ID3; ID1;	GO:0007623~circadian rhythm	23	79	29.1139	0.000112073
Up	SOCS3; MRAS; SMAD7; SYNGR1; NRP2; PTP4A3; ICAM1; MYBL2; NEFH; RARG; NCL; SRM; PML; SSTR1; RFX2; HK2; HNRNPU; PFKP; LAPTM5; TRIM25; PCOLCE; PARP16; GNPNAT1; PCOLCE2; SBNO2; SHMT1;	GO:1990830~cellular response to leukemia inhibitory factor	26	96	27.0833	0.000112907
Up	SPTBN2; KALRN; TBC1D4; PLIN3; RAB11FIP3; TSC2; ACTR1A; ARF6; VAMP2; CYTH1; SPIRE2; ARAP3; VPS33A; VPS33B; CHMP1A; ADAMTS9; VPS4A; MAPK8IP3; ARF3; HSPA2; CACFD1; VPS39; ARL4D; AP2B1; SYT3; AP2S1; SYT6; KIF1C; SYT10; AP1S3; SYT12; AP3B2; AP1B1;	GO:0016192~vesicle-mediated transport	33	138	23.913	0.000116794
Up	RGL2; PLXNB1; AGT; CAT; DCN; LYN; PDGFRB; SRC; HCLS1; PDGFRA; FLT1; ERBB3; KDR; SOX9; MAZ; TGFB2; RELN; PPARD; UNC5B; SEMA4D; GPER1; NTRK1; IGF1R; FLT4;	GO:0014068~positive regulation of phosphatidylinositol 3-kinase signaling	24	85	28.2353	0.000119491
Up	TET3; PLOD3; LARGE1; VEGFB; PLOD1; GALNT2; GALNT18; GALNT10; POMGNT2; GALNT6; B3GALNT2; POFUT1; POMK; ST6GALNAC2; POMT2;	GO:0006493~protein O-linked glycosylation	15	38	39.4737	0.000119681
Up	TPP1; GBA; GAA; ACP2; ARSB; TFEB; GRN; NAGLU; LAMTOR1; TPCN2; HPS1; VPS18; CLN8; NAGPA; CLN6;	GO:0007040~lysosome organization	15	38	39.4737	0.000119681
Up	TGFB1; TFAP2A; TGFB3; BMP2; BMP4; BMP7; FBN2; WNT4; SMAD3; ACVR1; BMPR2; TMEM119; PKDCC; FAM20C; OSR1;	GO:0030501~positive regulation of bone mineralization	15	38	39.4737	0.000119681
Up	TGFB1; IL1B; CCL2; LOX; EPHA2; AXL; AKT1; KDR; SOX9; TSC2; ZFP36L1; PEAR1; TMEM100; SMPD3; RPS6KB2;	GO:0043491~protein kinase B signaling	15	38	39.4737	0.000119681
Up	NUPR1; CHEK2; TP53; BCL3; PML; BAG6; BRCA2; EP300; AEN; HIPK2; CDIP1; PHLDA3; TMEM109;	GO:0042771~intrinsic apoptotic signaling pathway in response to DNA damage by p53 class mediator	13	29	44.8276	0.000123804
Up	WNT9A; POR; FGF9; GPC3; PRRX1; EVC; KIF7; ULK3; CHSY1; SFRP1; DLG5; RAB34; SMO;	GO:0045880~positive regulation of smoothened signaling pathway	13	29	44.8276	0.000123804
Up	SNAI2; SNAI1; BMP4; ENG; MSX1; MSX2; HEYL; TMEM100; HEY2;	GO:0003198~epithelial to mesenchymal transition involved in endocardial cushion formation	9	13	69.2308	0.000124137
Up	SMAD7; TGFB1; BMP2; TGFBR2; TGFB2; TGFBR3; ACVR1; GDF6; GDF7;	GO:0060389~pathway-restricted SMAD protein phosphorylation	9	13	69.2308	0.000124137
Up	WIZ; COL1A1; COL1A2; COL6A1; COL6A2; NUP62; C1QTNF6; C1QTNF1; C1QTNF2;	GO:0070208~protein heterotrimerization	9	13	69.2308	0.000124137
Up	LAMA5; ABL1; GSN; FES; RET; CXCL8; SRF; LAMA2; LAMA1; PML; SOX9; PRKX; PKD1; PTPRJ; CYTH1; LAMA4;	GO:0030155~regulation of cell adhesion	16	43	37.2093	0.000125483
Up	MT-CYB; APOA1; GSTP1; CDK4; ANXA3; PKM; CAD; AXL; ATIC; ADM; TGFBR2; CXCL12; TGFBR3; FPGS; BAK1; PTPRU;	GO:0031100~animal organ regeneration	16	43	37.2093	0.000125483
Up	FOXP2; SKI; RXRA; FBN1; FBN2; GPD2; FOXC1; MAB21L1; SHROOM2; CACNA1C; FKBP8; VAX1; FOXC2; B9D1; MAB21L2; LAMA1;	GO:0043010~camera-type eye development	16	43	37.2093	0.000125483
Up	AGT; ATP1A3; ATP2A2; PRKACA; NPR2; NOS1; FXYD7; DMPK; STIM1; ITPR2; ITPR3; ITPR1; ATP2B3; RYR2; ATP2A3; FXYD6; EHD3; SLC8A2;	GO:1903779~regulation of cardiac conduction	18	53	33.9623	0.000126073
Up	FOXP2; MT-CO1; MT-ND4; TP53; CD3E; GART; SSTR1; SSTR2; ATIC; KCNC1; AIF1; FOXC1; HNRNPD; LPAR1; FAIM2; SEMA4C; GBX2;	GO:0021549~cerebellum development	17	48	35.4167	0.000127353
Up	COL3A1; TYMS; RARA; SRF; PML; OXTR; MAPKAPK2; NFKB2; BCL2L1; MAPKAPK3; OSMR; TIMP3; TIMP2; JUND; RELA; TIMP1; RELB;	GO:0034097~response to cytokine	17	48	35.4167	0.000127353
Up	TPP1; TGFB1I1; DNPH1; COL4A1; PCNA; CBR1; BMP7; TAGLN2; AKR1C2; TAGLN; ID3; SIX1; GDF7; PTER; CDHR2; TOLLIP; FN3K; BARX1; PIH1D1; GATA6; DLX3;	GO:0030855~epithelial cell differentiation	21	69	30.4348	0.000130888
Up	TERT; MT-CYB; CYB5A; CAT; ERCC1; PCNA; ALAD; DTYMK; NUDT1; HAAO; GSS; SORD;	GO:0046686~response to cadmium ion	12	25	48	0.000136021
Up	CDK4; ALAD; GATA3; PML; CORO1A; TCF7; FASN; MCM2; TUBA1B; KEAP1; SHPK; LEF1;	GO:0071353~cellular response to interleukin-4	12	25	48	0.000136021
Up	TOR1A; ZBTB7A; CTDNEP1; COL1A1; LMNA; BMP4; BMP7; CALR; MSX1; SOX9; SIX1; PAF1; CHCHD10; SMO;	GO:0034504~protein localization to nucleus	14	34	41.1765	0.000140433
Up	TGFB1; CD4; ALPL; SPP1; BMP7; PTGS2; STC1; CDKN2D; CYP24A1; TRIM25;	GO:0033280~response to vitamin D	10	17	58.8235	0.000140601
Up	ADCY6; ADCY3; ADCY9; ADCY5; EDN1; NPR3; EDNRA; ADORA1; SSTR2; OPRD1; ADCY1; ADCY4; OXER1; LPAR1; S1PR3; MCHR1; RIC8A; GABBR1; PSAPL1;	GO:0007193~adenylate cyclase-inhibiting G protein-coupled receptor signaling pathway	19	59	32.2034	0.000147092
Up	TYMS; ALPL; ALAD; IGFBP2; SDC1; MDK; ADM; PTGS2; HNMT; AIF1; UCP3; RHOA; HSD11B2; PAPPA; PPARGC1B; PDCD7; PTPRU; BAD; ANXA3;	GO:0051384~response to glucocorticoid	19	59	32.2034	0.000147092
Up	VPS37C; HGS; AP5Z1; ARHGAP1; SNX17; RAB35; AP5B1; LAMTOR1; CHMP7; SNX33; MVB12A; CHMP6; SNF8; TINAGL1; CHMP4B; MVB12B; AP5S1; ANKFY1; VPS4A; NSG1; CLEC16A; BLOC1S1; VPS16;	GO:0016197~endosomal transport	23	81	28.3951	0.00015284
Up	HERC2; ERCC1; H2AFX; XRCC1; BRCA1; MLH1; BRCC3; HIST1H4A; PRKDC; MDC1; HIST3H3; SETMAR; PAXIP1; PIAS4; BABAM1; PRPF19; KDM2A; DCLRE1B;	GO:0006303~double-strand break repair via nonhomologous end joining	18	54	33.3333	0.000152842
Up	CDH5; GJC1; TJP1; FSCN1; HDAC7; TRPV4; HEG1; TLN1; TLN2; CDH15; CDH19; PKP3; CDH24; CDH6; CDH4; CDH20;	GO:0007043~cell-cell junction assembly	16	44	36.3636	0.000155676
Up	SIVA1; PDPK1; TNFSF12; TGFB1; KRT18; KRT8; PML; ACVR1B; GSK3A; TGFB2; SMAD3; BAX; CASP8; BAD; TNFRSF12A; WWOX;	GO:0097191~extrinsic apoptotic signaling pathway	16	44	36.3636	0.000155676
Up	EGFR; ASS1; TGFB1; ICAM1; CRH; AQP1; SERPINF1; TFAP4; FOXO1; EIF4EBP1; SMYD3; DNMT3B; PCK2;	GO:0071549~cellular response to dexamethasone stimulus	13	30	43.3333	0.000161632
Up	EML1; SIPA1L3; FSTL3; TGFB1; TP53; BMP4; ADAR; HYAL2; RRS1; ESCO2; DACT2; SFRP1; ZNF784; SIN3A; SSBP3; SMPD3; PDGFRB; PLD4; PDGFRA; ARMC6;	GO:0002244~hematopoietic progenitor cell differentiation	20	65	30.7692	0.000165861
Up	STX10; VPS26A; RAB7A; CLTCL1; SNX1; ARFRP1; DCTN1; VPS26B; TBC1D10B; VPS53; ERC1; TBC1D10C; GBF1; RGP1; VTI1A; RNF126; TBC1D10A; UBE2O; BET1L; ANKFY1; PQLC1; VPS52; PLEKHJ1;	GO:0042147~retrograde transport, endosome to Golgi	23	82	28.0488	0.000177768
Up	MPDU1; RGS9; BAG3; PRKCSH; GNB3; NPPB; CALR; PDIA3; VCP; HSPE1; GNB2; FKBP1A; CSNK2B; FKBP4; PPIL2; FKBP5; MLEC; GANAB; LTBP4; DNAJA3; TBCD; PDCL3; SPHK1; HSPBP1; RUVBL2; PPIL1; NUDCD3; NUDC; TRAP1; CDC37; DNLZ; PTGES3L; P4HB; ERP27;	GO:0006457~protein folding	34	148	22.973	0.000178748
Up	HGS; SPRY1; EGFR; PTPN3; NUP62; ITGA1; GRB2; PTPRJ; DAB2IP; SH3KBP1; HBEGF; RNF126; EPS15L1; EPN1;	GO:0042059~negative regulation of epidermal growth factor receptor signaling pathway	14	35	40	0.000179005
Up	TNFRSF10B; SLC16A3; DOK2; SDC3; TGFB1; COL1A1; FN1; CD74; GYPC; ITGB3; ICAM1; THBD; LYN; COL1A2; ITGA5; SRC; ITGA4; SELL; B4GALT1; SPN; SDC1; CD58; MSN; CD34; SHC1; SDC4; GPC1; MYH9; BSG; GRB2; SIRPA; SLC7A5; CAV1; PPIL2; GRB14; GRB7; SLC7A6; GP6; TNFRSF10D; SLC7A8; SLC7A11;	GO:0050900~leukocyte migration	41	193	21.2435	0.000180089
Up	UGDH; DCN; BGN; CSPG4; CHSY3; CHST15; CHSY1; XYLT1; CHPF; B3GALT6; XYLT2; CHST12;	GO:0030206~chondroitin sulfate biosynthetic process	12	26	46.1538	0.000181171
Up	WNT3A; SEMA5A; SEMA3G; SEMA4D; SEMA6A; SEMA3F; SEMA6D; SEMA3B; SEMA4C; SEMA7A; SEMA4F; SEMA4G;	GO:0048843~negative regulation of axon extension involved in axon guidance	12	26	46.1538	0.000181171
Up	HMGA1; RAD51; BLM; MCM7; RECQL4; RPA1; MCM2; MCM4; MCM6;	GO:0006268~DNA unwinding involved in DNA replication	9	14	64.2857	0.000186244
Up	RGS12; RGS5; RGS14; GNG7; RAMP1; RAMP2; TULP3; RGS9; GRK5; GRK6; RGS3; GNG4; TUB; DGKQ; GIT1;	GO:0008277~regulation of G protein-coupled receptor signaling pathway	15	40	37.5	0.000188733
Up	DVL2; TBX3; WNT11; ELN; SOX18; TGFBR2; TGFBR3; TBX2; BMPR2; HES1; SIX1; ZFPM1; EYA1; HEYL; HEY2; PLXND1;	GO:0003151~outflow tract morphogenesis	16	45	35.5556	0.000191999
Up	WNT9B; CYP26A1; SLC10A3; PDGFRB; RARA; RARG; GJA1; IGFBP2; RXRA; TIE1; SREBF1; CDKN2D; IGFBP7; ASXL1; TMEM161A; RXRG;	GO:0032526~response to retinoic acid	16	45	35.5556	0.000191999
Up	TLR4; MAP2K7; SEMA7A; FGF18; ABL1; EGFR; HRAS; TGFB1; CD4; APOE; CD74; NTRK1; ICAM1; PDGFRB; BMP2; BMP4; SRC; NQO2; PDGFRA; PRKCA; NELFE; FGFR4; SHC1; ARRB2; PHB; FLT4; KDR; ARRB1; TIRAP; CX3CL1; NOTCH2; LRP1; RAPGEF1; SCIMP; NECAB2; GPER1; PRKD2; GLIPR2; TRPV4; NPTN; CCL2; FLT1; CCL25;	GO:0070374~positive regulation of ERK1 and ERK2 cascade	43	207	20.7729	0.000194478
Up	TERT; DKC1; PINX1; TNKS1BP1; NOP10; NHP2; GAR1; RPA1; SMG7; SMG6; TELO2;	GO:0007004~telomere maintenance via telomerase	11	22	50	0.000195568
Up	FANCA; BRD4; SEMA7A; ANXA1; LYN; CMA1; PTGS2; ADAMTS12; RELA; NFE2L1; IRF3; ZYX; AKNA; MGLL; FANCD2; DROSHA; SHPK; SPATA2; SBNO2; IL1R1;	GO:0050727~regulation of inflammatory response	20	66	30.303	0.000196428
[truncated: 1,638 more rows]

## Sheet: NPCs D868N∩I871T
DGE	Genes	Process~name	num_of_Genes	gene_group	percentage%	P-value
[truncated: 1,302 more rows]
