# Supplementary material for: SETBP1 accumulation induces P53 inhibition and genotoxic stress in neural progenitors underlying neurodegeneration in Schinzel-Giedion syndrome
Source: Nat Commun. 2021 Jun 30;12:4050. doi: 10.1038/s41467-021-24391-3 (PMC8245514; doi:10.1038/s41467-021-24391-3)
Supplement: Supplementary file 6 — Dataset 3 [file 41467_2021_24391_MOESM6_ESM.xlsx]

## Sheet: Figure 1D
Statistical analysis for SET immunoblot in iPSCs (one-way ANOVA followed by Tukey post-test for multiple comparisons).
	High MW band	Low MW band
sample	p value
WT vs. D868D	> 0.9999	0.674
WT vs. D868N	> 0.9999	0.9836
WT vs. I871I	0.269	0.2387
WT vs. I871T	0.5822	0.965
D868D vs. D868N	> 0.9999	0.925
D868D vs. I871I	0.2353	0.9227
D868D vs. I871T	0.5315	0.9572
D868N vs. I871I	0.2892	0.5001
D868N vs. I871T	0.6105	> 0.9999
I871I vs. I871T	0.9754	0.5729

## Sheet: Figure 2D
Statistical analysis for SET immunoblot in NPCs
One-way ANOVA followed by Tukey post-hoc test for multiple comparisons
	High MW band	Low MW band
sample	p value
WT vs. D868D	> 0.9999	0.7869
WT vs. D868N	0.0231	< 0.0001
WT vs. I871I	0.9391	> 0.9999
WT vs. I871T	0.7088	0.0046
D868D vs. D868N	0.0062	< 0.0001
D868D vs. I871I	0.9099	0.9014
D868D vs. I871T	0.6703	0.0319
D868N vs. I871I	0.0377	0.0027
D868N vs. I871T	0.5877	0.8707
I871I vs. I871T	0.4399	0.046
Two-sided unpaired t-test
	High MW band	Low MW band
sample	p value
WT vs. MUT	< 0.0001	< 0.0001

## Sheet: Figure 3A
Statistical analysis for NPCs growth curve (two-way ANOVA followed by Tukey post-test for multiple comparisons).
1	WT vs. D868N	ns p=0.0664
	WT vs. I871T	ns p=0.1443
	D868D vs. D868N	ns p=0.2111
	I871I vs. I871T	ns p=0.2902
	D868D vs. I871T	ns p=0.3837
	D868N vs. I871I	ns p=0.1499
2	WT vs. D868N	* p<0.0001
	WT vs. I871T	ns p=0.1491
	D868D vs. D868N	ns p=0.0515
	I871I vs. I871T	ns p=0.0822
	D868D vs. I871T	ns p=0.3619
	D868N vs. I871I	** p=0.3619
3	WT vs. D868N	**** p<0.0001
	WT vs. I871T	** p=0.0021
	D868D vs. D868N	** p=0.0020
	I871I vs. I871T	ns p=0.0788
	D868D vs. I871T	* p=0.0459
	D868N vs. I871I	** p=0.0040
4	WT vs. D868N	**** p<0.0001
	WT vs. I871T	**** p<0.0001
	D868D vs. D868N	**** p<0.0001
	I871I vs. I871T	**** p<0.0001
	D868D vs. I871T	**** p<0.0001
	D868N vs. I871I	**** p<0.0001
5	WT vs. D868N	**** p<0.0001
	WT vs. I871T	**** p<0.0001
	D868D vs. D868N	**** p<0.0001
	I871I vs. I871T	**** p<0.0001
	D868D vs. I871T	**** p<0.0001
	D868N vs. I871I	**** p<0.0001
6	WT vs. D868N	**** p<0.0001
	WT vs. I871T	**** p<0.0001
	D868D vs. D868N	**** p<0.0001
	I871I vs. I871T	**** p<0.0001
	D868D vs. I871T	**** p<0.0001
	D868N vs. I871I	**** p<0.0001

## Sheet: Supplementary figure 2H
Statistical analysis for cell cycle analysis after synchronization with double thymidine block (two-way ANOVA followed by Sidak’s post-hoc test for multiple comparisons).
D868D - D868N: t0
G1 PHASE	ns	0.3183
S PHASE	ns	0.314
G2/M PHASE	ns	0.9981
D868D - D868N: t2 hrs
G1 PHASE	ns	0.8592
S PHASE	*	0.0205
G2/M PHASE	ns	0.9934
D868D - D868N: t10 hrs
G1 PHASE	ns	0.245
S PHASE	*	0.0352
G2/M PHASE	ns	0.9795
D868D - D868N: t24 hrs
G1 PHASE	ns	0.1431
S PHASE	ns	0.5318
G2/M PHASE	*	0.0134

## Sheet: Figure 5E
Statistical analysis of differences in acTP53 and pP53 levels in mutant and WT NPCs upon doxorubicin treatment (one-way ANOVA followed by Tukey post-test for multiple comparisons).
acTP53/TP53			pTP53/TP53
0h	D868D vs. D868N #1	p=0.0402	0h	D868D vs. D868N #1	p>0.9999
	D868D vs. D868N #2	p=0.0437		D868D vs. D868N #2	p>0.9999
24h	D868D vs. D868N #1	p=0.0049	24h	D868D vs. D868N #1	p=0.0759
	D868D vs. D868N #2	p=0.0086		D868D vs. D868N #2	p=0.0489
48h	D868D vs. D868N #1	p=0.3300	48h	D868D vs. D868N #1	p=0.1186
	D868D vs. D868N #2	p=0.9204		D868D vs. D868N #2	p=0.0980
0h vs. 24h	D868D vs D868D	p=0.0016	0h vs. 24h	D868D vs D868D	p=0.0008
	D868N #1 vs D868N #1	p=0.7770		D868N #1 vs D868N #1	p=0.1090
	D868N #2 vs D868N #2	p=0.3968		D868N #2 vs D868N #2	p=0.3621
0h vs. 48h	D868D vs D868D	p=0.0328	0h vs. 48h	D868D vs D868D	p=0.0004
	D868N #1 vs D868N #1	p=0.0012		D868N #1 vs D868N #1	p=0.0138
	D868N #2 vs D868N #2	p<0.0001		D868N #2 vs D868N #2	p=0.0205
24h vs. 48h	D868D vs D868D	p=0.0717	24h vs. 48h	D868D vs D868D	p=0.5281
	D868N #1 vs D868N #1	p=0.0607		D868N #1 vs D868N #1	p=0.9821
	D868N #2 vs D868N #2	p=0.0172		D868N #2 vs D868N #2	p=0.7746

## Sheet: Supplementary figure 6E
Statistical analysis of differences in pH2AX levels in mutant and WT NPCs upon doxorubicin treatment (one-way ANOVA followed by Tukey post-test for multiple comparisons).
pH2AX/H3
0h	D868D vs. D868N #1	p=0.006
	D868D vs. D868N #2	p=0.006
24h	D868D vs. D868N #1	p=0.0454
	D868D vs. D868N #2	p=0.0166
48h	D868D vs. D868N #1	p=0.0025
	D868D vs. D868N #2	p=0.0470
0h vs. 24h	D868D vs D868D	p=0.6051
	D868N #1 vs D868N #1	p=0.1704
	D868N #2 vs D868N #2	p=0.0198
0h vs. 48h	D868D vs D868D	p=0.1976
	D868N #1 vs D868N #1	p<0.0001
	D868N #2 vs D868N #2	p=0.0206
24h vs. 48h	D868D vs D868D	p=0.8632
	D868N #1 vs D868N #1	p=0.0051
	D868N #2 vs D868N #2	p=0.9943

## Sheet: Figure 8C
Statistical analysis of differences in neuronal death upon inhibition of parthanatos, apoptosis or necroptosis (one-way ANOVA followed by Tukey post-test for multiple comparisons).
D868D + Vehicle vs. D868N + Vehicle	**** p<0.0001
D868D + Vehicle vs. D868N + Olaparib	** p=0.0100
D868N + Vehicle vs. D868N + Olaparib	*** p=0.0004
D868D + Vehicle vs. D868N + Z-VAD	**** p<0.0001
D868D + Vehicle vs. D868N + NEC-1S	**** p<0.0001
D868N + Vehicle vs. D868N + Z-VAD	ns p>0,9999
D868N + Vehicle vs. D868N + NEC-1S	ns p=0.7034
D868N + Olaparib vs. D868N + Z-VAD	* p=0.0123
D868N + Olaparib vs. D868N + NEC-1S	** p=0.0004
D868N + Z-VAD vs. D868N + NEC-1S	ns p=0.7983

## Sheet: Figure 8G
Statistical analysis for NPCs growth curve upon Olaparib treatment (two-way ANOVA followed by Tukey post-test for multiple comparisons).
1	D868D + Vehicle vs. D868N + Vehicle	p=0.8216
	D868D + Vehicle vs. D868N + Olaparib	p=0.6801
	D868N + Vehicle vs. D868N + Olaparib	p=0.3393
2	D868D + Vehicle vs. D868N + Vehicle	p=0.1281
	D868D + Vehicle vs. D868N + Olaparib	p=0.7183
	D868N + Vehicle vs. D868N + Olaparib	p=0.0281
3	D868D + Vehicle vs. D868N + Vehicle	p=0.0179
	D868D + Vehicle vs. D868N + Olaparib	p=0.3948
	D868N + Vehicle vs. D868N + Olaparib	p=0.0010
4	D868D + Vehicle vs. D868N + Vehicle	p=0.0007
	D868D + Vehicle vs. D868N + Olaparib	p=0.7111
	D868N + Vehicle vs. D868N + Olaparib	p=0.0001
5	D868D + Vehicle vs. D868N + Vehicle	p<0.0001
	D868D + Vehicle vs. D868N + Olaparib	p=0.9178
	D868N + Vehicle vs. D868N + Olaparib	p<0.0001

## Sheet: Supplementary figure 7B
Statistical analysis for NPCs growth curve upon nutlin-3a tretmant (two-way ANOVA followed by Tukey post-test for multiple comparisons).
1	D868D + Vehicle vs. D868N + Vehicle	p=0.598
	D868D + Vehicle vs. D868N + Nutlin	p=0.4319
	D868N + Vehicle vs. D868N + Nutlin	p=0.0902
2	D868D + Vehicle vs. D868N + Vehicle	p=0.0198
	D868D + Vehicle vs. D868N + Nutlin	p=0.8042
	D868N + Vehicle vs. D868N + Nutlin	p=0.0051
3	D868D + Vehicle vs. D868N + Vehicle	p=0.0023
	D868D + Vehicle vs. D868N + Nutlin	p=0.299
	D868N + Vehicle vs. D868N + Nutlin	p<0.0001
4	D868D + Vehicle vs. D868N + Vehicle	p<0.0001
	D868D + Vehicle vs. D868N + Nutlin	p=0.884
	D868N + Vehicle vs. D868N + Nutlin	p<0.0001
5	D868D + Vehicle vs. D868N + Vehicle	p<0.0001
	D868D + Vehicle vs. D868N + Nutlin	p=0.9863
	D868N + Vehicle vs. D868N + Nutlin	p<0.0001
