# Supplementary material for: SETBP1 accumulation induces P53 inhibition and genotoxic stress in neural progenitors underlying neurodegeneration in Schinzel-Giedion syndrome
Source: Nat Commun. 2021 Jun 30;12:4050. doi: 10.1038/s41467-021-24391-3 (PMC8245514; doi:10.1038/s41467-021-24391-3)
Supplement: Supplementary file 7 — Supplementary Data 4 [file 41467_2021_24391_MOESM7_ESM.xlsx]

## Sheet: Primers
Primers for RT-PCR
Gene		Sequence (5’ à 3’)
SETBP1	Fw	ccaacgcggacagtgagaaat
	Rev	cctccttcgtggctttgctat
SET	Fw	CGAAGTCCACCGAAATCAAATGG
	Rev	TCAGAATGGTCAGTAAACCAGGT
CCND1	Fw	GCTGCGAAGTGGAAACCATC
	Rev	CCTCCTTCTGCACACATTTGAA
CCND3	Fw	TACCCGCCATCCATGATCG
	Rev	AGGCAGTCCACTTCAGTGC
CDK4	Fw	ATGGCTACCTCTCGATATGAGC
	Rev	CATTGGGGACTCTCACACTCT
MYC	Fw	GGCTCCTGGCAAAAGGTCA
	Rev	CTGCGTAGTTGTGCTGATGT
AKT2	Fw	ACCACAGTCATCGAGAGGACC
	Rev	GGAGCCACACTTGTAGTCCA
FOS	Fw	GGGGCAAGGTGGAACAGTTAT
	Rev	CCGCTTGGAGTGTATCAGTCA
BCL11A	Fw	ACAAACGGAAACAATGCAATGG
	Rev	TTTCATCTCGATTGGTGAAGGG
EGFR	Fw	AGGCACGAGTAACAAGCTCAC
	Rev	ATGAGGACATAACCAGCCACC
PTEN	Fw	TGGATTCGACTTAGACTTGACCT
	Rev	GGTGGGTTATGGTCTTCAAAAGG
18S	Fw	GGTGAAATTCTTGGACCGGC
	Rev	GACTTTGGTTTCCCGGAAGC
IL1B	Fw	ATGATGGCTTATTACAGTGGCAA
	Rev	GTCGGAGATTCGTAGCTGGA
CSF1	Fw	TGGCGAGCAGGAGTATCAC
	Rev	AGGTCTCCATCTGACTGTCAAT
ADORA1	Fw	CCACAGACCTACTTCCACACC
	Rev	TACCGGAGAGGGATCTTGACC
IL1R1	Fw	ATGAAATTGATGTTCGTCCCTGT
	Rev	ACCACGCAATAGTAATGTCCTG
SPP1	Fw	CTCCATTGACTCGAACGACTC
	Rev	CAGGTCTGCGAAACTTCTTAGAT
TH1	Fw	ATCGCTCTCCTGCTAACAGTC
	Rev	CTCGTACTGGATGGGTGAACT
RAMP1	Fw	GGAGGCTAACTACGGTGCC
	Rev	CTCCCTGTAGCTCCTGATGG
ADM2	Fw	TACACGCAGTGCTGGTACG
	Rev	CTGCTCGTCCAGACATGGC
CCNG1	Fw	GAGTCTGCACACGATAATGGC
	Rev	GTGCTTGGGCTGTACCTTCA
Primers for off-targets
Gene		Sequence (5’ à 3’)
CDK5	Fw	gatgcagaaatacgagaaactg
	Rev	cagctccttgagtaggcaga
C1S	Fw	atcttatgaacagaaccaggacag
	Rev	agggacagccaaatgacaag
EPHB3	Fw	aacaactggcttcgcacg
	Rev	ggccaacctaccactttcag
HGS/RP13-1032I1.7	Fw	tcacatccaggcctcttagg
	Rev	agggaatcgtccaaggtcat
DENND6B	Fw	gacaagtccgaggtggaggt
	Rev	aggaaggtgctgtggctct
BSG	Fw	aggcctgactgggtttcaag
	Rev	tgatgctggtgtctgtgtattg
DYNC1H1	Fw	CTCATCCCTGAGCATCTTGTT
	Rev	cccgagctcatacctattga
CDHR4	Fw	CTAGGTGAATGCCACACTGG
	Rev	caggttaggagtgggtggaa
DLK1	Fw	tgtgaccagtgcgtgacct
	Rev	ggaaggatgttagatgcaatcg
HAUS6	Fw	gatccttctttgcctcttctagc
	Rev	atgggtacgtcttcatcttgtc
