# Supplementary material for: SETBP1 accumulation induces P53 inhibition and genotoxic stress in neural progenitors underlying neurodegeneration in Schinzel-Giedion syndrome
Source: Nat Commun. 2021 Jun 30;12:4050. doi: 10.1038/s41467-021-24391-3 (PMC8245514; doi:10.1038/s41467-021-24391-3)
Supplement: Supplementary file 8 — Supplementary Data 5 [file 41467_2021_24391_MOESM8_ESM.xlsx]

## Sheet: Foglio1
REAGENT or RESOURCE	SOURCE	IDENTIFIER	DILUTION
Antibodies			IF	WB
Mouse monoclonal anti-TRA-1-60	Sigma-Aldrich	Cat# MAB4360	1:200	-
		RRID: AB_11211864
Mouse monoclonal anti-SOX2 (Clone # 245610)	R&D system	Cat# MAB2018	1:200	-
		RRID:AB_358009
Rabbit polyclonal anti-Oct4	Abcam	Cat#ab18976	1:200	-
		RRID:AB_444714
Rabbit polyclonal anti-Nanog	Abcam	Cat#ab106465	1:200	-
		RRID:AB_10858563
Rabbit polyclonal anti-Tubulin β-3	Covance	Cat#PRB-435P	1:500	-
		RRID:AB_291637
Rabbit polyclonal anti-Pax6 (Clone Poly19013)	Covance	Cat# PRB-278P	1:200	-
		RRID:AB_291612
Mouse monoclonal anti-Actin, α-Smooth Muscle	Sigma-Aldrich	Cat#A5228	1:500	-
		RRID:AB_262054
Rabbit polyclonal anti-Foxa2	Abcam	Cat#ab40874	1:200	-
		RRID:AB_732411
Mouse monoclonal anti-Nestin (clone 10C2)	Sigma-Aldrich	Cat# MAB5326	1:500	-
		RRID:AB_2251134
Rabbit polyclonal anti-phospho-Histone H3 (Ser10)	Sigma-Aldrich	Cat#06-570	1:200	-
		RRID:AB_310177
Rabbit polyclonal anti-Foxg1	Abcam	Cat#ab18259	1:200	-
		AB_732415
Mouse monoclonal anti-ZO1 (clone ZO1-1A12), FITC	Thermo Fisher Scientific	Cat#33-9111	1:500	-
		RRID:AB_2533148
Rabbit monoclonal anti-Phospho-Histone H2A.X (Ser139) (clone 20E3)	Cell Signaling Technology	Catt#9718	1:200	1:1000
		RRID:AB_2118009
Rabbit polyclonal anti-Cleaved Catspase-3 (Asp175)	Cell Signaling Technology	Cat#9661	1:200	-
		RRID:AB_2341188
Rabbit polyclonal anti-Catlnexin	Sigma-Aldrich	Cat#C4731	-	1:2000
		RRID:AB_476845
Chicken polyclonal anti-GFP	Thermo Fisher Scientific	Cat#A10262	1:1000	-
		RRID:AB_2534023
Chicken polyclonal anti-Tbr1	Sigma-Aldrich	Cat# AB2261	1:500	-
		RRID:AB_10615497
Chicken polyclonal anti-MAP2	Abcam	Cat#ab92434	1:1000	-
		RRID:AB_2138147
Rabbit monoclonal anti-SET/TAF-I (clone EPR12973)	Abcam	Cat#ab181990	1:500	1:1000
		RRID:AB_2737445
Rabbit polyclonal anti-Setbp1	Proteintech	Cat#16841-1-AP	-	1:500
		RRID:AB_2185750
Mouse monoclonal anti-PP2A, C subunit (clone 1D6)	Sigma-Aldrich	Cat#05-421	-	1:500
		RRID:AB_309726
Rabbit monoclonal anti-Ki-67 (Clone SP6)	ImmunologiCatl Sciences	Cat# MAB-90948	1:500	-
Mouse monoclonal anti-p-PP2A-Cα/β (Tyr307) (clone F-8)	Santa Cruz Biotechnolgy	Cat#sc-271903	-	1:500
		RRID:AB_10611810
Rabbit monoclonal anti-AKT (clone C67E7)	Cell Signaling Technology	Cat#4691	-	1:1000
		RRID:AB_915783
Rabbit polyclonal anti-Phospho-Akt (Ser473)	Cell Signaling Technology	Cat#9271	-	1:1000
		RRID:AB_329825
Rabbit polyclonal anti-Phospho-Akt (Thr308)	Cell Signaling Technology	Cat#9275	-	1:1000
		RRID:AB_329828
Rabbit polyclonal anti-Histone H3	Abcam	Cat# ab1791	-	1:2000
		RRID:AB_302613
Mouse monoclonal anti-Actin antibody (clone AC-40)	Sigma-Aldrich	Cat#A3853	-	1:2000
		RRID:AB_262137
Rabbit monoclonal anti-ATM (clone D2E2)	Cell Signaling Technology	Cat#2873	-	1:1000
		RRID:AB_2062659
Mouse monoclonal anti-Phospho-ATM (Ser1981) (clone 10H11)	Thermo Fisher Scientific	Cat#MA1-2020	-	1:1000
		RRID:AB_1086244
Rabbit polyclonal anti-Chk2	Cell Signaling Technology	Cat#2662	-	1:1000
		RRID:AB_2080793
Rabbit polyclonal anti-Phospho-Chk2 (Thr68)	Cell Signaling Technology	Cat#2661	-	1:1000
		RRID:AB_331479
Mouse monoclonal anti-p53 (clone DO-1)	Santa Cruz Biotechnolgy	Cat#sc-126	-	1:2000
		RRID:AB_628082
Rabbit polyclonal anti-Acetyl-p53 (Lys382)	Cell Signaling Technology	Cat#2525	-	1:1000
		RRID:AB_330083
Rabbit polyclonal anti-Phospho-p53 (Ser15)	Cell Signaling Technology	Cat#9284	-	1:1000
		RRID:AB_331464
Mouse monoclonal anti-Spectrin alpha chain (nonerythroid) (clone AA6)	Millipore	Cat#MAB1622	-	1:1000
		RRID:AB_11214057
Mouse monoclonal anti-Poly(ADP-ribose) (clone 10H)	Enzo Life Sciences	Cat#ALX-804-220-R100	-	1:500
		RRID:AB_2052275
PTEN (138G6) Rabbit mAb	Cell Signaling Technology	Cat#9559	-	1:1000
		RRID:AB_390810
Rabbit phospho-S6 Ribosomal Protein (Ser235/236) Antibody	Cell Signaling Technology	Cat#2211	-	1:1000
		RRID:AB_331679
S6 Ribosomal Protein (5G10) Rabbit mAb	Cell Signaling Technology	Cat#2217	-	1:1000
mAb		RRID:AB_331355
Rabbit phospho-mTOR (Ser2448) Antibody	Cell Signaling Technology	Cat#2971	-	1:1000
Antibody		RRID:AB_330970
Rabbit anti-GABA antibody	Sigma-Aldrich	Cat#A2052	1:1000	-
		RRID:AB_477652
Chicken polyclonal anti-Vimentin antibody	Abcam	Cat#ab24525	1:500	-
		RRID:AB_778824
Anti-Doublecortin antibody	Abcam	Cat#ab18723	1:500	-
		RRID:AB_732011
NF-κB p65 (D14E12) XP® Rabbit mAb	Cell Signaling Technology	Cat#8242	-	1:1000
		RRID:AB_10859369
Biological Samples
Patient fibroblasts WT1, WT2, Patient 1 (Catrrying Ile871Thr mutation) and Patient 2 (Catrrying Aspd868Asn mutation).	Hoischen lab	N/A
ChemiCatls, Peptides, and Recombinant Proteins
mTeSR™1 Complete Kit	STEMCELL Technologies	Cat#85850
Accutase solution	Sigma-Aldrich	Cat#A6964
Penicillin-Streptomycin	Sigma-Aldrich	Cat#P0781
Glutamine	Sigma-Aldrich	Cat# G7513
Matrigel® hESC-Qualified Matrix	Corning	Cat# 354277
Matrigel® Growth Factor Reduced (GFR) Basement Membrane Matrix	Corning	Cat# 354230
Puromycin	Sigma-Aldrich	Cat#P8833
Blasticidin	Thermo Fisher Scientific	Cat# R21001
Proteinase K	Sigma-Aldrich	Cat#1.24568
Y-27632 2HCl	Selleckchem	Cat#S1049
DMEM/F12	Sigma-Aldrich	Cat# D8437
MEM NEAA	Thermo Fisher Scientific	Cat# 11140035
HBSS, without Calcium and Magnesium (-/-)	Sigma-Aldrich	Cat#55021C
HBSS, with Calcium and Magnesium (+/+)	Sigma-Aldrich	Cat#55037C
Percoll	Sigma-Aldrich	Cat#P4937
Fetal Bovine Serum	Sigma-Aldrich	Cat#F7524
N-2™ supplement	Thermo Fisher Scientific	Cat# 17502001
B-27™ Supplement	Thermo Fisher Scientific	Cat# 17504001
SB431542	Sigma-Aldrich	Cat# S4317
Human NOGGIN	PeproTech	Cat#120-10C
FGF-Basic (AA 10-155) Recombinant Human Protein	Thermo Fisher Scientific	Cat# PHG0023
Doxycycline hyclate	Sigma-Aldrich	Cat# D9891
SU5402	Sigma-Aldrich	Cat# SML0443
PD0325901	Sigma-Aldrich	Cat# PZ0162
DAPT	Sigma-Aldrich	Cat# D5942
Poly-L-LYSIN	Sigma-Aldrich	Cat#P2636
Laminin	Sigma-Aldrich	Cat#L2020
Fibronectin human plasma	Sigma-Aldrich	Cat#F0895
Neurobasal A® Medium	Thermo Fisher Scientific	Cat#21103049
Ascorbic acid	Sigma-Aldrich	Cat#49752
BDNF	PeproTech	Cat# 450-02
db CatMP	Selleckchem	Cat# S7858
LDN193189	STEMGENT	Cat#04-0074-02
XAV939	Sigma-Aldrich	Cat# X3004
2-merCatptoethanol	Thermo Fisher Scientific	Cat#31350010
B-27™ Supplement minus vitamin A	Thermo Fisher Scientific	Cat# 12587010
Heparin	Sigma-Aldrich	Cat#H3149
Dorsomorphin	Sigma-Aldrich	Cat# P5499
EGF Recombinant Human Protein	Thermo Fisher Scientific	Cat# PHG0311
NT3	PeproTech	Cat# 450-03
Doxorubicin hydrochloride	Sigma-Aldrich	Cat# D1515
Olaparib (AZD2281)	Selleckchem	Cat# S1060
Dimethyl sulfoxide (DMSO)	Sigma-Aldrich	Cat# D2650
Trypan Blue Solution, 0.4%	Thermo Fisher Scientific	Cat# 15250061
Liquid RNase A	Catrlo Erba	Cat#FC1740397
Propidium Iodide	Thermo Fisher Scientific	Cat# P3566
Triton X-100	Sigma-Aldrich	Cat#10013696
Donkey serum	Euroclone	Cat# ECS0217D
Hoechst 33342	ThermoFischer Scientific	Cat# H1399
Dulbecco’s Modified Eagle’s Medium - high glucose	Sigma-Aldrich	Cat#D5671
Sodium pyruvate solution	Sigma-Aldrich	Cat#S8636
Z-VAD(OMe)-FMK (Z-Val-Ala-Asp(OMe)-FMK)	MedChemExpress	Cat#HY-16658
Necrostatin 2 racemate (Nec-1S)	MedChemExpress	Cat#HY-14622A
Staurosporine from Streptomyces sp.	Sigma-Aldrich	Cat#S4400
β-Nicotinamide adenine dinucleotide hydrate	Sigma-Aldrich	Cat#N3014
MK-2206 dihydrochloride	MedChemExpress	Cat#HY-10358
Thymidine	Sigma-Aldrich	Cat#T1895
Nutlin-3a	Sigma-Aldrich	Cat#SML0580
Critical Commercial Assays
CytoTune®-iPS Reprogramming Kit	Thermo Fisher Scientific	Cat#A13780-01, A13780-02
Lipofectamine™ LTX Reagent with PLUS™ Reagent	Thermo Fisher Scientific	Cat#15338100
Lipofectamine™ Stem Transfection Reagent	Thermo Fisher Scientific	Cat#STEM00015
TRI Reagent® RNA Isolation Reagent	Sigma-Aldrich	Cat# 93289
Wizard SV gel and PCR Clean-Up System	Promega	Cat#A9281
Zero Blunt™ TOPO™ PCR Cloning Kit for Sequencing	Thermo Fisher Scientific	Cat# 450031
OCT Compound	VWR	Cat#361603E
ImProm-II™ Reverse Transcription System	Promega	Cat# A3800
Titan HotTaq EvaGreen® qPCR Mix	Bioatlas	Cat#BT11102
CometAssay HT kit	Trevigen	Cat#4250-050-K
cOmplete™, EDTA-free Protease Inhibitor Cocktail	Sigma-Aldrich	Cat#COEDTAF-RO
PhosSTOP™	Sigma-Aldrich	Cat#PHOSS-RO
PP2A Immunoprecipitation Phosphatase Assay Kit	Sigma-Aldrich	Cat#17-313
T7 Endonuclease I	New England Biolabs	Cat#M0302
AGM Astrocyte Growth Medium BulletKit	Lonza	Cat#CC-3186
DeadEnd™ Fluorometric TUNEL System	Promega	Cat#G3250
Neural Tissue Dissociation Kit (P, Papain)	Miltenyi Biotec	Cat#130-092-628
Chromium Next GEM Single Cell 3’ Kit v3.1	10x Genomics	Cat#1000269
NAD/NADH-Glo™ Assay	Promega	Cat#G9071
Deposited Data
NPCs_WT1 [D868D_1]	GSE150810 - Molecular signature of Schinzel-Giedion syndrome in human neural progenitors	GSM4559050
NPCs_WT2 [D868D_2]	GSE150810	GSM4559051
NPCs_WT6 [D868D_6]	GSE150810	GSM4559052
NPCs_LM05_1 [D868N_1]	GSE150810	GSM4559053
NPCs_LM05_2 [D868N_2]	GSE150810	GSM4559054
NPCs_MUT5 [D868N_6]	GSE150810	GSM4559055
NPCs_LM05_3 [I871T_1]	GSE150810	GSM4559056
NPCs_LM05_4 [I871T_2]	GSE150810	GSM4559057
NPCs_LM05_5 [I871T_6]	GSE150810	GSM4559058
Experimental Models: Cell Lines
WT1 iPSCs	This paper	N/A
WT2 iPSCs	This paper	N/A
I871T SGS iPSCs	This paper	N/A
D868N SGS iPSCs	This paper	N/A
HEK293T	ATCC	Cat# CRL-3216
Oligonucleotides
Primers for cell genotyping: SETBP1 Forward: GAAGGCGTGTGTGAATGTGT	This paper	N/A
SETBP1 Reverse: CATGTAAGGCTTCCGGTCATAC
ssODN for homology directed repair: AATCACGCTGTCCCCTGTGAGCGAGTCCCACAGTGAGGAGACGATCCCCAGCGACAGCGGCATTGGGACAGACAACAACAGCACTTCTGACCAAGCGGAGAAGAGCTCAGAATCCCGAAG	This paper	N/A
Primers for RT-qPCR, see Supplementary Table 1	This paper	N/A
Primers for off-target analysis, see Supplementary Table 1	This paper	N/A
Recombinant DNA
LV-U6 vector	Giannelli et al, 2018	N/A
pCATG-Cats9-P2A-PuroR	Giannelli et al, 2018	N/A
lentiviral vector TetO-Ngn2-T2A-Puro	Zhang et al, 2013	N/A
lentiviral vector EF1a-GFP	Giannelli et al, 2018	N/A
Software and Algorithms
CRISPR design online tool	http://crispor.tefor.net	N/A
Cellrenger		v4.0.0
FCS Express 6 Flow	https://denovosoftware.com/	FCS Express™ 6.06.0040
Fiji	https://fiji.sc/	ImageJ 1.48i
CFX Manager software	https://www.bio-rad.com/it-it/Category/imaging-systems-software?ID=f97d1fa1-16ff-4c73-9eae-ef74be3a3f95	Bio-Rad CFX Manager 3.1
GraphPad Prism	https://www.graphpad.com/scientific-software/prism/	GraphPad Prism v6.0c
Seurat	N/A	v4.0
Gene Set Enrichment Analysis (GSEA)	http://software.broadinstitute.org/gsea/index.jsp	v4.1.0
DeSeq2	http://bioconductor.org/packages/release/bioc/html/DESeq2.html	v1.32
STAR aligner	(https://github.com/alexdobin/STAR	v2.7.9.a
FastQC	https://www.bioinformatics.babraham.ac.uk/projects/fastqc/	N/A
GENCODE main annotation file	(Munro et al, 2014)	N/A
R	https://www.R-project.org/	N/A
Ikaros	Metasystem	v5.8.12
GENE-E	https://software.broadinstitute.org/GENE-E/	v3.0.215
Sholl Analysis plugin in Fiji	https://imagej.net/Sholl_Analysis	N/A
Open Comet plugin in Fiji	http://www.cometbio.org/	N/A
BioRender	https://biorender.com	N/A
Other: RNA-Seq data from the literature
iPSCs	NCBI GEO repository	SRR8180519
	Strober et al., 2019	GSM3465306
iPSCs	NCBI GEO repository Strober et al., 2019	SRR8180487
		GSM3465274
iPSCs	NCBI GEO repository Strober et al., 2019	SRR8180535
		GSM3465322
iPSCs	NCBI GEO repository	SRR7467205
	Branco et al., 2019	GSM3243056
iPSCs	NCBI GEO repository	SRR7467214
	Branco et al., 2019	GSM3243065
iPSCs	NCBI GEO repository	SRR7467224
	Branco et al., 2019	GSM3243075
iPSC-derived_Catrdiomyocyte_progenitors	NCBI GEO repository	SRR7467208
	Branco et al., 2019	GSM3243059
iPSC-derived_Catrdiomyocyte_progenitors	NCBI GEO repository	SRR7467217
	Branco et al., 2019	GSM3243068
iPSC-derived_Catrdiomyocyte_progenitors	NCBI GEO repository	SRR7467227
	Branco et al., 2019	GSM3243078
iPSC-derived_Catrdiomyocyte	NCBI GEO repository	SRR7467213
	Branco et al., 2019	GSM3243064
iPSC-derived_Catrdiomyocyte	NCBI GEO repository	SRR7467223
	Branco et al., 2019	GSM3243074
iPSC-derived_Catrdiomyocyte	NCBI GEO repository	SRR7467233
	Branco et al., 2019	GSM3243084
iPSC-derived_hematopoietic_progenitors	NCBI GEO repository	SRR7747876
	Castaño et al., 2019	GSM3355382
iPSC-derived_hematopoietic_progenitors	NCBI GEO repository	SRR7747877
	Castaño et al., 2019	GSM3355383
iPSC-derived_hematopoietic_progenitors	NCBI GEO repository	SRR7747878
	Castaño et al., 2019	GSM3355384
iPSC-derived_endothelial_cells	NCBI GEO repository	SRR7549229
	Wimmer et al., 2019	GSM3301480
iPSC-derived_endothelial_cells	NCBI GEO repository	SRR7549230
	Wimmer et al., 2019	GSM3301481
iPSC-derived_endothelial_cells	NCBI GEO repository	SRR7549231
	Wimmer et al., 2019	GSM3301482
iPSC-MSCs	NCBI GEO repository	SRR4447029
	Kumar et al., 2017	GSM2358875
iPSC-MSCs	NCBI GEO repository	SRR4447030
	Kumar et al., 2017	GSM2358876
iPSC-MSCs	NCBI GEO repository Kumar et al., 2017	SRR4447031
		GSM2358877
iPSC-derived_immature_pericytes	NCBI GEO repository	SRR4447032
	Kumar et al., 2017	GSM2358878
iPSC-derived_immature_pericytes	NCBI GEO repository	SRR4447033
	Kumar et al., 2017	GSM2358879
iPSC-derived_immature_pericytes	NCBI GEO repository	SRR4447034
	Kumar et al., 2017	GSM2358880
iPSC-derived_pericytes	NCBI GEO repository	SRR4447036
	Kumar et al., 2017	GSM2358881
iPSC-derived_pericytes	NCBI GEO repository	SRR4447037
	Kumar et al., 2017	GSM2358882
iPSC-derived_pericytes	NCBI GEO repository	SRR4447038
	Kumar et al., 2017	GSM2358883
iPSC-derived_immature_SMCs	NCBI GEO repository	SRR4447042
	Kumar et al., 2017	GSM2358887
iPSC-derived_immature_SMCs	NCBI GEO repository	SRR4447043
	Kumar et al., 2017	GSM2358888
iPSC-derived_immature_SMCs	NCBI GEO repository	SRR4447044
	Kumar et al., 2017	GSM2358889
iPSC-derived_SMCs	NCBI GEO repository	SRR4447045
	Kumar et al., 2017	GSM2358890
iPSC-derived_SMCs	NCBI GEO repository	SRR4447046
	Kumar et al., 2017	GSM2358891
iPSC-derived_SMCs	NCBI GEO repository	SRR4447047
	Kumar et al., 2017	GSM2358892
