# Supplementary material for: SETBP1 accumulation induces P53 inhibition and genotoxic stress in neural progenitors underlying neurodegeneration in Schinzel-Giedion syndrome
Source: Nat Commun. 2021 Jun 30;12:4050. doi: 10.1038/s41467-021-24391-3 (PMC8245514; doi:10.1038/s41467-021-24391-3)
Supplement: Supplementary file 10 — Source Data [file 41467_2021_24391_MOESM10_ESM.xlsx]

## Sheet: Fig. 1c
WT	D868D	D868N	I871I	I871T				WT	MUTANT
1.4335	1.80255	1.31162	2.02196	1.88512				1.4335	1.31162
0.741543	2.08288	1.50614	1.78257	2.21214				0.741543	1.50614
1.04204	1.44568	1.2452	1.35198	0.939289				1.04204	1.2452
								1.80255	1.88512
								2.08288	2.21214
								1.44568	0.939289
								2.02196
								1.78257
								1.35198

## Sheet: Fig. 1d
low MW band										high MW band
WT	D868D	D868N	I871I	I871T						WT	D868D	D868N	I871I	I871T
0.962403	1.16072	0.946835	1.03075	0.947635						1.18507	1.29776	1.06335	1.23671	1.13428
1.17529	1.33604	1.28834	1.243	1.33942						0.498256	0.765028	0.961939	0.932501	1.19094
0.8003	0.813226	0.353609	1.9656	0.806388						1.25431	0.291466	0.548724	2.04196	1.53313
0.15258	1.45758	1.27982	0.618579	0.755341						0.352378	1.38593	1.27348	1.17253	1.2548
0.295375	0.472655	0.248515	1.51591	0.437626						0.873928	0.317719	0.375496	1.39445	0.924233

## Sheet: Fig. 1e
WT	D868D	D868N	I871I	I871T					WT	MUTANT
1.35666	0.978973	1.14919	0.619897	1.04924					1.35666	1.14919
0.902107	0.68893	0.755285	0.532086	0.737182					0.902107	0.755285
0.728219	0.733617	0.797138	1.02972	0.995589					0.728219	0.797138
1.01301	0.988479	0.812779	0.822247	0.787089					1.01301	0.812779
									0.978973	1.04924
									0.68893	0.737182
									0.733617	0.995589
									0.988479	0.787089
									0.619897
									0.532086
									1.02972
									0.822247

## Sheet: Fig. 1f
WT	D868D	I871T	D868N
551	437.5	663.5	567
574	612	442	498
446	401

## Sheet: Fig. 1g
WT	D868D	D868N	I871I	I871T
3.03644	2.6	2.06	3.13	2.99145
0.857143	2.14	2.3	2.85	2.06379
2.457	3.13	2.61	3.51	3.9088
2.34043	3.16642	3.68324	3.13	4.73934

## Sheet: Supplementary Fig. 1d
WT	D868D	D868N	I871I	I871T
1.04707	0.854422	0.810202	1.03984	0.788047
0.902987	0.824722	0.883927	1.14054	0.941927
1.00504	0.913474	0.697403	1.27191	0.996619

## Sheet: Supplementary Fig. 1e
WT	D868D	D868N	I871I	I871T
0.932563	1.13256	1.23647	0.999387	1.19867
1.22408	1.12403	1.01865	0.839081	1.01009
0.876634	0.844344	1.17754	1.24634	0.798456

## Sheet: Supplementary Fig. 1f
low MW band						high MW band
WT	MUTANT					WT	MUTANT
0.962403	0.946835					1.18507	1.06335
1.17529	1.28834					0.498256	0.961939
0.8003	0.353609					1.25431	0.548724
0.15258	1.27982					0.352378	1.27348
0.295375	0.248515					0.873928	0.375496
1.16072	0.947635					1.29776	1.13428
1.33604	1.33942					0.765028	1.19094
0.813226	0.806388					0.291466	1.53313
1.45758	0.755341					1.38593	1.2548
0.472655	0.437626					0.317719	0.924233
1.03075						1.23671
1.243						0.932501
1.9656						2.04196
0.618579						1.17253
1.51591						1.39445

## Sheet: Supplementary Fig. 1g
WT	MUTANT
3.03644	2.06
0.857143	2.3
2.457	2.61
2.34043	3.68324
2.6	2.99145
2.14	2.06379
3.13	3.9088
3.16642	4.73934
3.13
2.85
3.51
3.13

## Sheet: Fig. 2b
WT	D868D	D868N	I871I	I871T					WT	D868D	D868N	I871I	I871T
98.18	96.5015	94.41	96.51	97.83					98.2051	94.1176	94.3775	96	97.45
98.33	97.6864	92.86	96.4912	98.21					92.2794	97.6191	93.0736	97.9798	97.5807
94.55	97.6744	99.2537	93.2292	91.5888					94.1624	96.8421	97	96.4736	97.2561

[truncated: 82 more sheets: Fig. 2c, Fig. 2d, Fig. 2e, Fig. 2f, Fig. 3a, Fig. 3b, Fig. 3c, Supplementary Fig. 2a, Supplementary Fig. 2b, Supplementary Fig. 2c, Supplementary Fig. 2d, Supplementary Fig. 2e, Supplementary Fig. 2f, Supplementary Fig. 2g, Fig. 4g, Fig. 4h, Fig. 4i, Fig. 4j, Supplementary Fig. 4b, Supplementary Fig. 4f …]
